# Supplementary material for: A novel necroptosis-related genes signature to predict prognosis and treatment response in bladder cancer
Source: Front Mol Biosci. 2024 Nov 25;11:1493411. doi: 10.3389/fmolb.2024.1493411 (PMC11625674; doi:10.3389/fmolb.2024.1493411)
Supplement: Supplementary file 2 [file Table1.xlsx]

## Sheet: Supplementary Table1
Supplementary Table1: 43 necroptosis genes screened by survival analysis
ID	TCGA_TCGA-ZF-A9RN	TCGA_TCGA-CF-A1HR	TCGA_TCGA-XF-A8HH	TCGA_TCGA-ZF-AA4W	TCGA_TCGA-XF-A9SU	TCGA_TCGA-DK-A3IQ	TCGA_TCGA-FD-A6TK	TCGA_TCGA-DK-A1A7	TCGA_TCGA-CU-A5W6	TCGA_TCGA-DK-A3X1	TCGA_TCGA-XF-A9ST	TCGA_TCGA-CF-A9FM	TCGA_TCGA-BT-A20V	TCGA_TCGA-GV-A3QF	TCGA_TCGA-DK-A2I4	TCGA_TCGA-DK-A6B2	TCGA_TCGA-DK-A1AG	TCGA_TCGA-XF-A9SZ	TCGA_TCGA-E7-A519	TCGA_TCGA-2F-A9KO	TCGA_TCGA-ZF-A9R1	TCGA_TCGA-4Z-AA7S	TCGA_TCGA-BL-A13J	TCGA_TCGA-DK-A3IK	TCGA_TCGA-C4-A0F1	TCGA_TCGA-DK-A3IS	TCGA_TCGA-UY-A9PH	TCGA_TCGA-E5-A4TZ	TCGA_TCGA-DK-A3WW	TCGA_TCGA-K4-A5RH	TCGA_TCGA-ZF-AA56	TCGA_TCGA-UY-A8OB	TCGA_TCGA-YC-A9TC	TCGA_TCGA-CF-A7I0	TCGA_TCGA-K4-A5RJ	TCGA_TCGA-YF-AA3L	TCGA_TCGA-CF-A3MI	TCGA_TCGA-DK-A6B0	TCGA_TCGA-DK-A6B1	TCGA_TCGA-G2-AA3C	TCGA_TCGA-XF-AAN3	TCGA_TCGA-CU-A0YO	TCGA_TCGA-BT-A3PJ	TCGA_TCGA-CF-A47Y	TCGA_TCGA-FD-A62O	TCGA_TCGA-BL-A0C8	TCGA_TCGA-E7-A7DV	TCGA_TCGA-DK-A3WY	TCGA_TCGA-BT-A20N
AXL	0.65541	2.16561	2.28552	1.26142	2.48314	4.892	4.52614	0.23358	0.884908	0.631474	0.59075	0.972537	2.26651	0.704448	3.8975	2.93134	2.35265	2.69945	1.51358	2.32858	1.93406	1.13885	2.76674	2.22288	1.52164	0.850264	2.04952	0.669765	1.61364	4.74201	2.69526	4.70484	1.3411	2.00872	3.23557	0.96572	0.817428	1.09712	1.61226	3.86741	3.5753	2.52092	4.59029	0.798591	2.12983	2.21706	4.02608	3.77961	1.01714
BACH2	-0.0609609	-0.0957795	0.281293	0.0937768	0.169134	1.52573	0.548629	0.271114	-0.0862829	0.0286925	0.225757	-0.00422352	0.227852	-0.114253	0.576224	0.462343	0.101363	0.25583	-0.0719237	0.233791	0.266691	-0.0520605	0.739202	0.0478218	0.434736	-0.0683622	0.0432829	0.159685	0.18738	2.89276	0.392193	-0.102766	0.493625	-0.0449697	0.0841311	-0.142262	-0.144833	-0.0720286	-0.000671717	0.304465	0.877034	0.19395	1.62303	-0.071609	-0.13259	-0.0880198	-0.126408	3.7936	0.0377741
BCL2	2.21579	1.84908	0.733069	-0.0800749	0.280817	1.49769	0.954049	0.205214	0.265196	-0.184548	1.16289	0.135673	2.82687	0.284545	1.47235	1.48924	1.08209	0.294172	0.196975	1.34217	0.975222	0.511103	1.22799	0.408999	-0.0282562	0.294626	0.582497	2.82614	0.707969	1.66959	0.799135	0.610926	3.55972	0.678025	1.16117	0.827609	-0.175359	-0.00753852	1.35498	0.624428	0.980319	2.37033	0.857472	-0.322656	0.181682	1.48218	0.549926	2.47305	0.810285
BCL2L11	3.21057	1.69363	1.47975	2.45825	1.57645	2.4642	1.97088	0.798039	1.18711	1.41511	2.41147	2.20008	2.73026	1.82066	2.93457	2.15337	2.4698	1.77786	1.16907	2.47541	2.60625	1.87549	3.29329	1.1037	2.4075	1.67634	2.44497	3.49479	3.11313	2.69785	2.39652	1.54165	2.32438	1.23999	3.4998	1.50994	1.21796	1.86847	2.12469	0.774654	3.21446	2.45622	2.72332	0.800646	2.01658	2.96067	1.4524	3.0794	2.25423
CASP8	2.40597	2.75825	1.51722	2.07786	1.46317	1.75886	2.23771	0.900032	2.27135	1.88187	0.886838	3.18778	1.97748	2.38311	2.49938	2.1991	2.62785	2.12023	0.666231	2.42871	2.86892	2.11848	1.80096	1.43727	1.67026	2.31598	2.30028	2.74358	2.52942	2.50111	2.58543	1.40254	1.68439	1.34001	2.69771	1.11946	1.11313	2.64226	2.01175	2.04184	2.16889	2.32159	2.38791	1.92264	2.55439	2.68653	1.80765	2.05546	1.81983
CFLAR	2.55687	1.89854	1.39095	2.78655	1.34871	1.86933	2.5634	0.300256	1.78819	0.721888	0.641328	2.75041	1.75279	1.83737	2.62296	2.02283	2.26022	2.27222	1.46818	2.41173	1.97312	1.83695	2.14508	1.02712	2.66867	1.47935	2.05758	2.14338	3.38744	2.43303	2.30872	1.4197	1.18297	1.26175	2.94201	0.821545	0.574195	1.59815	1.82996	1.25005	2.38901	2.06437	1.94472	1.31555	1.87576	2.98408	1.5007	2.6505	1.3065
DIABLO	0.502817	0.267191	0.619217	0.0424244	-0.00759504	0.443853	0.316825	-0.0141963	0.490206	-0.0119548	0.297588	0.427069	0.425793	0.524205	0.345154	0.189876	0.511355	0.69767	-0.100234	0.563225	0.486787	0.416507	2.02856	0.413934	0.127485	0.170968	0.0705652	0.364286	0.137896	0.461121	0.153258	0.170385	0.182866	1.18276	0.794246	-0.035345	0.0518375	0.256231	0.607144	-0.0110593	0.435093	0.139191	0.190929	0.264121	0.179878	1.43586	0.0358589	0.128992	0.351084
DNMT1	3.89993	2.06482	1.77207	2.09028	1.66128	1.95298	2.79116	0.55941	2.297	1.47806	4.49555	1.67957	3.28544	2.44815	3.38951	2.45116	2.04605	2.19116	-0.272208	2.35794	3.21731	2.9276	2.43642	1.02263	1.46849	2.47707	2.14421	3.61144	2.57157	4.06862	2.55979	2.88794	2.52815	1.49174	3.06221	1.4084	0.353954	1.49613	3.02208	1.96545	1.53242	1.40869	3.39717	0.515128	2.11045	2.39594	2.33853	3.87265	3.53091
EGFR	2.55443	2.30282	2.39347	4.30731	2.12601	2.63903	2.60113	0.559776	2.26683	1.25404	1.4306	2.20135	4.55166	6.65368	3.21183	3.13086	2.97878	2.72851	0.143205	1.56653	2.58691	1.69835	4.77445	2.97141	4.14814	1.95467	1.34269	3.8811	3.11332	1.84899	3.416	4.21421	4.67047	1.73799	0.510151	1.24766	0.876299	1.32062	1.90525	1.98347	2.92776	3.61757	7.22589	0.596256	3.14977	1.99428	3.02385	2.26334	4.65004
FADD	1.53536	1.29522	1.14167	1.02431	1.42864	1.8734	2.28976	-0.296361	1.09997	0.238576	2.42142	1.82957	1.23834	1.32784	1.83314	1.37444	0.972546	2.01569	-0.490072	1.63999	2.26957	3.41371	1.54514	0.825701	1.15145	2.35348	2.80191	1.17555	0.200483	2.09235	2.31305	1.79016	1.82827	0.846237	2.02925	1.07824	0.250274	1.38638	1.27591	1.81103	1.90071	0.969474	2.18875	0.182436	1.00741	0.841918	2.27068	1.42736	1.04888
FAS	4.20186	0.974507	0.846913	1.72161	1.24014	2.52353	2.66237	0.147466	0.950508	0.973552	-0.230882	1.79037	3.25305	-0.21616	3.62749	1.84482	1.20297	1.01147	0.613379	1.98827	2.24824	1.5072	2.17492	0.486183	1.99702	0.631666	1.26039	1.30032	3.11337	2.13582	2.07831	2.37979	0.736429	1.08877	1.72597	0.803049	-0.0246664	1.2854	0.900839	1.55406	2.24455	1.74112	3.25902	0.415992	0.931695	1.13128	1.9393	2.55244	1.18559
FASLG	1.52327	0.256852	-0.0421108	0.493522	0.409984	-0.12172	1.76618	-0.159706	0.0371995	-0.0583146	0.121202	-0.107762	0.930878	-0.206403	2.7247	0.695558	0.580041	-0.102125	-0.031981	1.71806	0.173261	-0.119434	0.20675	0.0335818	0.099033	0.00421227	1.11901	-0.0743567	1.91778	3.05861	0.169736	0.985623	-0.131438	0.141049	3.00079	-0.206403	-0.0161505	-0.13617	-0.0761534	0.407	0.0646719	0.126551	0.670268	-0.119641	-0.123699	-0.00440696	0.703414	0.949211	-0.147929
GATA3	2.38826	4.73297	5.29715	0.268494	4.59817	3.73325	3.03557	5.10692	5.11982	5.28187	5.89931	5.70393	3.42568	5.49717	4.05087	4.47476	4.96898	4.27787	5.4969	5.8727	5.46342	5.44865	4.51922	5.19757	1.83115	5.09319	4.91868	1.92906	2.71215	1.34571	3.53443	3.75094	-1.49817	4.25192	3.25069	5.27064	4.76732	5.40761	6.44853	-0.898518	3.3151	4.22736	0.141649	5.06066	5.25612	4.01783	3.63666	1.32656	5.56235
HAT1	3.27539	2.51683	1.58851	2.7548	2.11474	2.03183	2.77566	0.41858	2.75261	1.31755	3.07909	2.46293	3.00908	3.00038	2.93647	2.6078	2.26869	2.48118	-0.00323713	2.13294	2.82232	2.5282	2.03538	1.0898	2.10032	2.61351	2.43408	2.62315	2.75016	3.41496	3.13765	3.21451	2.56399	1.30599	3.5335	1.22151	0.234397	2.28352	2.56304	2.86547	2.59433	2.39517	3.4797	0.596199	2.33036	2.03717	3.1894	2.96662	3.74552
HDAC9	0.166247	0.59401	0.0824162	0.600903	0.0694073	0.797081	0.504114	-0.019395	0.112643	-0.0910684	-0.0421633	-0.128814	1.79547	-0.0781634	0.476413	0.36547	-0.13502	-0.0117188	-0.163112	0.243465	0.299652	-0.0250198	0.543058	0.0490239	0.356001	-0.0406115	-0.00578465	0.176745	0.731085	1.3227	0.393863	-0.0459549	-0.0481971	0.28462	1.5454	-0.0299048	-0.137766	-0.0338476	1.72877	-0.00926593	0.627257	0.652742	1.21492	-0.166905	-0.0138931	1.73291	0.0181928	2.32394	-0.106178
HSP90AA1	6.06331	5.41046	4.90277	5.4745	4.92019	4.83711	5.64103	4.57159	5.28718	5.29156	5.60533	6.00712	5.32708	4.69068	5.6645	5.68376	5.4493	4.90256	4.53859	6.18527	6.62069	6.0243	5.93728	4.67938	5.79327	6.24256	5.06161	5.72393	5.91434	5.41305	5.83231	5.44743	6.06726	5.32489	5.5111	4.5091	4.05563	5.38193	5.99213	5.08073	5.23165	5.20199	5.4128	4.28573	6.4374	5.33692	5.54471	5.20829	6.02099
ID1	0.401003	6.52268	2.6383	4.80785	4.96658	3.97173	3.90352	5.32349	5.37783	4.31423	3.12591	7.10625	5.00769	5.74033	3.65896	2.35378	5.748	5.00783	7.04233	7.51411	5.70212	6.84861	3.8483	5.64166	4.9544	7.53053	4.7796	5.49518	5.62896	2.51554	6.08524	3.83384	1.76662	5.23693	2.16769	6.76301	5.44224	7.26312	6.56942	4.09341	4.66147	5.49627	3.92611	6.43528	6.75366	3.82876	3.74213	1.81763	2.92249
IDH1	4.58917	4.9377	4.74793	2.55499	3.82292	2.93334	3.31564	4.32578	5.4824	4.38322	2.42149	5.00566	3.34	6.10742	3.74583	5.11886	4.69201	4.35919	2.18115	4.94391	5.38469	5.44622	3.73785	4.52772	2.95738	5.38973	5.35069	2.79933	3.29059	3.10785	5.14913	1.67485	3.33719	4.50522	5.25212	3.34343	2.87332	4.1917	4.94574	3.72898	4.35987	4.69853	1.79227	3.55003	4.90489	6.11946	4.09415	2.02693	4.72045
IDH2	4.01474	4.45424	3.69075	4.28282	4.22338	4.45508	4.51354	1.91197	4.84529	3.52857	4.14337	3.98437	5.32413	4.3061	5.07399	4.42217	3.7036	5.22217	2.99424	4.07931	4.88004	5.44469	3.76967	3.69948	2.98732	4.52847	4.31276	5.56748	4.23269	4.70955	4.16146	4.48356	3.78537	4.04872	4.94016	3.92884	2.14538	4.46547	5.35036	4.37568	3.8333	3.96043	4.18943	2.33477	3.73829	3.16578	3.65975	4.23968	4.36614
IPMK	1.13919	1.69927	1.27136	1.9629	0.450355	1.54954	1.15863	0.476233	1.54552	0.94644	2.14253	2.21156	1.38126	1.22305	1.79758	1.59735	2.16186	1.40247	0.159134	1.84246	1.94005	1.96883	2.61133	0.943976	1.33279	1.62032	1.64869	2.14566	1.89681	2.11308	1.82342	2.56223	1.16643	1.66826	1.62341	0.891258	0.830137	1.30294	1.16502	0.577779	1.8641	1.46151	2.06511	1.11882	1.30469	2.82915	1.71915	1.40941	2.78929
KLF9	0.96382	2.56083	1.9854	2.77541	2.28959	3.76221	2.59262	1.17386	2.1265	1.14022	0.602351	2.05607	1.73051	0.506654	3.55519	2.45486	1.40914	2.93779	0.559141	2.6818	2.12835	1.25077	3.54312	1.46968	1.60585	0.96783	2.28271	1.07966	2.65524	3.90525	2.33349	0.82537	2.04086	2.79221	4.25695	0.866748	0.576618	1.17543	1.98609	1.04113	1.60376	2.85423	2.24542	1.36859	1.33557	2.08586	1.45321	2.80462	1.63487
LEF1	0.552958	0.999826	1.23832	0.0398544	1.06793	2.54222	1.80288	0.791865	0.85373	0.832335	0.877788	1.07742	-0.179519	0.161418	1.64002	1.9697	0.986688	1.55084	0.832883	1.43851	0.848651	0.986237	1.52301	0.918062	1.24305	0.915435	1.07133	0.0951957	0.687007	1.80503	1.3321	-0.195018	1.25375	1.45038	1.2991	0.766139	0.624569	0.584365	1.76144	0.354522	1.51139	1.0625	2.42473	0.48224	1.24981	0.67574	0.412949	2.99707	0.751408
MAP3K7	3.1301	2.23514	2.26473	2.44289	1.77947	2.5121	2.78287	2.1257	2.49072	1.75317	2.78413	3.08105	2.41973	1.75594	2.36282	2.57347	2.90094	2.15401	0.98905	2.53415	2.28571	2.58076	3.16277	1.75913	2.31461	2.47011	2.25521	2.83252	2.87853	3.02947	2.57014	2.07802	2.56877	1.4403	3.16242	1.67997	0.923783	2.49912	2.60645	2.27713	2.53053	2.23265	3.28017	1.8433	2.21521	2.58977	2.25849	2.76473	2.83423
MYC	3.65005	2.12106	2.36392	5.63185	2.68495	1.51755	3.83059	1.60388	1.79804	1.33194	2.20969	1.39721	3.03488	3.02017	2.68878	2.17659	3.20021	1.91226	-0.620298	4.43798	2.9247	3.05914	3.60486	1.20765	3.39367	2.64361	2.56418	4.3779	5.75021	3.40211	3.74593	4.93217	4.59943	2.6405	2.6087	1.63246	1.09307	2.98477	0.669384	2.93389	3.79672	4.01813	3.83304	0.770637	3.38926	0.232406	2.98854	3.25609	4.47631
MYCN	-0.205115	-0.264102	2.34361	2.29738	1.301	1.39113	-0.202573	1.05199	1.91995	1.14208	6.35718	-0.277229	2.84268	-0.239719	-0.198536	3.09715	-0.113539	4.46488	-0.522055	1.852	0.258973	1.49195	4.07088	2.82265	0.0390734	-0.10257	-0.0953124	0.839051	-0.411297	-0.0328439	-0.0537301	-0.522055	-0.046011	0.79355	-0.205775	-0.133995	2.65938	-0.034728	1.8382	-0.159785	-0.181315	0.325458	-0.323277	-0.277229	4.39796	1.61261	-0.219716	0.0331166	3.43243
PANX1	2.83171	2.03133	2.06134	3.24002	2.06674	2.93383	3.637	0.92393	2.12753	2.88188	2.86256	2.781	2.06729	2.26131	3.5549	2.52661	2.92174	2.80657	1.52975	2.93704	2.47892	1.15908	2.6546	1.96272	3.32821	2.08514	2.48502	2.54786	3.67358	3.00706	3.40107	3.20776	2.11122	0.644546	2.69328	1.04858	0.753861	2.37176	2.71511	2.88861	2.88013	2.5301	4.05804	1.11927	2.06768	2.16863	3.40088	2.25173	2.8553
PLK1	3.54894	1.92997	1.58666	3.19065	2.80127	1.73317	3.66671	0.542805	2.52448	1.87233	4.01996	0.569829	3.53478	3.18749	2.37733	2.46475	1.92813	3.86591	0.398481	2.43566	2.36471	2.60934	2.77164	1.00007	3.25904	3.44868	2.40658	4.12211	2.63587	3.1516	3.39253	3.20503	3.57201	1.57611	3.2884	1.41099	0.741836	1.27981	1.90791	2.98505	2.16127	1.2987	3.42228	0.362154	1.98768	1.51036	3.46164	3.82208	3.18098
RIPK3	1.70857	1.42118	0.0220227	0.969201	1.85604	1.93217	2.22792	0.0977204	0.667717	0.921598	-0.394736	2.44423	1.71641	0.590538	2.57012	2.42085	3.2117	1.60387	2.68062	2.49498	2.60502	1.13486	1.63583	1.49232	1.22731	1.64026	1.7975	1.95321	2.04781	1.18479	2.38956	-0.454083	0.225441	0.370379	2.18901	1.3208	0.918422	2.51881	1.56539	1.64227	1.66204	1.73653	1.47758	2.17397	2.05748	1.82512	1.59625	2.25613	0.444333
RNF31	-0.169507	0.0810251	0.136733	-0.15649	0.173707	-0.0561814	0.158155	-0.0439393	-0.00660689	-0.0474288	0.000676804	0.156308	0.0180716	0.064666	0.11244	0.183956	0.46516	-0.0802659	-0.161044	0.855289	0.516357	0.599313	0.434298	0.200126	-0.279252	-0.037296	0.0701849	0.301378	0.0844274	0.145617	0.0788029	-0.0925901	0.324482	0.546382	0.601881	0.00577372	0.0822092	0.0446902	0.0786546	0.264226	0.144616	-0.167472	0.191222	0.154886	0.163542	0.43275	-0.0534716	0.274384	0.0310487
SIRT2	3.04311	3.30428	2.59501	2.62555	2.71047	2.99011	3.14719	2.61831	2.86967	1.33931	2.02387	2.70026	2.8209	3.20553	2.9519	2.90312	3.15887	3.2799	2.26382	2.57268	2.8127	2.87836	2.35635	2.28883	2.39826	2.80477	2.99942	3.45778	2.37365	3.20593	3.00931	2.70371	2.78208	2.41719	3.65296	3.23358	1.65429	2.46543	3.2284	2.99294	3.21283	2.28346	1.73883	1.95321	2.65314	1.64389	2.90833	2.78288	3.48293
SLC39A7	5.17549	5.19463	4.72828	4.18494	4.66793	4.97605	4.87503	2.86397	4.94881	3.58811	5.55513	4.11616	4.54547	5.16378	4.63782	5.49498	4.12268	6.45345	3.09098	4.40174	4.14931	4.86885	4.28285	3.997	3.58663	4.85928	4.60783	4.45829	4.04963	5.13827	4.69123	5.24162	4.2627	4.07304	4.36318	4.23267	2.53281	4.00366	4.98637	4.7299	3.86606	4.1819	4.90221	2.36525	4.10652	4.06418	4.82802	3.84112	4.50024
SPATA2	3.13016	2.28754	2.03227	2.19687	2.00277	2.05111	2.28714	1.03085	2.08338	1.3537	3.16916	2.53271	2.0613	2.3701	2.28704	2.04893	2.24691	2.63341	1.31065	2.50427	2.97688	2.38682	1.58901	1.42216	1.33261	2.4593	2.04263	2.89384	1.41782	2.66713	2.21872	2.56711	1.88085	1.93543	2.38971	2.30137	1.60444	2.21416	2.44483	2.02266	2.31996	2.27827	2.13007	1.11352	2.35933	1.3422	2.5048	2.07991	2.07078
STAT3	4.17014	3.38897	2.92936	3.48702	2.52108	3.5183	3.57945	1.99608	3.3137	2.00022	1.61452	3.80809	4.41367	3.06273	3.87329	3.19357	3.39247	3.02517	2.05595	3.73593	3.50429	2.56898	3.7372	2.2202	3.74024	3.08732	2.93664	4.28152	3.27126	3.40849	4.15796	3.36787	2.56131	2.36685	4.29532	2.46954	1.57921	2.99097	3.14581	3.3247	4.15716	3.30902	3.70151	1.94861	2.67767	2.87105	3.26157	3.49506	3.03263
TARDBP	4.12446	2.98009	2.98131	3.741	3.26816	3.0706	3.67757	1.92249	3.28135	2.61084	3.95563	3.57683	3.60252	3.09889	3.27664	3.2026	3.73167	3.28335	2.91949	3.21044	3.59444	3.50588	2.78879	2.73005	2.66647	3.47116	3.19061	3.98891	3.7474	3.52992	3.43019	3.65	3.76269	2.79348	3.31974	3.12273	1.51514	3.24283	3.47943	3.56147	3.09177	2.91639	3.60556	2.30338	2.89141	2.56857	3.24334	3.29428	3.68547
TLR3	-0.076897	1.29991	0.380023	2.20018	0.369831	1.29628	1.23064	-0.008281	1.85184	0.668277	-0.322904	2.74817	2.14749	0.0899803	2.23832	1.59112	2.00953	1.16741	0.890155	2.65894	2.0344	-0.202033	0.814581	0.51008	1.9461	1.94181	1.31665	0.971149	2.87578	1.39681	2.01729	-0.152914	0.0147106	0.15615	1.67891	1.60124	-0.10683	2.16142	1.73787	0.85895	1.49129	2.3099	1.63049	0.941381	1.47252	1.11284	1.34873	0.642103	0.680041
TNFRSF1A	3.06855	4.49135	3.59598	3.56017	4.25056	4.59838	4.60151	1.80965	4.88599	3.12585	3.34711	4.61164	5.30727	3.40849	4.47277	4.50707	4.16803	4.80265	4.29344	5.15433	5.47698	4.09095	3.62682	3.02367	3.98468	5.59203	3.74665	4.60161	4.39424	4.6728	4.85262	4.86648	3.74509	3.66887	5.10799	4.07753	2.38751	4.68459	4.0389	5.2023	4.73321	3.91141	4.5058	3.77652	4.05437	3.2791	5.25629	3.3344	4.77776
TNFRSF1B	4.01611	2.72368	2.55166	2.02416	2.90077	2.70498	3.71224	1.4441	1.94258	1.54929	1.92362	2.3512	3.08602	2.39122	4.6263	3.81359	2.22595	3.1493	2.97723	3.30388	1.32893	2.42356	2.06441	1.51651	1.56143	1.41541	3.9824	1.39402	3.51167	4.6886	3.29897	2.24362	1.80648	2.75489	4.71678	2.99388	1.6311	1.20599	2.74055	4.36292	2.9753	2.68539	3.24934	0.690506	1.73697	2.19995	4.1595	4.60054	1.79407
TNFRSF21	1.68094	5.47998	4.39527	2.88473	4.89497	4.29442	5.07047	3.07097	6.29104	4.42859	3.93127	5.90538	4.70956	6.14229	6.05552	5.59626	6.53089	5.10911	4.2868	4.67581	5.05343	5.10975	5.35522	4.78763	1.91989	6.35818	5.11192	3.45948	3.73478	2.70834	5.36992	5.30704	3.99386	5.22298	3.0621	4.85938	4.07356	5.61404	5.77048	2.80533	5.52731	5.36958	4.25921	4.92135	5.70413	5.02348	4.04877	2.98976	6.53024
TNFSF10	3.84699	4.52765	3.0197	5.52394	2.43156	3.65905	3.34771	1.41653	4.2254	2.41088	0.0622379	4.11072	6.35423	2.34907	4.77135	6.10942	3.72599	4.4988	3.69972	5.8504	4.00161	2.84855	4.79101	2.17986	6.42443	3.30539	4.16732	6.02695	6.64325	5.35277	5.71298	4.58252	1.27299	1.81835	4.91782	4.46472	1.02507	3.15708	3.35278	1.87811	5.32456	4.3569	5.57593	2.41004	2.14024	2.04732	4.72551	3.55202	3.50058
TRAF2	4.35749	2.13411	2.72693	3.18964	2.69164	2.07656	3.72409	1.86286	2.75199	2.14163	3.78458	2.69648	3.90642	2.56023	2.86282	3.25709	2.39687	3.19467	3.18038	2.65865	2.55737	2.88977	2.25997	2.16115	1.88385	2.0958	2.72919	3.18055	2.74585	2.84204	3.00734	3.91723	3.00496	2.39466	4.00866	3.28552	1.75064	2.87373	2.5858	3.29177	2.85978	2.09011	3.31551	1.73259	2.24739	2.38759	3.06544	3.47139	3.01302
TRIM11	2.15321	2.3608	2.51799	2.34252	2.2375	1.43288	2.26957	0.886377	2.51814	1.37638	2.38396	2.3804	2.21927	2.33761	2.11054	2.71747	3.07953	2.79766	2.47196	2.86287	2.72344	2.52315	2.47685	1.41346	1.95637	1.81621	1.88568	2.50971	1.76639	2.16597	2.02823	2.16174	3.60199	2.58024	2.48977	1.82661	1.43249	2.48231	2.2328	2.10698	1.9555	1.64776	1.85249	1.19024	1.67644	1.86723	2.04146	1.73425	1.71915
TSC1	1.66095	0.933369	1.89925	1.75215	1.13406	1.50098	1.75435	0.857083	-0.33394	0.648971	2.21859	1.83574	1.84475	2.04578	1.22553	1.79102	1.61122	1.4473	1.00574	1.39408	1.32218	1.46973	2.35267	1.62782	1.36188	0.781664	1.41783	2.2714	1.33842	1.42539	1.33682	1.66218	1.81333	1.19004	1.77939	1.46649	0.88377	1.30361	1.69907	1.44112	2.01146	1.15589	1.73067	1.47632	1.53867	2.95907	0.936441	1.897	1.86985
ZBP1	0.436221	0.377421	0.658926	0.404115	0.941766	0.0832043	3.25212	-0.172906	0.459139	-0.16668	-0.249942	0.0990817	0.476122	-0.150442	3.60504	1.58219	0.300591	0.300177	0.499889	1.86771	0.304169	-0.226371	0.368686	0.0930708	-0.0987607	-0.18252	1.80055	0.580106	1.94083	2.07624	1.02372	1.11561	-0.0481841	0.0604988	1.55124	-0.151871	-0.184831	-0.0320536	-0.152996	0.0576076	0.343273	0.277973	1.19454	-0.176346	-0.0370354	-0.0197535	1.33355	2.46504	-0.115368
[truncated: 665 more columns]

## Sheet: Supplementary Table 2
Supplementary Table2: Consensus Clustering Analysis
ID	NRGcluster
TCGA_TCGA-ZF-A9RN	A
TCGA_TCGA-CF-A1HR	B
TCGA_TCGA-XF-A8HH	B
TCGA_TCGA-ZF-AA4W	A
TCGA_TCGA-XF-A9SU	B
TCGA_TCGA-DK-A3IQ	A
TCGA_TCGA-FD-A6TK	A
TCGA_TCGA-DK-A1A7	B
TCGA_TCGA-CU-A5W6	B
TCGA_TCGA-DK-A3X1	B
TCGA_TCGA-XF-A9ST	B
TCGA_TCGA-CF-A9FM	B
TCGA_TCGA-BT-A20V	A
TCGA_TCGA-GV-A3QF	B
TCGA_TCGA-DK-A2I4	A
TCGA_TCGA-DK-A6B2	B
TCGA_TCGA-DK-A1AG	B
TCGA_TCGA-XF-A9SZ	B
TCGA_TCGA-E7-A519	B
TCGA_TCGA-2F-A9KO	B
TCGA_TCGA-ZF-A9R1	B
TCGA_TCGA-4Z-AA7S	B
TCGA_TCGA-BL-A13J	A
TCGA_TCGA-DK-A3IK	B
TCGA_TCGA-C4-A0F1	A
TCGA_TCGA-DK-A3IS	B
TCGA_TCGA-UY-A9PH	B
TCGA_TCGA-E5-A4TZ	A
TCGA_TCGA-DK-A3WW	A
TCGA_TCGA-K4-A5RH	A
TCGA_TCGA-ZF-AA56	A
TCGA_TCGA-UY-A8OB	A
TCGA_TCGA-YC-A9TC	A
TCGA_TCGA-CF-A7I0	B
TCGA_TCGA-K4-A5RJ	A
TCGA_TCGA-YF-AA3L	B
TCGA_TCGA-CF-A3MI	B
TCGA_TCGA-DK-A6B0	B
TCGA_TCGA-DK-A6B1	B
TCGA_TCGA-G2-AA3C	A
TCGA_TCGA-XF-AAN3	A
TCGA_TCGA-CU-A0YO	B
TCGA_TCGA-BT-A3PJ	A
TCGA_TCGA-CF-A47Y	B
TCGA_TCGA-FD-A62O	B
TCGA_TCGA-BL-A0C8	B
TCGA_TCGA-E7-A7DV	A
TCGA_TCGA-DK-A3WY	A
TCGA_TCGA-BT-A20N	B
TCGA_TCGA-G2-A2ES	A
TCGA_TCGA-GC-A3YS	A
TCGA_TCGA-FD-A43X	B
TCGA_TCGA-XF-A9SM	A
TCGA_TCGA-DK-A6AV	B
TCGA_TCGA-GU-A42Q	A
TCGA_TCGA-C4-A0F7	A
TCGA_TCGA-CF-A47W	B
TCGA_TCGA-XF-AAMQ	B
TCGA_TCGA-K4-A3WS	B
TCGA_TCGA-C4-A0EZ	A
TCGA_TCGA-CF-A47S	B
TCGA_TCGA-ZF-AA5P	A
TCGA_TCGA-XF-A9SX	A
TCGA_TCGA-FD-A3B8	A
TCGA_TCGA-CF-A27C	B
TCGA_TCGA-XF-A9T4	A
TCGA_TCGA-HQ-A2OF	A
TCGA_TCGA-DK-AA74	A
TCGA_TCGA-FD-A3SM	B
TCGA_TCGA-KQ-A41P	B
TCGA_TCGA-C4-A0F6	B
TCGA_TCGA-FD-A3B5	A
TCGA_TCGA-4Z-AA80	B
TCGA_TCGA-FD-A3B6	A
TCGA_TCGA-4Z-AA87	B
TCGA_TCGA-DK-A1A6	A
TCGA_TCGA-DK-A1AD	B
TCGA_TCGA-FD-A5BS	A
TCGA_TCGA-2F-A9KW	A
TCGA_TCGA-DK-AA6T	A
TCGA_TCGA-4Z-AA84	B
TCGA_TCGA-FJ-A3Z9	B
TCGA_TCGA-CU-A0YR	A
TCGA_TCGA-FD-A3B3	A
TCGA_TCGA-FD-A43N	B
TCGA_TCGA-BL-A13I	A
TCGA_TCGA-KQ-A41S	B
TCGA_TCGA-4Z-AA86	A
TCGA_TCGA-E7-A5KF	B
TCGA_TCGA-XF-AAN7	A
TCGA_TCGA-DK-AA6M	A
TCGA_TCGA-CU-A3YL	B
TCGA_TCGA-ZF-A9RD	A
TCGA_TCGA-C4-A0F0	A
TCGA_TCGA-FD-A3SR	A
TCGA_TCGA-DK-A6B5	A
TCGA_TCGA-HQ-A5ND	A
TCGA_TCGA-DK-AA76	B
TCGA_TCGA-CF-A47V	B
TCGA_TCGA-E7-A3Y1	B
TCGA_TCGA-ZF-AA53	A
TCGA_TCGA-ZF-A9R7	B
TCGA_TCGA-GV-A40G	B
TCGA_TCGA-4Z-AA7M	B
TCGA_TCGA-BT-A2LD	A
TCGA_TCGA-4Z-AA82	A
TCGA_TCGA-FD-A62P	A
TCGA_TCGA-DK-AA6U	B
TCGA_TCGA-FD-A3N6	A
TCGA_TCGA-2F-A9KR	B
TCGA_TCGA-CF-A3MF	B
TCGA_TCGA-CU-A3KJ	A
TCGA_TCGA-FD-A6TC	B
TCGA_TCGA-XF-A8HB	B
TCGA_TCGA-XF-AAN1	B
TCGA_TCGA-FJ-A871	A
TCGA_TCGA-UY-A9PA	B
TCGA_TCGA-E7-A4IJ	B
TCGA_TCGA-XF-AAMZ	B
TCGA_TCGA-XF-AAMR	A
TCGA_TCGA-BT-A42E	A
TCGA_TCGA-K4-A6FZ	A
TCGA_TCGA-DK-A1AF	A
TCGA_TCGA-FD-A6TB	A
TCGA_TCGA-GU-AATO	B
TCGA_TCGA-BT-A20U	A
TCGA_TCGA-DK-A1AA	B
TCGA_TCGA-GV-A3JW	B
TCGA_TCGA-FD-A5BZ	B
TCGA_TCGA-ZF-A9R9	B
TCGA_TCGA-G2-AA3F	B
TCGA_TCGA-ZF-AA5H	A
TCGA_TCGA-XF-A8HD	B
TCGA_TCGA-FD-A6TH	A
TCGA_TCGA-4Z-AA7O	B
TCGA_TCGA-DK-A6B6	B
TCGA_TCGA-E7-A6MF	B
TCGA_TCGA-DK-AA6W	A
TCGA_TCGA-GC-A3BM	B
TCGA_TCGA-GU-A42P	B
TCGA_TCGA-GV-A3QI	B
TCGA_TCGA-XF-A9T3	A
TCGA_TCGA-E7-A8O7	B
TCGA_TCGA-DK-AA77	B
TCGA_TCGA-XF-AAML	B
TCGA_TCGA-2F-A9KQ	B
TCGA_TCGA-CF-A3MH	B
TCGA_TCGA-XF-A8HC	B
TCGA_TCGA-ZF-AA4T	B
TCGA_TCGA-FD-A6TI	B
TCGA_TCGA-H4-A2HO	B
TCGA_TCGA-CF-A47X	B
TCGA_TCGA-XF-A9SP	B
TCGA_TCGA-K4-A4AC	A
TCGA_TCGA-BL-A5ZZ	A
TCGA_TCGA-S5-AA26	B
TCGA_TCGA-E7-A677	B
TCGA_TCGA-DK-A1AC	B
TCGA_TCGA-GU-A766	A
TCGA_TCGA-DK-A2HX	A
TCGA_TCGA-UY-A8OC	A
TCGA_TCGA-FD-A5BR	B
TCGA_TCGA-DK-AA6S	A
TCGA_TCGA-4Z-AA7Q	A
TCGA_TCGA-HQ-A2OE	B
TCGA_TCGA-XF-AAMX	B
TCGA_TCGA-LT-A5Z6	B
TCGA_TCGA-YC-A89H	B
TCGA_TCGA-E7-A8O8	B
TCGA_TCGA-GC-A3OO	A
TCGA_TCGA-DK-AA75	B
TCGA_TCGA-BT-A2LB	B
TCGA_TCGA-ZF-AA54	A
TCGA_TCGA-FT-A3EE	B
TCGA_TCGA-FJ-A3ZF	B
TCGA_TCGA-DK-A3X2	B
TCGA_TCGA-XF-AAME	A
TCGA_TCGA-ZF-AA4R	A
TCGA_TCGA-GV-A3JZ	B
TCGA_TCGA-DK-A2I2	A
TCGA_TCGA-K4-A83P	B
TCGA_TCGA-4Z-AA7Y	B
TCGA_TCGA-E7-A7XN	A
TCGA_TCGA-2F-A9KP	B
TCGA_TCGA-UY-A78M	B
TCGA_TCGA-FD-A6TD	A
TCGA_TCGA-BT-A20Q	B
TCGA_TCGA-ZF-AA51	B
TCGA_TCGA-GU-A42R	B
TCGA_TCGA-PQ-A6FI	A
TCGA_TCGA-ZF-AA4X	B
TCGA_TCGA-FD-A5BU	A
TCGA_TCGA-CF-A8HX	B
TCGA_TCGA-XF-A9SK	A
TCGA_TCGA-GD-A3OS	A
TCGA_TCGA-FD-A6TG	A
TCGA_TCGA-4Z-AA7N	B
TCGA_TCGA-GV-A3QK	B
TCGA_TCGA-K4-A5RI	A
TCGA_TCGA-GV-A40E	A
TCGA_TCGA-FD-A43Y	A
TCGA_TCGA-DK-A3IV	B
TCGA_TCGA-G2-A2EL	A
TCGA_TCGA-E7-A541	B
TCGA_TCGA-XF-AAN2	A
TCGA_TCGA-LC-A66R	A
TCGA_TCGA-ZF-A9RE	A
TCGA_TCGA-UY-A9PE	B
TCGA_TCGA-XF-AAMG	B
TCGA_TCGA-GU-A763	B
TCGA_TCGA-G2-AA3D	B
TCGA_TCGA-ZF-A9R4	B
TCGA_TCGA-E7-A97P	A
TCGA_TCGA-5N-A9KM	B
TCGA_TCGA-ZF-A9RC	B
TCGA_TCGA-MV-A51V	B
TCGA_TCGA-S5-A6DX	B
TCGA_TCGA-FJ-A3ZE	B
TCGA_TCGA-YC-A8S6	A
TCGA_TCGA-UY-A9PF	B
TCGA_TCGA-GV-A3JV	B
TCGA_TCGA-ZF-AA5N	B
TCGA_TCGA-XF-A9T8	A
TCGA_TCGA-GV-A3QG	A
TCGA_TCGA-5N-A9KI	A
TCGA_TCGA-CF-A3MG	B
TCGA_TCGA-GC-A4ZW	A
TCGA_TCGA-E7-A4XJ	B
TCGA_TCGA-FD-A3NA	B
TCGA_TCGA-DK-A3IT	A
TCGA_TCGA-R3-A69X	A
TCGA_TCGA-4Z-AA83	B
TCGA_TCGA-ZF-A9R0	B
TCGA_TCGA-GC-A3I6	A
TCGA_TCGA-XF-A9SH	B
TCGA_TCGA-UY-A78L	A
TCGA_TCGA-XF-AAN5	A
TCGA_TCGA-UY-A78P	A
TCGA_TCGA-CF-A8HY	B
TCGA_TCGA-CF-A9FL	B
TCGA_TCGA-E7-A6MD	B
TCGA_TCGA-CF-A9FF	B
TCGA_TCGA-XF-AAMY	B
TCGA_TCGA-G2-A3IE	B
TCGA_TCGA-GU-A767	B
TCGA_TCGA-G2-A3IB	A
TCGA_TCGA-CF-A1HS	A
TCGA_TCGA-DK-A3IN	A
TCGA_TCGA-2F-A9KT	B
TCGA_TCGA-UY-A78N	B
TCGA_TCGA-DK-A1A5	A
TCGA_TCGA-E7-A5KE	B
TCGA_TCGA-FD-A62S	A
TCGA_TCGA-G2-AA3B	B
TCGA_TCGA-K4-A54R	B
TCGA_TCGA-XF-A9T5	A
TCGA_TCGA-BT-A20J	A
TCGA_TCGA-XF-AAMW	A
TCGA_TCGA-ZF-AA4V	A
TCGA_TCGA-GU-AATP	B
TCGA_TCGA-CU-A0YN	A
TCGA_TCGA-XF-AAMH	A
TCGA_TCGA-DK-A2I6	A
TCGA_TCGA-DK-AA6Q	A
TCGA_TCGA-XF-A8HI	B
TCGA_TCGA-DK-A2I1	B
TCGA_TCGA-E7-A7PW	B
TCGA_TCGA-XF-AAMT	A
TCGA_TCGA-BT-A20R	A
TCGA_TCGA-H4-A2HQ	B
TCGA_TCGA-FD-A43S	B
TCGA_TCGA-ZF-AA58	A
TCGA_TCGA-DK-AA6P	B
TCGA_TCGA-XF-AAN0	A
TCGA_TCGA-BT-A0YX	A
TCGA_TCGA-ZF-A9R5	B
TCGA_TCGA-GV-A3JX	B
TCGA_TCGA-ZF-A9R3	B
TCGA_TCGA-G2-A2EO	B
TCGA_TCGA-CF-A5UA	B
TCGA_TCGA-K4-A3WU	B
TCGA_TCGA-DK-AA71	B
TCGA_TCGA-XF-A9T2	A
TCGA_TCGA-FD-A5BY	A
TCGA_TCGA-BT-A20T	B
TCGA_TCGA-UY-A78O	B
TCGA_TCGA-4Z-AA89	B
TCGA_TCGA-XF-A9SW	A
TCGA_TCGA-BT-A20W	B
TCGA_TCGA-FD-A3N5	A
TCGA_TCGA-DK-A3WX	A
TCGA_TCGA-FD-A62N	A
TCGA_TCGA-HQ-A5NE	A
TCGA_TCGA-XF-A8HE	A
TCGA_TCGA-DK-AA6R	A
TCGA_TCGA-XF-A9SI	A
TCGA_TCGA-BT-A42C	B
TCGA_TCGA-KQ-A41O	B
TCGA_TCGA-YF-AA3M	B
TCGA_TCGA-ZF-AA4N	A
TCGA_TCGA-G2-A2EC	B
TCGA_TCGA-CF-A5U8	B
TCGA_TCGA-UY-A8OD	B
TCGA_TCGA-4Z-AA7R	B
TCGA_TCGA-FD-A3B4	A
TCGA_TCGA-FJ-A3Z7	B
TCGA_TCGA-G2-A2EJ	A
TCGA_TCGA-SY-A9G0	A
TCGA_TCGA-G2-A2EK	B
TCGA_TCGA-FD-A5BX	A
TCGA_TCGA-XF-AAN4	A
TCGA_TCGA-FD-A3SO	A
TCGA_TCGA-FD-A6TA	B
TCGA_TCGA-FD-A3SS	B
TCGA_TCGA-FD-A43P	B
TCGA_TCGA-BT-A3PK	A
TCGA_TCGA-XF-A9T6	A
TCGA_TCGA-FD-A5BV	B
TCGA_TCGA-ZF-AA4U	B
TCGA_TCGA-SY-A9G5	A
TCGA_TCGA-KQ-A41R	B
TCGA_TCGA-GC-A6I1	A
TCGA_TCGA-GU-A764	A
TCGA_TCGA-G2-A2EF	A
TCGA_TCGA-FT-A61P	A
TCGA_TCGA-K4-AAQO	B
TCGA_TCGA-DK-AA6L	B
TCGA_TCGA-K4-A6MB	B
TCGA_TCGA-BT-A20P	B
TCGA_TCGA-FD-A3SJ	B
TCGA_TCGA-G2-A3VY	B
TCGA_TCGA-GC-A3WC	A
TCGA_TCGA-CU-A3QU	B
TCGA_TCGA-FD-A3SP	A
TCGA_TCGA-GC-A3RB	B
TCGA_TCGA-GU-AATQ	A
TCGA_TCGA-GC-A6I3	B
TCGA_TCGA-GC-A3RD	B
TCGA_TCGA-GD-A3OQ	B
TCGA_TCGA-CF-A47T	B
TCGA_TCGA-ZF-AA52	A
TCGA_TCGA-XF-A8HG	B
TCGA_TCGA-FD-A3B7	A
TCGA_TCGA-DK-A3IL	B
TCGA_TCGA-E7-A6ME	B
TCGA_TCGA-GD-A2C5	B
TCGA_TCGA-DK-AA6X	A
TCGA_TCGA-UY-A9PD	B
TCGA_TCGA-DK-A3IM	A
TCGA_TCGA-BT-A42F	A
TCGA_TCGA-FD-A3SL	B
TCGA_TCGA-BT-A3PH	B
TCGA_TCGA-FD-A3SQ	B
TCGA_TCGA-ZF-A9RF	A
TCGA_TCGA-DK-A1A3	A
TCGA_TCGA-BT-A2LA	A
TCGA_TCGA-PQ-A6FN	A
TCGA_TCGA-GD-A3OP	B
TCGA_TCGA-FD-A5BT	A
TCGA_TCGA-BL-A3JM	A
TCGA_TCGA-E7-A85H	B
TCGA_TCGA-CU-A72E	B
TCGA_TCGA-FD-A3SN	A
TCGA_TCGA-GU-A762	A
TCGA_TCGA-GV-A3QH	B
TCGA_TCGA-FD-A6TF	A
TCGA_TCGA-XF-A9SJ	A
TCGA_TCGA-ZF-A9RL	B
TCGA_TCGA-E7-A678	B
TCGA_TCGA-GD-A76B	B
TCGA_TCGA-GV-A6ZA	B
TCGA_TCGA-FD-A5C1	A
TCGA_TCGA-BT-A20X	A
TCGA_TCGA-K4-A3WV	A
TCGA_TCGA-FD-A5C0	B
TCGA_TCGA-DK-A3IU	A
TCGA_TCGA-UY-A78K	B
TCGA_TCGA-DK-A1AE	A
TCGA_TCGA-LT-A8JT	B
TCGA_TCGA-BT-A20O	A
TCGA_TCGA-K4-A4AB	B
TCGA_TCGA-FD-A43U	B
TCGA_TCGA-FD-A6TE	B
TCGA_TCGA-XF-A9SV	B
TCGA_TCGA-GD-A6C6	B
TCGA_TCGA-KQ-A41N	B
TCGA_TCGA-4Z-AA7W	A
TCGA_TCGA-CF-A9FH	B
TCGA_TCGA-KQ-A41Q	B
TCGA_TCGA-E7-A3X6	B
TCGA_TCGA-XF-A9SL	A
TCGA_TCGA-4Z-AA81	A
TCGA_TCGA-DK-A1AB	A
TCGA_TCGA-XF-A9T0	B
TCGA_TCGA-GC-A3RC	A
TCGA_TCGA-XF-AAN8	A
TCGA_TCGA-XF-A8HF	B
TCGA_TCGA-E5-A2PC	B
TCGA_TCGA-ZF-A9R2	B
TCGA_TCGA-E5-A4U1	B
TCGA_TCGA-BT-A0S7	A
TCGA_TCGA-ZF-A9RM	B
TCGA_TCGA-UY-A9PB	A
TCGA_TCGA-XF-A9SY	A
TCGA_TCGA-E7-A7DU	B
TCGA_TCGA-XF-AAMJ	B
GSE32894_GSM814052	B
GSE32894_GSM814053	A
GSE32894_GSM814054	B
GSE32894_GSM814055	B
GSE32894_GSM814056	A
GSE32894_GSM814057	B
GSE32894_GSM814058	B
GSE32894_GSM814059	B
GSE32894_GSM814060	A
GSE32894_GSM814061	B
GSE32894_GSM814062	A
GSE32894_GSM814063	B
GSE32894_GSM814064	A
GSE32894_GSM814065	B
GSE32894_GSM814066	B
GSE32894_GSM814067	A
GSE32894_GSM814068	A
GSE32894_GSM814069	B
GSE32894_GSM814070	A
GSE32894_GSM814071	B
GSE32894_GSM814072	B
GSE32894_GSM814073	B
GSE32894_GSM814074	B
GSE32894_GSM814075	A
GSE32894_GSM814076	A
GSE32894_GSM814077	A
GSE32894_GSM814078	B
GSE32894_GSM814079	A
GSE32894_GSM814080	A
GSE32894_GSM814081	B
GSE32894_GSM814082	B
GSE32894_GSM814083	A
GSE32894_GSM814084	B
GSE32894_GSM814085	A
GSE32894_GSM814086	B
GSE32894_GSM814087	B
GSE32894_GSM814088	B
GSE32894_GSM814089	B
GSE32894_GSM814090	A
GSE32894_GSM814091	B
GSE32894_GSM814092	B
GSE32894_GSM814093	A
GSE32894_GSM814094	A
GSE32894_GSM814095	B
GSE32894_GSM814096	B
GSE32894_GSM814097	A
GSE32894_GSM814098	B
GSE32894_GSM814099	B
GSE32894_GSM814100	B
GSE32894_GSM814101	A
GSE32894_GSM814102	B
GSE32894_GSM814103	B
GSE32894_GSM814104	B
GSE32894_GSM814105	B
GSE32894_GSM814106	A
GSE32894_GSM814107	B
GSE32894_GSM814108	A
GSE32894_GSM814109	A
GSE32894_GSM814110	B
GSE32894_GSM814111	A
GSE32894_GSM814112	B
GSE32894_GSM814113	A
GSE32894_GSM814114	B
GSE32894_GSM814115	A
GSE32894_GSM814116	A
GSE32894_GSM814117	B
GSE32894_GSM814118	B
GSE32894_GSM814119	A
GSE32894_GSM814120	B
GSE32894_GSM814121	B
GSE32894_GSM814122	B
GSE32894_GSM814123	A
GSE32894_GSM814124	B
GSE32894_GSM814125	A
GSE32894_GSM814126	A
GSE32894_GSM814127	A
GSE32894_GSM814128	B
GSE32894_GSM814129	B
GSE32894_GSM814130	B
GSE32894_GSM814131	B
GSE32894_GSM814132	B
GSE32894_GSM814133	B
GSE32894_GSM814134	B
GSE32894_GSM814135	B
GSE32894_GSM814136	A
GSE32894_GSM814137	B
GSE32894_GSM814138	B
GSE32894_GSM814139	B
GSE32894_GSM814140	B
GSE32894_GSM814141	A
GSE32894_GSM814142	A
GSE32894_GSM814143	B
GSE32894_GSM814144	A
GSE32894_GSM814145	A
GSE32894_GSM814146	A
GSE32894_GSM814147	A
GSE32894_GSM814148	B
GSE32894_GSM814149	B
GSE32894_GSM814150	B
GSE32894_GSM814151	A
GSE32894_GSM814152	A
GSE32894_GSM814153	B
GSE32894_GSM814154	B
GSE32894_GSM814155	B
GSE32894_GSM814156	A
GSE32894_GSM814157	B
GSE32894_GSM814158	A
GSE32894_GSM814159	B
GSE32894_GSM814160	B
GSE32894_GSM814161	A
GSE32894_GSM814162	B
GSE32894_GSM814163	B
GSE32894_GSM814164	B
GSE32894_GSM814165	B
GSE32894_GSM814166	B
GSE32894_GSM814167	B
GSE32894_GSM814168	A
GSE32894_GSM814169	B
GSE32894_GSM814170	B
GSE32894_GSM814171	B
GSE32894_GSM814172	A
GSE32894_GSM814173	A
GSE32894_GSM814174	B
GSE32894_GSM814175	A
GSE32894_GSM814176	B
GSE32894_GSM814177	A
GSE32894_GSM814178	B
GSE32894_GSM814179	A
GSE32894_GSM814180	B
GSE32894_GSM814181	B
GSE32894_GSM814182	A
GSE32894_GSM814183	B
GSE32894_GSM814184	B
GSE32894_GSM814185	B
GSE32894_GSM814186	B
GSE32894_GSM814187	A
GSE32894_GSM814188	B
GSE32894_GSM814189	B
GSE32894_GSM814190	B
GSE32894_GSM814191	B
GSE32894_GSM814192	B
GSE32894_GSM814193	A
GSE32894_GSM814194	B
GSE32894_GSM814195	B
GSE32894_GSM814196	B
GSE32894_GSM814197	A
GSE32894_GSM814198	B
GSE32894_GSM814199	B
GSE32894_GSM814200	B
GSE32894_GSM814201	B
GSE32894_GSM814202	B
GSE32894_GSM814203	B
GSE32894_GSM814204	A
GSE32894_GSM814205	B
GSE32894_GSM814206	B
GSE32894_GSM814207	B
GSE32894_GSM814208	B
GSE32894_GSM814209	B
GSE32894_GSM814210	B
GSE32894_GSM814211	B
GSE32894_GSM814212	B
GSE32894_GSM814213	B
GSE32894_GSM814214	A
GSE32894_GSM814215	B
GSE32894_GSM814216	B
GSE32894_GSM814217	A
GSE32894_GSM814218	A
GSE32894_GSM814219	A
GSE32894_GSM814220	A
GSE32894_GSM814221	B
GSE32894_GSM814222	B
GSE32894_GSM814223	B
GSE32894_GSM814224	B
GSE32894_GSM814225	A
GSE32894_GSM814226	B
GSE32894_GSM814227	B
GSE32894_GSM814228	B
GSE32894_GSM814229	B
GSE32894_GSM814230	A
GSE32894_GSM814231	B
GSE32894_GSM814232	B
GSE32894_GSM814233	A
GSE32894_GSM814234	B
GSE32894_GSM814235	A
GSE32894_GSM814236	A
GSE32894_GSM814237	B
GSE32894_GSM814238	A
GSE32894_GSM814239	A
GSE32894_GSM814240	B
GSE32894_GSM814241	A
GSE32894_GSM814242	A
GSE32894_GSM814243	B
GSE32894_GSM814244	B
GSE32894_GSM814245	A
GSE32894_GSM814246	A
GSE32894_GSM814247	B
GSE32894_GSM814248	A
GSE32894_GSM814249	B
GSE32894_GSM814250	B
GSE32894_GSM814251	A
GSE32894_GSM814252	B
GSE32894_GSM814253	B
GSE32894_GSM814254	B
GSE32894_GSM814255	A
GSE32894_GSM814256	B
GSE32894_GSM814257	B
GSE32894_GSM814258	B
GSE32894_GSM814259	B
GSE32894_GSM814260	B
GSE32894_GSM814261	B
GSE32894_GSM814262	A
GSE32894_GSM814263	A
GSE32894_GSM814264	A
GSE32894_GSM814265	B
GSE32894_GSM814266	B
GSE32894_GSM814267	B
GSE32894_GSM814268	A
GSE32894_GSM814269	A
GSE32894_GSM814270	A
GSE32894_GSM814271	B
GSE32894_GSM814272	B
GSE32894_GSM814273	B
GSE32894_GSM814274	B
GSE32894_GSM814275	B
GSE32894_GSM814276	B
GSE32894_GSM814277	A
GSE32894_GSM814278	B
GSE32894_GSM814279	A
GSE32894_GSM814280	A
GSE32894_GSM814281	B
GSE32894_GSM814282	B
GSE32894_GSM814283	B
GSE32894_GSM814284	B
GSE32894_GSM814285	A
GSE32894_GSM814286	B
GSE32894_GSM814287	A
GSE32894_GSM814288	B
GSE32894_GSM814289	A
GSE32894_GSM814290	B
GSE32894_GSM814291	B
GSE32894_GSM814292	B
GSE32894_GSM814293	A
GSE32894_GSM814294	A
GSE32894_GSM814295	B
GSE32894_GSM814296	B
GSE32894_GSM814297	B
GSE32894_GSM814298	A
GSE32894_GSM814299	B
GSE32894_GSM814300	B
GSE32894_GSM814301	A
GSE32894_GSM814302	B
GSE32894_GSM814303	A
GSE32894_GSM814304	B
GSE32894_GSM814305	B
GSE32894_GSM814306	B
GSE32894_GSM814307	B
GSE32894_GSM814308	A
GSE32894_GSM814309	B
GSE32894_GSM814310	B
GSE32894_GSM814311	A
GSE32894_GSM814312	B
GSE32894_GSM814313	A
GSE32894_GSM814314	B
GSE32894_GSM814315	A
GSE32894_GSM814316	A
GSE32894_GSM814317	A
GSE32894_GSM814318	B
GSE32894_GSM814319	B
GSE32894_GSM814320	A
GSE32894_GSM814321	B
GSE32894_GSM814322	B
GSE32894_GSM814323	B
GSE32894_GSM814324	B
GSE32894_GSM814325	A
GSE32894_GSM814326	B
GSE32894_GSM814327	B
GSE32894_GSM814328	B
GSE32894_GSM814329	B
GSE32894_GSM814330	B
GSE32894_GSM814331	A
GSE32894_GSM814332	B
GSE32894_GSM814333	B
GSE32894_GSM814334	A
GSE32894_GSM814335	A
GSE32894_GSM814336	B
GSE32894_GSM814337	B
GSE32894_GSM814338	B
GSE32894_GSM814339	A
GSE32894_GSM814340	A
GSE32894_GSM814341	B
GSE32894_GSM814342	B
GSE32894_GSM814343	A
GSE32894_GSM814344	A
GSE32894_GSM814345	B
GSE32894_GSM814346	A
GSE32894_GSM814347	A
GSE32894_GSM814348	B
GSE32894_GSM814349	A
GSE32894_GSM814350	B
GSE32894_GSM814351	B
GSE32894_GSM814352	B
GSE32894_GSM814353	A
GSE32894_GSM814354	A
GSE32894_GSM814355	B
GSE32894_GSM814356	B
GSE32894_GSM814357	B
GSE32894_GSM814358	B
GSE32894_GSM814359	A

## Sheet: Supplementary Table 3
Supplementary Table3: GSVA analysis between two NRG clusters
id	logFC	AveExpr	t	P.Value	adj.P.Val	B
KEGG_PEROXISOME	0.292858	-0.00147726	19.4755	3.55473e-68	6.46961e-66	144.46
KEGG_PRION_DISEASES	-0.339346	0.00165487	-18.7448	3.83732e-64	3.49196e-62	135.229
KEGG_GLYCEROPHOSPHOLIPID_METABOLISM	0.2251	0.00334916	18.522	6.36556e-63	3.86177e-61	132.438
KEGG_REGULATION_OF_ACTIN_CYTOSKELETON	-0.207886	-0.000196336	-18.0591	2.09344e-60	9.52514e-59	126.678
KEGG_CHEMOKINE_SIGNALING_PATHWAY	-0.261184	-0.00291805	-17.7221	1.37623e-58	5.00946e-57	122.518
KEGG_ALPHA_LINOLENIC_ACID_METABOLISM	0.33859	0.011699	16.8643	5.06329e-54	1.53587e-52	112.072
KEGG_SYSTEMIC_LUPUS_ERYTHEMATOSUS	-0.430712	0.00157362	-16.6901	4.16574e-53	1.08309e-51	109.979
KEGG_PATHOGENIC_ESCHERICHIA_COLI_INFECTION	-0.247644	-0.00211501	-16.3929	1.48656e-51	3.38192e-50	106.427
KEGG_LEISHMANIA_INFECTION	-0.352811	-0.00369659	-16.3679	2.0056e-51	4.05577e-50	106.13
KEGG_NOD_LIKE_RECEPTOR_SIGNALING_PATHWAY	-0.295091	-0.0081859	-16.2607	7.22264e-51	1.31452e-49	104.857
KEGG_GLIOMA	-0.183807	-0.000716931	-15.9713	2.25187e-49	3.55913e-48	101.44
KEGG_FOCAL_ADHESION	-0.256904	-0.00230241	-15.9678	2.34668e-49	3.55913e-48	101.399
KEGG_LINOLEIC_ACID_METABOLISM	0.337529	0.0196068	15.9114	4.57212e-49	6.40096e-48	100.737
KEGG_CYTOKINE_CYTOKINE_RECEPTOR_INTERACTION	-0.308293	0.00264708	-15.9023	5.08883e-49	6.61547e-48	100.63
KEGG_HEMATOPOIETIC_CELL_LINEAGE	-0.376661	0.00101429	-15.8379	1.08863e-48	1.32087e-47	99.8751
KEGG_NATURAL_KILLER_CELL_MEDIATED_CYTOTOXICITY	-0.260767	-0.00410846	-15.6134	1.5215e-47	1.7307e-46	97.2557
KEGG_T_CELL_RECEPTOR_SIGNALING_PATHWAY	-0.234673	-0.00560593	-15.5191	4.58523e-47	4.90889e-46	96.1602
KEGG_VALINE_LEUCINE_AND_ISOLEUCINE_DEGRADATION	0.27452	-0.00573956	15.375	2.45687e-46	2.48417e-45	94.4931
KEGG_PROGESTERONE_MEDIATED_OOCYTE_MATURATION	-0.180565	-0.00511291	-15.3669	2.69967e-46	2.586e-45	94.3996
KEGG_FATTY_ACID_METABOLISM	0.263946	-0.00254134	15.3107	5.17938e-46	4.71324e-45	93.7525
KEGG_MELANOMA	-0.177811	0.00765809	-14.8948	6.23346e-44	5.40233e-43	88.996
KEGG_JAK_STAT_SIGNALING_PATHWAY	-0.212316	0.00311771	-14.7722	2.52477e-43	2.08868e-42	87.6072
KEGG_VIRAL_MYOCARDITIS	-0.290084	0.000126226	-14.7005	5.70725e-43	4.51617e-42	86.7975
KEGG_RETINOL_METABOLISM	0.276761	0.0228368	14.6909	6.36009e-43	4.82307e-42	86.69
KEGG_COMPLEMENT_AND_COAGULATION_CASCADES	-0.318078	0.011102	-14.3556	2.79602e-41	2.0355e-40	82.9344
KEGG_ALLOGRAFT_REJECTION	-0.453149	-0.00816682	-14.2983	5.31098e-41	3.71769e-40	82.2976
KEGG_METABOLISM_OF_XENOBIOTICS_BY_CYTOCHROME_P450	0.289986	0.0159369	14.2495	9.16909e-41	6.18065e-40	81.7556
KEGG_PPAR_SIGNALING_PATHWAY	0.183973	0.00332957	14.2387	1.03381e-40	6.71977e-40	81.6365
KEGG_GRAFT_VERSUS_HOST_DISEASE	-0.444986	-0.00719781	-14.1409	3.07411e-40	1.92927e-39	80.555
KEGG_ECM_RECEPTOR_INTERACTION	-0.301473	0.00104404	-14.0229	1.13808e-39	6.90436e-39	79.256
KEGG_FC_GAMMA_R_MEDIATED_PHAGOCYTOSIS	-0.156098	-3.25121e-05	-14.0005	1.45887e-39	8.56499e-39	79.0095
KEGG_TOLL_LIKE_RECEPTOR_SIGNALING_PATHWAY	-0.212339	-0.00213167	-13.81	1.18979e-38	6.7669e-38	76.927
KEGG_PENTOSE_AND_GLUCURONATE_INTERCONVERSIONS	0.297143	0.0170005	13.7413	2.52346e-38	1.39172e-37	76.1809
KEGG_B_CELL_RECEPTOR_SIGNALING_PATHWAY	-0.193404	-0.00400962	-13.6668	5.70024e-38	3.05131e-37	75.3724
KEGG_OOCYTE_MEIOSIS	-0.186446	-0.00489032	-13.6388	7.72821e-38	4.01867e-37	75.0704
KEGG_DRUG_METABOLISM_CYTOCHROME_P450	0.260139	0.0176777	13.455	5.67851e-37	2.8708e-36	73.0918
KEGG_GAP_JUNCTION	-0.166486	0.00153577	-13.4229	8.03547e-37	3.95258e-36	72.7474
KEGG_INTESTINAL_IMMUNE_NETWORK_FOR_IGA_PRODUCTION	-0.361869	-0.00283237	-13.418	8.47107e-37	4.0572e-36	72.695
KEGG_STEROID_HORMONE_BIOSYNTHESIS	0.241179	0.0182906	13.2994	3.0371e-36	1.41731e-35	71.4284
KEGG_SMALL_CELL_LUNG_CANCER	-0.162957	-0.00624818	-13.0453	4.57371e-35	2.08104e-34	68.7385
KEGG_TYPE_I_DIABETES_MELLITUS	-0.363488	0.000495305	-13.0385	4.91459e-35	2.1816e-34	68.6672
KEGG_ASTHMA	-0.40959	0.00654286	-13.0359	5.0502e-35	2.18842e-34	68.6403
KEGG_ANTIGEN_PROCESSING_AND_PRESENTATION	-0.30111	-0.0107187	-13.0076	6.82061e-35	2.88686e-34	68.3422
KEGG_AUTOIMMUNE_THYROID_DISEASE	-0.368954	-0.000114876	-12.7231	1.36104e-33	5.62975e-33	65.3739
KEGG_CELL_ADHESION_MOLECULES_CAMS	-0.259316	0.00531625	-12.6939	1.84611e-33	7.46648e-33	65.0716
KEGG_ARRHYTHMOGENIC_RIGHT_VENTRICULAR_CARDIOMYOPATHY_ARVC	-0.219505	0.00154711	-12.5635	7.16176e-33	2.83356e-32	63.7276
KEGG_PATHWAYS_IN_CANCER	-0.115316	-0.000662451	-12.548	8.41421e-33	3.25827e-32	63.5678
KEGG_PRIMARY_IMMUNODEFICIENCY	-0.326037	-0.00527385	-12.523	1.09014e-32	4.13344e-32	63.3111
KEGG_TYROSINE_METABOLISM	0.195589	0.00907838	12.3818	4.67057e-32	1.73478e-31	61.8688
KEGG_HYPERTROPHIC_CARDIOMYOPATHY_HCM	-0.212227	0.00341061	-12.3176	9.0257e-32	3.28535e-31	61.2159
KEGG_MAPK_SIGNALING_PATHWAY	-0.113552	-0.00131632	-12.3136	9.40448e-32	3.35611e-31	61.1751
KEGG_GLYCOSAMINOGLYCAN_BIOSYNTHESIS_CHONDROITIN_SULFATE	-0.263432	-0.00522424	-12.2769	1.36875e-31	4.79063e-31	60.8031
KEGG_PANCREATIC_CANCER	-0.146914	-0.00540321	-12.1813	3.62686e-31	1.24545e-30	59.8374
KEGG_GLYCOSYLPHOSPHATIDYLINOSITOL_GPI_ANCHOR_BIOSYNTHESIS	0.226214	-0.00358116	12.129	6.16266e-31	2.07704e-30	59.312
KEGG_DILATED_CARDIOMYOPATHY	-0.209698	0.00436635	-12.016	1.93225e-30	6.394e-30	58.1797
KEGG_RENIN_ANGIOTENSIN_SYSTEM	-0.237932	0.0134893	-11.5986	1.23404e-28	4.01064e-28	54.0618
KEGG_LEUKOCYTE_TRANSENDOTHELIAL_MIGRATION	-0.170949	0.00552176	-11.4631	4.65889e-28	1.48758e-27	52.7462
KEGG_NEUROTROPHIN_SIGNALING_PATHWAY	-0.123795	-0.00346981	-11.1684	8.07654e-27	2.53436e-26	49.9217
KEGG_BUTANOATE_METABOLISM	0.196268	-0.00797807	10.8594	1.5206e-25	4.69067e-25	47.0166
KEGG_PROTEASOME	-0.271461	-0.012677	-10.6262	1.34244e-24	4.07207e-24	44.8619
KEGG_ASCORBATE_AND_ALDARATE_METABOLISM	0.239833	0.0186424	10.3874	1.20426e-23	3.59304e-23	42.6921
KEGG_MELANOGENESIS	-0.110843	0.000533493	-10.2171	5.63839e-23	1.65514e-22	41.1659
KEGG_APOPTOSIS	-0.136828	-0.00383932	-10.1558	9.77446e-23	2.82373e-22	40.6221
KEGG_ACUTE_MYELOID_LEUKEMIA	-0.121866	-0.00166371	-9.6559	7.96958e-21	2.26635e-20	36.2741
KEGG_RIG_I_LIKE_RECEPTOR_SIGNALING_PATHWAY	-0.152679	-0.00699907	-9.56689	1.71467e-20	4.78304e-20	35.5176
KEGG_ALANINE_ASPARTATE_AND_GLUTAMATE_METABOLISM	0.133475	-0.00109024	9.56555	1.73451e-20	4.78304e-20	35.5062
KEGG_ARACHIDONIC_ACID_METABOLISM	0.161476	0.00930145	9.48428	3.47465e-20	9.4386e-20	34.8203
KEGG_COLORECTAL_CANCER	-0.11259	-0.00286091	-9.46496	4.09594e-20	1.09627e-19	34.6579
KEGG_RENAL_CELL_CARCINOMA	-0.129126	-0.00106141	-9.31331	1.47681e-19	3.89536e-19	33.3922
KEGG_CHRONIC_MYELOID_LEUKEMIA	-0.115794	-0.00380942	-9.02027	1.68287e-18	4.37546e-18	30.9921
KEGG_EPITHELIAL_CELL_SIGNALING_IN_HELICOBACTER_PYLORI_INFECTION	-0.106118	-0.00165568	-8.99387	2.08909e-18	5.35513e-18	30.7789
KEGG_ETHER_LIPID_METABOLISM	0.125008	0.00509971	8.88648	5.0095e-18	1.24894e-17	29.9166
KEGG_CYTOSOLIC_DNA_SENSING_PATHWAY	-0.154154	-0.00520876	-8.86852	5.79423e-18	1.42507e-17	29.7732
KEGG_VASCULAR_SMOOTH_MUSCLE_CONTRACTION	-0.121022	0.0014225	-8.69985	2.24614e-17	5.45062e-17	28.4379
KEGG_CELL_CYCLE	-0.160046	-0.00984218	-8.69059	2.41812e-17	5.79075e-17	28.3652
KEGG_PANTOTHENATE_AND_COA_BIOSYNTHESIS	-0.139132	-0.000521179	-8.54931	7.39877e-17	1.7488e-16	27.2636
KEGG_PORPHYRIN_AND_CHLOROPHYLL_METABOLISM	0.143614	0.0112591	8.47941	1.27965e-16	2.98584e-16	26.7242
KEGG_NEUROACTIVE_LIGAND_RECEPTOR_INTERACTION	-0.13561	0.0189614	-8.30326	5.01062e-16	1.15434e-15	25.3805
KEGG_PROXIMAL_TUBULE_BICARBONATE_RECLAMATION	0.14181	0.00793314	8.25309	7.36015e-16	1.67443e-15	25.0022
KEGG_RIBOFLAVIN_METABOLISM	-0.151607	-0.00297578	-8.21454	9.87797e-16	2.21949e-15	24.7127
KEGG_PROPANOATE_METABOLISM	0.15708	-0.00899876	8.1778	1.30625e-15	2.89923e-15	24.4378
KEGG_TASTE_TRANSDUCTION	0.14186	0.00981168	8.0439	3.58538e-15	7.86192e-15	23.4448
KEGG_AMINOACYL_TRNA_BIOSYNTHESIS	0.190967	-0.00677774	8.02203	4.22271e-15	9.1492e-15	23.2839
KEGG_DNA_REPLICATION	-0.228386	-0.0103451	-8.02005	4.28578e-15	9.17662e-15	23.2694
KEGG_CALCIUM_SIGNALING_PATHWAY	-0.100013	0.00461799	-7.66672	5.73001e-14	1.18507e-13	20.7217
KEGG_GLUTATHIONE_METABOLISM	0.114465	-0.00463335	7.00667	5.6193e-12	1.13635e-11	16.2257
KEGG_MISMATCH_REPAIR	-0.183644	-0.0119234	-6.98481	6.5026e-12	1.30052e-11	16.0828
KEGG_DORSO_VENTRAL_AXIS_FORMATION	-0.108652	0.00713763	-6.68783	4.5497e-11	8.90372e-11	14.1803
KEGG_GLYCOSAMINOGLYCAN_DEGRADATION	-0.132209	-0.00336295	-6.43923	2.1949e-10	4.16117e-10	12.6438
KEGG_HUNTINGTONS_DISEASE	0.101276	-0.00837141	6.25628	6.7657e-10	1.25649e-09	11.5462
KEGG_NUCLEOTIDE_EXCISION_REPAIR	-0.120297	-0.0120534	-6.03248	2.58234e-09	4.60771e-09	10.2422
KEGG_RIBOSOME	0.203295	-0.0177584	5.95929	3.96567e-09	7.0073e-09	9.82505
KEGG_GLYCINE_SERINE_AND_THREONINE_METABOLISM	0.106434	-0.00430587	5.75909	1.253e-08	2.17186e-08	8.70761
KEGG_PARKINSONS_DISEASE	0.111834	-0.0116996	5.15761	3.23695e-07	5.2135e-07	5.56142
KEGG_OXIDATIVE_PHOSPHORYLATION	0.111679	-0.0126442	5.13644	3.60901e-07	5.71165e-07	5.45652
KEGG_GLYOXYLATE_AND_DICARBOXYLATE_METABOLISM	-0.100175	-0.0159567	-4.41386	1.17116e-05	1.73293e-05	2.11887

## Sheet: Supplementary Table 4
Supplementary Table4: 2000 DEGs by differential gene expression analysis
id	logFC	AveExpr	t	P.Value	adj.P.Val	B
GATA3	2.68276	4.02495	28.8703	4.0009e-122	5.02352e-118	268.041
VSIG2	3.53537	3.68819	27.3584	2.4167e-113	1.5172e-109	247.932
PPFIBP2	1.87128	2.36132	26.9135	9.35466e-111	3.91524e-107	242.005
TRAK1	1.34567	3.06684	24.5997	2.61159e-97	8.19778e-94	211.207
DHRS2	3.97106	3.53213	24.5812	3.34208e-97	8.39264e-94	210.962
TBX3	2.24979	3.11382	24.5226	7.31021e-97	1.52978e-93	210.183
MSN	-1.80401	3.66253	-24.1236	1.4959e-94	2.68321e-91	204.889
PPARG	2.09621	3.21732	23.9906	8.80368e-94	1.38174e-90	203.126
FER1L4	2.50671	2.8604	23.9227	2.17253e-93	3.03092e-90	202.227
SIRPA	-1.65141	2.35321	-23.878	3.94082e-93	4.9481e-90	201.635
RNF128	2.34775	3.0601	23.8148	9.14398e-93	1.04374e-89	200.798
GNB4	-1.29858	1.50937	-23.7404	2.45891e-92	2.57284e-89	199.813
FAM3B	2.66389	2.28897	23.0046	4.30027e-88	4.1534e-85	190.094
MT2A	-2.5383	4.63913	-22.8056	5.99941e-87	5.38062e-84	187.472
SNX31	3.20293	2.35849	22.7511	1.23295e-86	1.03207e-83	186.755
CORO1C	-1.12173	3.12692	-22.7108	2.10057e-86	1.64842e-83	186.225
SLC44A3	1.52929	2.96437	22.5118	2.91562e-85	2.15344e-82	183.608
CD109	-1.7494	1.67291	-22.1879	2.08716e-83	1.45591e-80	179.359
SPHK1	-1.81324	2.15792	-22.0174	1.96956e-82	1.30157e-79	177.126
ST3GAL6	-0.841246	0.663002	-21.9604	4.16732e-82	2.61624e-79	176.38
MPP1	-1.27205	1.50412	-21.7027	1.22908e-80	7.34873e-78	173.014
BCAS1	2.51942	2.12139	21.6251	3.39853e-80	1.93964e-77	172.002
DEGS1	-1.41399	3.20453	-21.5919	5.25285e-80	2.8676e-77	171.569
TNC	-2.1947	2.36466	-21.5717	6.84283e-80	3.57994e-77	171.305
SULF2	-1.99161	2.5196	-21.469	2.62328e-79	1.31752e-76	169.969
CYB5A	1.49011	2.62504	21.4659	2.73386e-79	1.32024e-76	169.927
CDC25B	-1.45304	3.18033	-21.4428	3.69621e-79	1.71887e-76	169.627
TUBB6	-1.8176	2.95397	-21.348	1.27721e-78	5.72736e-76	168.394
GPR68	-1.56865	1.73692	-21.2102	7.72451e-78	3.34445e-75	166.603
CLIC4	-1.48	3.38993	-21.1027	3.1415e-77	1.31482e-74	165.208
FCGR2A	-1.62434	1.91063	-21.0333	7.76107e-77	3.14349e-74	164.308
TGFBI	-2.15333	3.17629	-20.9515	2.24943e-76	8.82622e-74	163.249
GGT6	2.25313	2.93263	20.7822	2.03398e-75	7.73897e-73	161.059
SSH3	1.25447	3.94257	20.7022	5.74692e-75	2.1223e-72	160.025
PIK3CD	-1.18578	1.59094	-20.6978	6.08038e-75	2.18129e-72	159.969
CYP4F22	2.71298	2.12567	20.6354	1.36575e-74	4.76345e-72	159.164
TMC4	1.65049	3.61396	20.5412	4.63478e-74	1.57282e-71	157.949
PIK3AP1	-1.3431	1.26368	-20.5282	5.48311e-74	1.81173e-71	157.782
STX2	-1.21403	1.46112	-20.5071	7.20728e-74	2.32037e-71	157.51
CD14	-1.92574	3.35367	-20.4669	1.21231e-73	3.80545e-71	156.992
UPK1A	3.78819	3.12321	20.2943	1.12775e-72	3.45367e-70	154.774
UPK2	3.78099	4.18637	20.2747	1.45404e-72	4.34689e-70	154.521
EMP3	-1.59764	2.83596	-20.2694	1.55537e-72	4.54169e-70	154.454
HMGCS2	3.83488	2.80089	20.2353	2.41733e-72	6.89819e-70	154.015
IFITM3	-1.65914	5.34497	-20.1976	3.93026e-72	1.09663e-69	153.532
FOXA1	2.10439	2.9332	20.0825	1.731e-71	4.72489e-69	152.057
TEAD4	-1.30962	2.34285	-20.0068	4.58485e-71	1.22484e-68	151.088
PHF19	-1.06682	2.13941	-19.9789	6.56634e-71	1.71764e-68	150.73
PLAUR	-1.40813	2.68131	-19.9063	1.66828e-70	4.27489e-68	149.803
CYP4F12	2.22315	1.85059	19.78	8.4403e-70	2.11953e-67	148.19
ADAM19	-1.69784	1.79254	-19.7335	1.53149e-69	3.77048e-67	147.597
HAVCR2	-1.55227	1.63285	-19.7109	2.04571e-69	4.9396e-67	147.309
C3AR1	-1.40399	1.41845	-19.6968	2.45008e-69	5.80437e-67	147.13
NCF2	-1.41767	1.87037	-19.6798	3.04588e-69	7.08225e-67	146.914
RAB15	1.48875	2.98809	19.6154	6.94963e-69	1.58654e-66	146.093
TOX3	2.19189	1.40048	19.6075	7.68045e-69	1.72207e-66	145.994
GLIPR1	-1.21462	1.47305	-19.577	1.13444e-68	2.49895e-66	145.606
GOLT1A	2.05417	2.66654	19.5666	1.29598e-68	2.80556e-66	145.473
SPINK1	4.21084	3.706	19.5313	2.03511e-68	4.33098e-66	145.024
SLC7A7	-1.38813	1.44321	-19.5262	2.17114e-68	4.54347e-66	144.96
ACOXL	1.26662	1.24102	19.5175	2.42563e-68	4.99283e-66	144.85
HPSE	-1.12888	1.16924	-19.4829	3.77721e-68	7.64946e-66	144.409
ITGA5	-1.50743	2.97508	-19.4267	7.73164e-68	1.54093e-65	143.697
TNFAIP6	-1.68011	1.48702	-19.4235	8.05172e-68	1.57965e-65	143.656
LILRB3	-1.09491	1.07464	-19.4193	8.49197e-68	1.64039e-65	143.603
ATP8B1	1.25267	2.94081	19.4052	1.01735e-67	1.93542e-65	143.423
PSCA	3.78928	4.6611	19.3868	1.286e-67	2.41e-65	143.19
CD86	-1.24984	1.55948	-19.3645	1.70781e-67	3.15342e-65	142.908
LAT2	-1.05629	1.35127	-19.3583	1.84825e-67	3.36327e-65	142.83
NOD2	-1.00578	0.728648	-19.3387	2.37286e-67	4.25624e-65	142.581
FBP1	1.95117	3.02269	19.3231	2.89376e-67	5.11335e-65	142.384
BTBD16	3.0359	2.10556	19.3221	2.93215e-67	5.11335e-65	142.371
HCK	-1.51745	1.80455	-19.2924	4.27972e-67	7.36112e-65	141.994
FCER1G	-1.83008	3.11151	-19.2488	7.44852e-67	1.26383e-64	141.443
PRRX1	-1.7256	1.44872	-19.2321	9.2109e-67	1.52648e-64	141.232
SPI1	-1.48019	2.36063	-19.2319	9.23958e-67	1.52648e-64	141.229
LILRB2	-1.34848	1.2131	-19.2054	1.29309e-66	2.10857e-64	140.895
CAPN5	1.73257	2.60915	19.1686	2.06456e-66	3.32341e-64	140.429
RUNX3	-1.47181	1.35619	-19.1335	3.22352e-66	5.12335e-64	139.986
MT1X	-1.82407	1.92316	-19.0771	6.59451e-66	1.03501e-63	139.274
OSMR	-1.53834	2.25494	-19.0751	6.76338e-66	1.03871e-63	139.249
KATNAL1	-0.950728	1.03165	-19.0748	6.78352e-66	1.03871e-63	139.246
CYBB	-1.69325	2.00195	-19.0605	8.13136e-66	1.23009e-63	139.066
MFAP3L	1.31442	1.54382	19.0422	1.02659e-65	1.5345e-63	138.834
VIPR1	1.52807	1.56765	19.0002	1.74668e-65	2.58016e-63	138.305
CTHRC1	-2.13198	3.12847	-18.9984	1.78777e-65	2.61015e-63	138.282
TMC7	1.24162	1.60424	18.993	1.91376e-65	2.76197e-63	138.214
CD300A	-1.21324	1.59449	-18.9907	1.96907e-65	2.78718e-63	138.186
BIN1	-1.41084	1.78645	-18.9905	1.97562e-65	2.78718e-63	138.183
HPGD	2.80789	3.06255	18.9847	2.12633e-65	2.96646e-63	138.11
ZNF823	1.06667	2.13901	18.9813	2.21997e-65	3.06307e-63	138.067
HAPLN3	-1.42697	2.13156	-18.978	2.31344e-65	3.15734e-63	138.026
OGFRL1	-1.08034	1.34806	-18.9538	3.14119e-65	4.24095e-63	137.721
SLC14A1	2.47918	2.0781	18.9383	3.82386e-65	5.1077e-63	137.526
FOXQ1	2.18889	3.52312	18.8506	1.1582e-64	1.53077e-62	136.424
HK3	-1.28324	1.15141	-18.8412	1.30529e-64	1.70721e-62	136.305
AIF1	-1.655	2.63785	-18.8281	1.53984e-64	1.99321e-62	136.14
ICA1	1.18117	2.39775	18.8247	1.60635e-64	2.05809e-62	136.098
ALOX5AP	-1.75101	2.09412	-18.7676	3.30352e-64	4.1898e-62	135.381
KLHL5	-1.07881	1.87314	-18.6993	7.80967e-64	9.80582e-62	134.525
MYO1G	-1.09362	1.00718	-18.6925	8.51136e-64	1.05811e-61	134.44
NEK6	-1.22988	2.1335	-18.6877	9.03799e-64	1.11256e-61	134.38
SLC43A3	-1.04536	1.54973	-18.6542	1.37794e-63	1.67975e-61	133.961
CD163	-1.86298	1.7869	-18.5912	3.04416e-63	3.67524e-61	133.172
SACS	-0.941739	0.924493	-18.5655	4.20771e-63	5.03161e-61	132.85
ACP6	1.04026	1.87576	18.4269	2.39312e-62	2.83472e-60	131.122
SLAMF8	-1.10821	0.794515	-18.4026	3.24773e-62	3.81108e-60	130.818
DEGS2	1.69298	1.80232	18.3936	3.63392e-62	4.22477e-60	130.706
FAM20C	-1.42381	2.06887	-18.3834	4.13154e-62	4.75923e-60	130.578
SLA	-1.18282	1.25307	-18.371	4.82464e-62	5.5071e-60	130.424
CD53	-1.58837	2.47454	-18.3678	5.02024e-62	5.67875e-60	130.385
NUAK2	-1.17765	1.67405	-18.3657	5.15671e-62	5.78104e-60	130.358
MYO5A	-1.02049	1.57871	-18.3498	6.28683e-62	6.98561e-60	130.161
LILRA5	-1.13669	0.934984	-18.3193	9.21596e-62	1.01505e-59	129.781
SNCG	2.38062	4.92276	18.3132	9.94181e-62	1.08547e-59	129.705
FPR3	-1.62962	1.80884	-18.2931	1.27765e-61	1.38295e-59	129.456
DOK2	-1.32093	1.69661	-18.2704	1.69706e-61	1.82122e-59	129.173
NADSYN1	0.966493	2.5789	18.2654	1.80643e-61	1.91116e-59	129.111
OSCAR	-1.15571	1.33979	-18.2652	1.81131e-61	1.91116e-59	129.109
BATF3	-0.863472	0.802676	-18.2498	2.19593e-61	2.29768e-59	128.917
PLEK	-1.66995	1.7452	-18.2484	2.23379e-61	2.31797e-59	128.9
ITGB2	-1.75065	2.18648	-18.2365	2.59141e-61	2.66703e-59	128.752
ANXA6	-1.32652	2.8201	-18.2081	3.69747e-61	3.77442e-59	128.399
C1orf162	-1.27503	1.6755	-18.1705	5.90886e-61	5.9832e-59	127.933
FAM20A	-1.21216	1.18286	-18.1635	6.44222e-61	6.47108e-59	127.847
TYROBP	-1.72388	3.43747	-18.1413	8.50164e-61	8.47195e-59	127.571
ITGAX	-1.11149	1.40613	-18.1285	9.97112e-61	9.85806e-59	127.412
C1QC	-1.97287	3.88018	-18.1264	1.02419e-60	1.00466e-58	127.386
ADCY7	-0.940269	0.906365	-18.0834	1.74917e-60	1.70252e-58	126.853
ARSJ	-1.06457	0.82286	-18.08	1.82487e-60	1.76255e-58	126.811
CHST7	-0.868791	1.25642	-18.0501	2.64623e-60	2.53634e-58	126.442
AXL	-1.46014	2.25562	-18.0483	2.70566e-60	2.57366e-58	126.419
PARVB	-1.02186	1.54451	-18.0359	3.15685e-60	2.98025e-58	126.266
GFOD1	-1.00875	1.20419	-18.0274	3.50969e-60	3.28863e-58	126.161
ZNF552	1.04629	2.2585	17.9984	5.03068e-60	4.6789e-58	125.803
SCNN1G	2.2617	2.15724	17.9977	5.07801e-60	4.6882e-58	125.793
FKBP5	-1.35965	1.9316	-17.9848	5.96367e-60	5.46568e-58	125.634
NPAS2	1.11722	1.84638	17.9796	6.35977e-60	5.78647e-58	125.57
ACTN1	-1.22612	3.42944	-17.9629	7.8211e-60	7.06488e-58	125.364
CD300C	-0.959782	0.849399	-17.9542	8.71154e-60	7.813e-58	125.257
LOX	-1.44461	1.80142	-17.952	8.95274e-60	7.97238e-58	125.229
AP1S2	-0.88579	1.6458	-17.9242	1.26414e-59	1.11778e-57	124.886
IDH1	1.26424	4.14017	17.9237	1.27333e-59	1.11803e-57	124.879
BCAT2	1.22472	3.51102	17.9144	1.42856e-59	1.24563e-57	124.765
TMPRSS2	2.29963	2.36163	17.9113	1.48395e-59	1.285e-57	124.727
LST1	-1.20829	1.61823	-17.9006	1.69508e-59	1.45777e-57	124.595
MAMLD1	-0.709597	0.624906	-17.8961	1.79219e-59	1.5308e-57	124.539
C1QA	-1.86292	4.03426	-17.8903	1.9251e-59	1.63321e-57	124.468
CYP2J2	1.78773	2.53566	17.8698	2.48457e-59	2.09371e-57	124.214
CCL8	-1.73894	1.35319	-17.8475	3.27495e-59	2.74136e-57	123.94
TNFSF13B	-1.29376	1.3249	-17.8452	3.36756e-59	2.80021e-57	123.912
CD300LF	-0.998296	0.94714	-17.8437	3.42987e-59	2.83326e-57	123.894
MNDA	-1.30523	1.43762	-17.8316	3.98395e-59	3.26945e-57	123.745
TSPAN4	-1.09251	1.98767	-17.8103	5.19072e-59	4.23212e-57	123.482
FAP	-1.40378	1.17429	-17.796	6.19422e-59	5.01772e-57	123.306
FPR1	-1.431	1.30626	-17.7872	6.90447e-59	5.55721e-57	123.198
TDH	0.987733	0.66369	17.7655	9.03597e-59	7.22647e-57	122.93
ST3GAL5	1.44723	1.54949	17.7569	1.00435e-58	7.98143e-57	122.825
C5AR1	-1.2798	1.80795	-17.748	1.1217e-58	8.85787e-57	122.715
LYPD6	1.28599	1.74563	17.7428	1.19621e-58	9.38723e-57	122.652
ITGAM	-1.20596	1.19109	-17.7368	1.28849e-58	1.00487e-56	122.578
IL7R	-1.56894	1.48589	-17.7154	1.67716e-58	1.2999e-56	122.315
IFITM1	-1.76271	3.69953	-17.7063	1.87838e-58	1.44693e-56	122.203
GFPT2	-1.53697	1.29925	-17.6939	2.18787e-58	1.67506e-56	122.051
PDCD1LG2	-1.20058	1.07473	-17.6818	2.53921e-58	1.93226e-56	121.903
MS4A4A	-1.32988	1.53342	-17.6701	2.93485e-58	2.21988e-56	121.759
MGST2	0.89222	3.43913	17.6673	3.04005e-58	2.28568e-56	121.724
DSE	-1.15882	1.22227	-17.6602	3.31509e-58	2.47764e-56	121.638
SAMSN1	-1.09581	1.08833	-17.6562	3.48246e-58	2.58706e-56	121.589
TNFRSF21	1.28082	4.63139	17.6558	3.50272e-58	2.58706e-56	121.583
BTG2	1.45608	4.38132	17.6518	3.67811e-58	2.70072e-56	121.535
ANXA5	-1.23423	4.19181	-17.6323	4.67715e-58	3.41432e-56	121.296
IL32	-1.62259	2.78236	-17.6092	6.22086e-58	4.51498e-56	121.012
LRRC25	-1.08202	1.30457	-17.5896	7.91919e-58	5.6977e-56	120.772
STOM	-1.25843	3.75483	-17.5894	7.94121e-58	5.6977e-56	120.769
GBP5	-1.79935	1.28454	-17.5851	8.37101e-58	5.97195e-56	120.717
IL15RA	-1.20456	2.03421	-17.5449	1.37265e-57	9.73728e-56	120.225
JAZF1	-0.916014	1.37549	-17.4798	3.05694e-57	2.15634e-55	119.429
FAS	-1.01276	1.53424	-17.4788	3.09583e-57	2.17158e-55	119.416
CSF1R	-1.59565	2.09793	-17.4442	4.73403e-57	3.30225e-55	118.994
LILRB4	-1.34274	1.2053	-17.4101	7.19533e-57	4.99141e-55	118.578
PILRA	-1.10168	1.43942	-17.3942	8.74384e-57	6.03229e-55	118.384
PLEKHA6	1.26412	2.20107	17.393	8.87621e-57	6.09014e-55	118.369
ANKRD29	-0.814224	0.469414	-17.3775	1.07401e-56	7.32895e-55	118.179
COL6A1	-1.73672	4.06109	-17.3545	1.42279e-56	9.65652e-55	117.9
ACOT9	-0.865715	2.25578	-17.3526	1.45692e-56	9.83502e-55	117.876
NLRP3	-0.855857	0.632461	-17.3309	1.90108e-56	1.27647e-54	117.612
PLEKHO2	-0.824786	2.57482	-17.3131	2.36439e-56	1.57911e-54	117.395
C1QB	-2.0151	3.87983	-17.2986	2.82272e-56	1.87524e-54	117.219
NPC1	-0.854264	2.01883	-17.2954	2.93426e-56	1.93909e-54	117.18
LY96	-1.47668	2.18479	-17.2929	3.02442e-56	1.9882e-54	117.15
CYP4B1	2.71711	3.15332	17.2922	3.0509e-56	1.99516e-54	117.141
F3	-1.86073	2.79094	-17.2278	6.71008e-56	4.36537e-54	116.358
ROR2	-1.33289	1.23982	-17.2215	7.24536e-56	4.68932e-54	116.281
COL6A2	-1.63471	4.26518	-17.2047	8.89642e-56	5.72838e-54	116.077
SORL1	1.54487	2.17462	17.1793	1.2132e-55	7.77192e-54	115.769
COPZ2	-1.2524	2.17553	-17.1714	1.3346e-55	8.5062e-54	115.674
ELF3	1.69737	3.73752	17.1032	3.0657e-55	1.94409e-53	114.847
TLR8	-0.822727	0.508241	-17.0859	3.78684e-55	2.38933e-53	114.637
ALDH1L2	-0.870733	0.8013	-17.0788	4.12797e-55	2.59154e-53	114.551
RNASE6	-1.4254	2.35372	-17.0476	6.03628e-55	3.77072e-53	114.173
BHMT	2.78294	1.43368	17.0435	6.34073e-55	3.9413e-53	114.124
C1R	-1.46698	3.62256	-17.0138	9.1064e-55	5.63251e-53	113.765
MT1G	-1.75672	1.76317	-16.9929	1.17394e-54	7.22551e-53	113.512
SLC11A1	-1.04638	1.12309	-16.9903	1.21115e-54	7.41817e-53	113.481
VSIG4	-1.60814	1.86608	-16.9628	1.69149e-54	1.03099e-52	113.149
VIM	-1.36157	3.75563	-16.9592	1.76594e-54	1.07117e-52	113.106
CREB5	-0.664083	0.417035	-16.9465	2.06114e-54	1.24422e-52	112.952
CD209	-1.20672	0.919829	-16.9253	2.66539e-54	1.60127e-52	112.697
TAP2	-1.01803	2.38562	-16.9085	3.26584e-54	1.95266e-52	112.495
NNMT	-1.83407	3.10328	-16.8989	3.67078e-54	2.18438e-52	112.379
ECM1	-1.26594	2.57436	-16.8764	4.82348e-54	2.85677e-52	112.107
IGSF6	-1.03581	1.37057	-16.8709	5.15163e-54	3.0368e-52	112.042
MMP9	-2.16284	2.27398	-16.8685	5.30627e-54	3.11334e-52	112.012
AOAH	-1.14226	1.08213	-16.8674	5.37847e-54	3.14103e-52	111.999
ACAA1	0.744995	2.71234	16.8643	5.58141e-54	3.24445e-52	111.962
STAT4	-0.789973	0.601158	-16.8632	5.6604e-54	3.27521e-52	111.948
MYO1B	-1.17804	2.50266	-16.8556	6.20265e-54	3.5725e-52	111.857
GRHL3	1.95657	3.04248	16.8528	6.41604e-54	3.67853e-52	111.823
MMEL1	0.822275	0.719983	16.8501	6.63152e-54	3.78479e-52	111.791
SRGN	-1.68706	3.78291	-16.8401	7.48406e-54	4.25203e-52	111.67
RAB3IL1	-1.16967	1.5371	-16.8378	7.6974e-54	4.35354e-52	111.642
DENND1A	-0.63003	1.68798	-16.8245	9.03597e-54	5.0877e-52	111.483
FCGR1A	-0.998169	0.906167	-16.8018	1.18924e-53	6.66609e-52	111.21
FERMT3	-1.18114	2.16188	-16.7994	1.22429e-53	6.83207e-52	111.181
TGFB3	-1.24348	1.66404	-16.7956	1.2825e-53	7.12528e-52	111.135
EFEMP1	-2.00043	2.15087	-16.7695	1.75615e-53	9.71378e-52	110.822
CAPS	1.83091	3.52276	16.7676	1.79898e-53	9.90702e-52	110.798
TNFAIP8L3	-1.04985	1.04738	-16.7663	1.82592e-53	1.00115e-51	110.784
GZMB	-1.87655	1.82998	-16.7255	2.99069e-53	1.63266e-51	110.293
CMKLR1	-1.0987	1.15799	-16.7211	3.15048e-53	1.71244e-51	110.241
C1S	-1.68617	3.41302	-16.6923	4.45964e-53	2.41359e-51	109.896
FLNA	-1.2734	4.28508	-16.6911	4.5247e-53	2.43829e-51	109.881
SH2B3	-0.973215	1.9235	-16.6814	5.08528e-53	2.72866e-51	109.765
DNAJA4	1.00681	2.72394	16.6549	6.99872e-53	3.7394e-51	109.448
CLEC5A	-0.839125	0.732937	-16.6518	7.26825e-53	3.86695e-51	109.41
CDK6	-1.29506	1.48644	-16.6513	7.31611e-53	3.87599e-51	109.404
WIPF1	-1.03843	1.88426	-16.6464	7.75685e-53	4.09223e-51	109.346
SLC29A3	1.0076	2.24054	16.6361	8.78163e-53	4.61348e-51	109.222
CALD1	-1.35612	3.02153	-16.6342	8.98352e-53	4.69988e-51	109.2
CDA	-1.65151	2.17153	-16.6322	9.20464e-53	4.79558e-51	109.175
TIMP2	-1.48472	3.34542	-16.6308	9.36275e-53	4.8578e-51	109.159
IL2RA	-1.06634	1.05207	-16.6274	9.75007e-53	5.03794e-51	109.118
NRP2	-1.07846	1.56764	-16.6218	1.04288e-52	5.36656e-51	109.051
MS4A6A	-1.4286	1.76016	-16.6206	1.05768e-52	5.42051e-51	109.037
SLC15A3	-1.24572	1.92537	-16.5835	1.65419e-52	8.44309e-51	108.593
PTPN22	-0.807308	0.71367	-16.5814	1.69638e-52	8.62338e-51	108.568
SOCS1	-1.0703	1.77153	-16.581	1.70418e-52	8.62812e-51	108.563
RBP1	-1.61323	1.90735	-16.5787	1.7506e-52	8.8275e-51	108.536
DOCK2	-1.10842	0.875373	-16.5778	1.77059e-52	8.89263e-51	108.525
PAPSS2	-1.11667	1.7971	-16.5633	2.10634e-52	1.05367e-50	108.352
BTK	-0.985527	0.899689	-16.5585	2.23294e-52	1.11257e-50	108.294
ARHGAP9	-1.1056	1.14686	-16.5415	2.73723e-52	1.35845e-50	108.092
CCL3	-1.11107	0.700383	-16.5299	3.14794e-52	1.55612e-50	107.953
RGS18	-0.653681	0.448556	-16.5052	4.23164e-52	2.08363e-50	107.659
COL5A2	-1.66975	3.18423	-16.4924	4.93766e-52	2.42177e-50	107.506
MSR1	-1.04565	1.31402	-16.4825	5.55827e-52	2.71555e-50	107.388
TRPV2	-1.08092	1.73318	-16.4645	6.8943e-52	3.35523e-50	107.174
BMP3	1.89278	1.71553	16.458	7.45533e-52	3.61425e-50	107.096
S100P	2.36157	6.16687	16.449	8.30846e-52	4.01235e-50	106.988
GNLY	-1.48935	1.41322	-16.4424	8.98898e-52	4.32435e-50	106.91
TLR6	-0.746388	0.642161	-16.4317	1.02115e-51	4.89371e-50	106.783
RAB27A	-0.734025	1.968	-16.4193	1.18578e-51	5.6611e-50	106.635
IGF2BP2	-1.80511	1.69385	-16.4156	1.23887e-51	5.89214e-50	106.591
RGS20	-1.1599	0.882595	-16.409	1.34088e-51	6.35323e-50	106.512
PDE4B	-0.981637	0.950583	-16.4058	1.39333e-51	6.57695e-50	106.474
IKZF2	0.943705	1.81114	16.3683	2.1825e-51	1.02635e-49	106.028
SCNN1B	2.25344	2.66248	16.366	2.24189e-51	1.05034e-49	106.002
NCKAP1L	-1.11069	1.22563	-16.3606	2.39295e-51	1.11695e-49	105.937
SLCO2B1	-1.28074	1.3699	-16.3495	2.73078e-51	1.26992e-49	105.805
PRF1	-1.42485	1.62779	-16.3447	2.8933e-51	1.34053e-49	105.748
LCP2	-0.979075	1.44442	-16.3384	3.11872e-51	1.43965e-49	105.673
EVI2A	-0.932997	0.929562	-16.3275	3.55252e-51	1.6339e-49	105.544
LAG3	-1.37298	1.36845	-16.3188	3.93922e-51	1.80514e-49	105.441
FMO9P	2.46575	1.70236	16.3052	4.63273e-51	2.11522e-49	105.28
PMEPA1	-1.47602	2.84198	-16.285	5.89484e-51	2.68172e-49	105.041
ABI3	-0.950563	1.90417	-16.2662	7.38034e-51	3.3454e-49	104.817
SIGLEC9	-0.791508	0.824859	-16.2594	7.99922e-51	3.61288e-49	104.737
MSX2	1.50017	2.72954	16.2477	9.19583e-51	4.13845e-49	104.599
RNASE2	-1.02684	0.905527	-16.2458	9.40837e-51	4.21898e-49	104.576
MAOA	1.66612	3.18857	16.2412	9.94291e-51	4.44282e-49	104.521
TLR1	-0.903982	0.854023	-16.2401	1.00708e-50	4.48399e-49	104.508
CAB39L	1.26774	2.53922	16.2269	1.17837e-50	5.22812e-49	104.352
CAV1	-1.56269	3.37222	-16.1856	1.92717e-50	8.49036e-49	103.863
LILRB5	-0.854765	0.607799	-16.177	2.13493e-50	9.37279e-49	103.761
GPR65	-0.722662	0.552308	-16.1526	2.85295e-50	1.24814e-48	103.473
IL27RA	-1.10952	2.02753	-16.1184	4.28169e-50	1.8667e-48	103.07
PIK3C2B	1.02173	2.47527	16.1072	4.88826e-50	2.12377e-48	102.938
TRAM2	-0.825921	2.11443	-16.0847	6.38231e-50	2.76332e-48	102.673
TLE2	1.49397	2.6881	16.0799	6.75834e-50	2.91607e-48	102.616
REEP6	1.61931	3.07413	16.0577	8.79033e-50	3.76694e-48	102.355
ISG20	-1.20277	1.56867	-16.0387	1.10101e-49	4.70216e-48	102.131
CD38	-1.11648	0.814934	-16.0349	1.15223e-49	4.90421e-48	102.086
DNAJB5	-0.898144	1.35113	-16.0338	1.1666e-49	4.94858e-48	102.073
SASH3	-1.2477	1.56554	-16.0214	1.35185e-49	5.71508e-48	101.927
ENTPD3	1.64333	2.23875	16.0144	1.46805e-49	6.18553e-48	101.845
SLC22A5	0.719183	1.32117	16.0138	1.47921e-49	6.21167e-48	101.837
DENND2D	1.0235	2.76428	15.9973	1.79708e-49	7.52139e-48	101.644
MN1	-0.923345	0.693923	-15.9846	2.08815e-49	8.71058e-48	101.495
CLEC7A	-1.13499	1.49161	-15.9839	2.10682e-49	8.75936e-48	101.486
SERPINA1	-1.78328	2.2803	-15.9698	2.48729e-49	1.03071e-47	101.321
SIGLEC10	-1.14846	1.05605	-15.9673	2.56246e-49	1.05836e-47	101.291
SULF1	-1.83481	2.22327	-15.9617	2.73779e-49	1.12707e-47	101.225
VMO1	-1.12491	1.68397	-15.958	2.85953e-49	1.17334e-47	101.182
MTHFD2	-1.01362	2.09808	-15.9377	3.63707e-49	1.48753e-47	100.943
HS3ST3A1	-0.946777	0.466565	-15.9315	3.9108e-49	1.59428e-47	100.871
CROT	1.15526	2.82748	15.9134	4.84215e-49	1.96757e-47	100.659
CCL4L2	-1.37755	1.275	-15.9092	5.0899e-49	2.06157e-47	100.609
CD99L2	-0.80352	2.20327	-15.8913	6.28671e-49	2.53813e-47	100.399
APCDD1L	-1.17786	0.601159	-15.8903	6.35764e-49	2.55854e-47	100.388
DPP4	-0.958274	0.590736	-15.8677	8.30215e-49	3.33041e-47	100.123
TSPAN6	0.992779	3.4793	15.8234	1.399e-48	5.59422e-47	99.6042
SERPINB9	-1.14909	2.11031	-15.8121	1.59744e-48	6.36745e-47	99.4724
CST7	-1.317	2.00669	-15.811	1.61789e-48	6.42855e-47	99.4597
IFITM2	-1.22521	3.61547	-15.8062	1.71188e-48	6.77482e-47	99.4036
SUSD3	-1.14489	1.5457	-15.806	1.71583e-48	6.77482e-47	99.4013
GNG2	-0.860381	1.09524	-15.7936	1.98693e-48	7.82067e-47	99.2555
CXorf21	-0.719432	0.729414	-15.7736	2.5116e-48	9.8549e-47	99.0226
C2orf15	0.860197	1.45284	15.7674	2.70323e-48	1.05738e-46	98.9495
IFI30	-0.645601	0.292873	-15.763	2.84731e-48	1.11028e-46	98.8979
CPVL	-1.40962	1.84238	-15.7625	2.86415e-48	1.11338e-46	98.8921
NKG7	-1.60552	2.12303	-15.7326	4.06693e-48	1.57606e-46	98.5436
GPR84	-0.855443	0.819954	-15.7307	4.15979e-48	1.60708e-46	98.5212
NR3C1	-0.919747	1.83065	-15.7286	4.26195e-48	1.6415e-46	98.4971
PRDM1	-0.922982	1.81925	-15.7229	4.55757e-48	1.75e-46	98.4304
EVI2B	-1.26293	1.59053	-15.7186	4.79399e-48	1.83516e-46	98.3802
WAS	-1.20159	1.83928	-15.717	4.88155e-48	1.863e-46	98.3622
PALLD	-1.27652	2.70027	-15.7079	5.43469e-48	2.06782e-46	98.2555
TNFRSF9	-0.707797	0.575386	-15.7054	5.5933e-48	2.11636e-46	98.2269
MYO1F	-0.882815	1.37926	-15.7054	5.59599e-48	2.11636e-46	98.2264
FCGR3A	-1.53964	2.64397	-15.7007	5.91411e-48	2.22996e-46	98.1715
IL12RB1	-0.942807	0.920877	-15.6981	6.09405e-48	2.29093e-46	98.1417
NSUN6	0.691	2.16458	15.6674	8.73102e-48	3.27244e-46	97.7844
PARVG	-0.922791	0.934398	-15.6569	9.87739e-48	3.69109e-46	97.6618
SLITRK6	2.04832	2.53526	15.6475	1.10209e-47	4.10617e-46	97.5529
ATF7IP2	1.13372	1.8169	15.6395	1.21018e-47	4.49556e-46	97.4599
CD7	-1.31842	1.6241	-15.6318	1.32531e-47	4.90872e-46	97.3696
NRP1	-1.02579	2.04028	-15.6204	1.51325e-47	5.58835e-46	97.2378
FABP6	1.95188	2.36666	15.6201	1.5188e-47	5.59239e-46	97.2342
GZMA	-1.69564	1.94362	-15.6149	1.61382e-47	5.92488e-46	97.1739
FAM43A	-0.973687	1.68582	-15.6141	1.62882e-47	5.96251e-46	97.1647
CD84	-0.83181	0.810342	-15.6133	1.64499e-47	6.00421e-46	97.1548
EPN3	1.25426	2.91482	15.6037	1.84094e-47	6.69995e-46	97.043
LRIG1	-1.20839	1.37233	-15.5826	2.35474e-47	8.54513e-46	96.7984
TTC7A	-0.703805	2.43071	-15.5782	2.47814e-47	8.967e-46	96.7476
S100A10	-1.45671	5.35897	-15.5767	2.52386e-47	9.10619e-46	96.7295
TNFAIP8L2	-0.981939	1.49789	-15.561	3.03078e-47	1.09039e-45	96.5476
CD80	-0.601852	0.434603	-15.5538	3.29832e-47	1.18291e-45	96.4635
POF1B	1.52945	2.33146	15.5535	3.30679e-47	1.18291e-45	96.461
ARHGAP24	-0.606833	0.672834	-15.5408	3.83745e-47	1.36884e-45	96.313
ST8SIA4	-0.760235	1.19358	-15.5324	4.2298e-47	1.50451e-45	96.2163
ACSL5	1.30756	3.28113	15.5317	4.26721e-47	1.51353e-45	96.2076
PLEKHO1	-0.995354	2.48603	-15.5156	5.15015e-47	1.82156e-45	96.0207
TBXAS1	-1.01644	1.17699	-15.4733	8.42933e-47	2.973e-45	95.5311
IL21R	-0.82378	0.623686	-15.4573	1.01468e-46	3.56872e-45	95.3468
OR13A1	0.888419	0.720408	15.4182	1.5989e-46	5.59427e-45	94.8949
IL10RA	-1.04568	1.3017	-15.4182	1.59951e-46	5.59427e-45	94.8945
MFGE8	-1.13514	2.80588	-15.404	1.88513e-46	6.57492e-45	94.7313
HEG1	-1.00065	2.06503	-15.398	2.02282e-46	7.0356e-45	94.6612
GFI1	-0.807023	0.735993	-15.372	2.73599e-46	9.48981e-45	94.3611
GNGT2	-0.664891	0.821759	-15.3698	2.80516e-46	9.7029e-45	94.3363
BNC1	-1.52874	0.734307	-15.3689	2.83523e-46	9.77997e-45	94.3257
DOCK11	-0.975864	1.2208	-15.3619	3.07374e-46	1.05737e-44	94.2454
PLEKHH1	1.04141	1.39802	15.3608	3.11381e-46	1.06822e-44	94.2326
CNGA1	1.51815	1.64695	15.3537	3.38286e-46	1.15736e-44	94.1502
HCST	-1.0534	1.02133	-15.3494	3.5546e-46	1.21282e-44	94.101
IFT140	0.833445	2.05988	15.3467	3.66903e-46	1.24847e-44	94.0695
BCKDHB	0.817135	2.2526	15.3462	3.68871e-46	1.25177e-44	94.0642
ARHGAP22	-0.77248	0.8443	-15.3348	4.20864e-46	1.42436e-44	93.9332
SLFN11	-1.26556	1.65329	-15.3269	4.61138e-46	1.55646e-44	93.8424
PCBD1	0.728778	4.1672	15.3217	4.89926e-46	1.6492e-44	93.7822
TREM2	-1.2067	2.21047	-15.3179	5.12362e-46	1.72011e-44	93.7377
ZEB2	-0.775161	0.811705	-15.3106	5.57287e-46	1.86595e-44	93.6542
DPYSL2	-1.07599	2.16633	-15.2975	6.48636e-46	2.16603e-44	93.5034
PTGS1	-1.46138	1.76363	-15.2943	6.73206e-46	2.24211e-44	93.4664
KRT7	2.32146	5.19514	15.2897	7.09507e-46	2.35676e-44	93.4142
PTPN7	-0.996589	1.11207	-15.2866	7.3603e-46	2.43742e-44	93.3778
RAB31	-1.19452	2.97169	-15.2864	7.37672e-46	2.43742e-44	93.3756
COL16A1	-1.42833	2.19279	-15.2843	7.55282e-46	2.48906e-44	93.3521
CXCL10	-2.31722	2.93199	-15.281	7.85201e-46	2.58089e-44	93.3135
LAMP2	-0.839419	3.12031	-15.2765	8.27185e-46	2.71178e-44	93.2618
HSD17B2	1.77136	1.54015	15.2535	1.07851e-45	3.5265e-44	92.9981
ADA	-1.16601	2.12536	-15.2495	1.13019e-45	3.68588e-44	92.9516
LIX1L	-0.816005	2.12843	-15.2479	1.15143e-45	3.74542e-44	92.9331
COL5A3	-1.10619	1.90423	-15.2446	1.19611e-45	3.8807e-44	92.8953
DOCK10	-0.887153	0.805983	-15.2364	1.31422e-45	4.25293e-44	92.8017
LAIR1	-0.994013	1.34744	-15.2348	1.33927e-45	4.32286e-44	92.783
MMD	-1.1608	2.21967	-15.1988	2.02901e-45	6.53237e-44	92.3702
SIGLEC1	-1.00481	1.16756	-15.1878	2.30489e-45	7.40159e-44	92.2435
PITPNM2	-0.624365	1.39474	-15.1825	2.44784e-45	7.8406e-44	92.1837
EIF5A2	-0.866093	1.08326	-15.1749	2.67217e-45	8.53736e-44	92.0966
CTSB	-0.992652	4.52055	-15.169	2.86131e-45	9.09978e-44	92.0287
PLA2G2F	2.09113	2.23943	15.169	2.86271e-45	9.09978e-44	92.0282
YWHAH	-0.667484	4.11103	-15.1658	2.96941e-45	9.41514e-44	91.9918
SLC39A14	-0.951256	2.20082	-15.1614	3.12436e-45	9.88147e-44	91.9413
TNFRSF18	-1.17108	1.90616	-15.152	3.48103e-45	1.09819e-43	91.8339
FMNL2	-0.983495	1.93583	-15.1515	3.50298e-45	1.10234e-43	91.8276
TBX2	1.7338	2.82608	15.1431	3.85769e-45	1.21093e-43	91.7318
IL2RB	-1.20148	1.54405	-15.1386	4.0608e-45	1.27151e-43	91.6808
TM4SF19	-0.834924	0.397488	-15.1339	4.28625e-45	1.33876e-43	91.6271
TMEM97	1.35305	3.66658	15.133	4.33362e-45	1.3502e-43	91.6162
BCL2A1	-1.26909	1.67402	-15.1275	4.61604e-45	1.43463e-43	91.5535
CERK	-0.962216	2.07684	-15.1094	5.68446e-45	1.76232e-43	91.3466
OVGP1	1.12344	1.3472	15.105	5.97934e-45	1.84918e-43	91.2964
TESC	2.09758	2.06727	15.1022	6.17449e-45	1.90484e-43	91.2644
SH3YL1	0.932548	2.39643	15.0991	6.40118e-45	1.96993e-43	91.2286
GREM1	-1.58817	1.47901	-15.0959	6.63612e-45	2.03724e-43	91.1928
AP1G2	0.789108	2.44168	15.085	7.52966e-45	2.30591e-43	91.0673
LY86	-1.15064	1.55456	-15.0621	9.7881e-45	2.98482e-43	90.8067
POSTN	-2.1157	3.0274	-15.0621	9.79407e-45	2.98482e-43	90.8061
EDNRA	-1.03072	1.50706	-15.0538	1.07648e-44	3.27272e-43	90.7122
ARHGEF10L	0.703886	2.6707	15.0515	1.10645e-44	3.3557e-43	90.6849
AEBP1	-1.76239	3.52911	-15.0466	1.17044e-44	3.54123e-43	90.629
HES1	0.877299	4.26621	15.0196	1.5954e-44	4.80381e-43	90.3213
COL5A1	-1.63974	3.07581	-15.0051	1.88361e-44	5.65803e-43	90.1563
METTL7A	1.42244	3.43706	14.9965	2.07703e-44	6.22415e-43	90.0592
RASSF4	-0.88971	1.58224	-14.9779	2.5705e-44	7.66632e-43	89.8474
PLEKHA7	0.917873	2.11149	14.9703	2.80521e-44	8.34649e-43	89.7606
FYN	-0.863656	1.91434	-14.9684	2.86887e-44	8.51574e-43	89.7383
HERC5	-1.28954	1.52917	-14.9655	2.96526e-44	8.7811e-43	89.7055
LAPTM5	-1.36836	3.12246	-14.965	2.9813e-44	8.80781e-43	89.7001
TMEM158	-1.41388	2.12365	-14.9579	3.23287e-44	9.52863e-43	89.6196
LGALS1	-1.33547	5.16371	-14.9511	3.49515e-44	1.02776e-42	89.5421
PLA2G4C	-0.746203	0.646339	-14.9436	3.80679e-44	1.11678e-42	89.4573
SAMD10	0.768502	2.46465	14.9263	4.639e-44	1.35775e-42	89.2608
ASCC2	0.779955	3.66467	14.9253	4.69363e-44	1.37054e-42	89.2492
NFIL3	-0.921254	2.96373	-14.9126	5.4297e-44	1.58179e-42	89.1045
NCF1C	-0.963822	0.901192	-14.9069	5.79689e-44	1.68486e-42	89.0395
BLVRA	-0.940674	3.20042	-14.8886	7.13789e-44	2.06982e-42	88.8327
CCR1	-1.08535	1.58855	-14.877	8.15573e-44	2.35952e-42	88.7003
MAF	-1.07343	2.07832	-14.8642	9.43724e-44	2.724e-42	88.5553
NR2F6	0.6683	3.71262	14.8616	9.71783e-44	2.79856e-42	88.5262
PSMB9	-1.41972	2.94699	-14.8461	1.16016e-43	3.32631e-42	88.3502
SOD2	-1.05412	3.03342	-14.846	1.16034e-43	3.32631e-42	88.35
TSPAN12	1.29733	2.18255	14.8232	1.50556e-43	4.30611e-42	88.0913
ATP1A4	1.28896	1.00813	14.8077	1.79645e-43	5.12641e-42	87.9158
INA	2.14574	2.17802	14.794	2.09861e-43	5.97508e-42	87.7614
TOB1	1.03274	3.92752	14.793	2.12425e-43	6.03442e-42	87.7493
KRT6B	-2.64829	1.5297	-14.7927	2.13022e-43	6.03771e-42	87.7465
TMEM176B	-1.26991	3.16288	-14.7877	2.25511e-43	6.37729e-42	87.6899
CRTAC1	2.55003	1.32046	14.7818	2.41071e-43	6.80201e-42	87.6236
COL18A1	-0.985935	2.71613	-14.7807	2.44141e-43	6.87318e-42	87.6111
FMOD	-1.28186	2.48055	-14.7649	2.92347e-43	8.21187e-42	87.432
UCHL1	-1.72026	1.93481	-14.7527	3.35702e-43	9.40866e-42	87.2947
TGM2	-1.53945	3.28274	-14.7482	3.53435e-43	9.88357e-42	87.2435
IRF8	-1.26378	1.24508	-14.7472	3.57478e-43	9.97443e-42	87.2322
PPP1R3C	1.74246	2.26674	14.7446	3.6832e-43	1.02541e-41	87.2026
CXADR	1.22156	3.1686	14.743	3.74791e-43	1.04112e-41	87.1853
ALDH4A1	0.990834	3.22153	14.7352	4.09579e-43	1.13525e-41	87.0971
SH3GLB2	0.785725	3.53137	14.7203	4.85285e-43	1.34212e-41	86.9286
SNX8	-0.699479	2.46006	-14.7183	4.96357e-43	1.36973e-41	86.9062
ME1	-1.16962	2.07826	-14.7005	6.07017e-43	1.67143e-41	86.7063
PDGFRB	-1.24204	2.64575	-14.6798	7.67858e-43	2.10968e-41	86.4728
NDE1	-0.782038	1.9552	-14.6728	8.31563e-43	2.27972e-41	86.3936
SLC2A3	-1.32022	2.13061	-14.6646	9.12402e-43	2.49589e-41	86.3014
CLDN23	1.28907	2.51845	14.6631	9.2797e-43	2.53295e-41	86.2846
EVPL	1.28606	3.73635	14.6513	1.06057e-42	2.88355e-41	86.152
ZNF436	0.786784	2.6558	14.6513	1.06101e-42	2.88355e-41	86.1515
SELPLG	-1.06812	2.04139	-14.6507	1.06787e-42	2.89594e-41	86.1451
MFNG	-0.916036	1.56391	-14.6421	1.17728e-42	3.18576e-41	86.0482
PTPRC	-1.14066	1.44328	-14.6203	1.50541e-42	4.0562e-41	85.804
FLI1	-0.718725	1.22466	-14.6179	1.54786e-42	4.16165e-41	85.7764
ICOS	-0.860038	0.710368	-14.6034	1.82408e-42	4.89385e-41	85.6133
FBN1	-1.14841	1.72564	-14.592	2.07366e-42	5.55158e-41	85.4859
DIAPH3	-0.762032	1.37025	-14.5904	2.11271e-42	5.64408e-41	85.4674
ATP8B2	-0.873229	1.52644	-14.5828	2.3019e-42	6.13644e-41	85.3822
ZNF443	0.699996	1.51372	14.5809	2.34971e-42	6.25061e-41	85.3618
SPAG4	1.02099	2.60774	14.5769	2.46013e-42	6.53052e-41	85.3162
BMP1	-0.82337	2.47914	-14.5471	3.44106e-42	9.09598e-41	84.9828
SEMA6A	1.46714	1.7393	14.5469	3.44899e-42	9.09779e-41	84.9805
GPR160	1.33851	2.22432	14.541	3.68892e-42	9.71028e-41	84.9137
GPX2	2.68632	4.17129	14.5341	3.98532e-42	1.04686e-40	84.837
GAS1	-1.50522	1.44508	-14.5323	4.06848e-42	1.06647e-40	84.8165
EHD2	-1.05064	3.47868	-14.5272	4.31116e-42	1.12773e-40	84.7589
SLC9A2	1.38236	1.34493	14.5228	4.5259e-42	1.18144e-40	84.7106
CYP26B1	-1.08788	0.876533	-14.5223	4.55375e-42	1.18624e-40	84.7045
MT1M	-1.44911	1.42456	-14.5221	4.56389e-42	1.18642e-40	84.7023
ZNF254	0.766585	1.65217	14.5213	4.60568e-42	1.19481e-40	84.6933
PLEKHG6	1.15262	2.69415	14.5201	4.67044e-42	1.20911e-40	84.6794
TMEM176A	-1.2583	2.29054	-14.5188	4.7355e-42	1.22344e-40	84.6657
PDPN	-1.44027	2.44983	-14.5135	5.03003e-42	1.29686e-40	84.6057
ALOX5	1.31364	3.20203	14.5098	5.24389e-42	1.34923e-40	84.5644
FN1	-1.65526	4.07245	-14.5084	5.32339e-42	1.36688e-40	84.5494
AGTRAP	-0.688786	3.53635	-14.5075	5.3771e-42	1.37786e-40	84.5395
CTLA4	-0.974344	1.07948	-14.5003	5.83426e-42	1.49195e-40	84.4584
SERPINE2	-1.57477	1.48121	-14.4996	5.87766e-42	1.5e-40	84.451
CD274	-1.12987	1.36882	-14.4985	5.95294e-42	1.51613e-40	84.4384
RASSF9	-0.750369	0.478028	-14.4867	6.80254e-42	1.729e-40	84.3059
AADAT	0.814978	1.84855	14.4816	7.19797e-42	1.82581e-40	84.2498
DYRK3	-0.615732	1.0599	-14.4757	7.69897e-42	1.94896e-40	84.1829
TMEM134	0.619025	2.83126	14.4733	7.90836e-42	1.99794e-40	84.1563
P2RY6	-1.08621	1.56329	-14.4723	7.99769e-42	2.01645e-40	84.1451
TGFBR3	1.14353	1.9246	14.4662	8.56651e-42	2.15553e-40	84.0769
DYSF	-0.812236	1.72761	-14.4556	9.64647e-42	2.41759e-40	83.959
VSNL1	-1.40232	1.00573	-14.454	9.81971e-42	2.4561e-40	83.9413
TAGAP	-0.805616	0.920914	-14.4525	9.98467e-42	2.48811e-40	83.9247
SCCPDH	1.10689	4.18607	14.4524	9.99746e-42	2.48811e-40	83.9235
GCNT1	-0.92042	0.940786	-14.4523	1.00071e-41	2.48811e-40	83.9225
TAP1	-1.35734	3.3247	-14.4515	1.01036e-41	2.50712e-40	83.913
FOXD1	-1.00061	0.590629	-14.4505	1.02171e-41	2.53029e-40	83.9019
OLFML2B	-1.28107	2.32994	-14.4436	1.1034e-41	2.72723e-40	83.8255
TRIM47	-1.00845	2.73402	-14.4435	1.10558e-41	2.72724e-40	83.8235
CHSY3	-0.714471	0.762782	-14.4433	1.10808e-41	2.72805e-40	83.8213
C1QTNF1	-1.17227	2.09617	-14.4419	1.12486e-41	2.76394e-40	83.8063
CYBRD1	-1.2832	2.38189	-14.4351	1.21498e-41	2.97955e-40	83.7298
ZBED2	-1.38133	1.13494	-14.4333	1.23879e-41	3.03203e-40	83.7105
RGS2	-1.33706	2.89284	-14.4309	1.27353e-41	3.11098e-40	83.683
IL2RG	-1.09364	1.5949	-14.4278	1.31773e-41	3.2127e-40	83.6492
GPD1L	1.1322	2.83503	14.4239	1.37716e-41	3.3511e-40	83.6053
RGS4	-1.02607	0.884793	-14.4202	1.43632e-41	3.48828e-40	83.5636
OSM	-1.08928	1.18837	-14.4159	1.50724e-41	3.65345e-40	83.5157
GNA12	-0.740392	2.90653	-14.3971	1.8606e-41	4.50128e-40	83.3065
ZNF439	0.948672	1.49478	14.3888	2.04179e-41	4.93013e-40	83.2142
SLC39A8	-0.936963	1.80979	-14.382	2.20324e-41	5.30977e-40	83.1386
ACTB	-0.616323	6.77469	-14.3603	2.81004e-41	6.75917e-40	82.897
CALU	-0.820218	3.62483	-14.3598	2.82638e-41	6.78548e-40	82.8912
GPR37	-0.821125	0.510321	-14.3574	2.90412e-41	6.9588e-40	82.8643
TNFSF4	-0.808225	0.883948	-14.3544	3.00425e-41	7.18501e-40	82.8306
WBP1	0.747994	1.88395	14.3527	3.05905e-41	7.29794e-40	82.8127
DSG3	-2.26889	1.39951	-14.3526	3.06309e-41	7.29794e-40	82.8114
AQP9	-1.18815	0.921283	-14.3471	3.26019e-41	7.75283e-40	82.7494
IL18RAP	-0.620778	0.44432	-14.3415	3.46957e-41	8.23515e-40	82.6876
ITGA4	-0.702444	0.853319	-14.3407	3.50236e-41	8.29729e-40	82.6783
TCF4	-0.810143	1.14059	-14.3342	3.76635e-41	8.90588e-40	82.6061
TNFRSF1B	-0.986322	2.72914	-14.3233	4.2509e-41	1.00328e-39	82.4859
LNX1	0.782747	1.54496	14.3156	4.63455e-41	1.09177e-39	82.4001
TMCC3	-0.846905	1.46088	-14.3136	4.7379e-41	1.11403e-39	82.3782
G0S2	-1.48953	2.77804	-14.3128	4.78107e-41	1.12208e-39	82.3692
CDH23	0.949642	0.929648	14.3035	5.30531e-41	1.24047e-39	82.2658
NCF1	-0.839505	0.707339	-14.3029	5.34353e-41	1.24709e-39	82.2587
ID1	1.41651	4.99051	14.2954	5.81258e-41	1.35404e-39	82.1751
ARHGAP25	-0.763641	1.34495	-14.2774	7.10605e-41	1.65229e-39	81.9756
AGR2	2.07159	3.53224	14.2748	7.30997e-41	1.69656e-39	81.9475
DUSP14	-0.745572	2.57092	-14.271	7.63216e-41	1.76807e-39	81.9047
IGSF21	-0.771071	0.596223	-14.2533	9.29047e-41	2.14827e-39	81.7094
TCP11L1	-0.708221	1.37478	-14.2368	1.1168e-40	2.57766e-39	81.5266
RIN3	-0.612004	1.82713	-14.2335	1.15919e-40	2.67061e-39	81.4896
UGT1A1	1.2909	1.06947	14.2321	1.17683e-40	2.70629e-39	81.4746
MYLIP	0.971399	2.92844	14.2285	1.22494e-40	2.81176e-39	81.4348
HLA-DMB	-1.30752	1.89751	-14.2066	1.56489e-40	3.58554e-39	81.1916
CD48	-1.0797	0.860284	-14.2017	1.65273e-40	3.7799e-39	81.1373
MAPK12	-0.735661	0.99012	-14.1885	1.91435e-40	4.37028e-39	80.9914
ORAI1	-0.614215	2.981	-14.1813	2.07393e-40	4.72601e-39	80.9119
CXCL9	-2.0796	2.27586	-14.1749	2.22512e-40	5.05219e-39	80.842
LAMA4	-0.967475	2.06263	-14.164	2.51338e-40	5.69639e-39	80.721
NINJ2	-0.877198	1.16089	-14.1567	2.72597e-40	6.16707e-39	80.6404
ARL4C	-0.965824	2.90996	-14.1412	3.23703e-40	7.31011e-39	80.4697
FRMD4B	-0.742563	1.50302	-14.1382	3.34573e-40	7.54201e-39	80.4369
NEIL3	-0.769708	1.19277	-14.1281	3.7422e-40	8.42063e-39	80.3257
CDKN3	-0.996458	2.51037	-14.1238	3.92868e-40	8.82443e-39	80.2774
PDGFC	-1.03971	1.4584	-14.1232	3.95272e-40	8.86257e-39	80.2714
SDS	-0.949737	1.4199	-14.1205	4.07591e-40	9.12249e-39	80.2409
DCBLD2	-1.23239	1.84626	-14.1055	4.8123e-40	1.07515e-38	80.076
STAB1	-1.01157	2.0206	-14.0984	5.20439e-40	1.16068e-38	79.9982
TCF7L1	-0.947897	1.74603	-14.0779	6.53351e-40	1.45194e-38	79.7723
CGN	1.39318	2.75887	14.0769	6.60283e-40	1.46476e-38	79.7618
SPON2	-1.12912	2.37433	-14.0756	6.69934e-40	1.48354e-38	79.7474
GRK5	-0.690146	1.43505	-14.0628	7.72544e-40	1.70776e-38	79.6059
ADAMTS2	-1.12621	1.82992	-14.0625	7.74946e-40	1.71006e-38	79.6028
CORO1A	-1.09218	2.51955	-14.0503	8.86934e-40	1.95374e-38	79.4688
GAS6	-1.14766	2.60264	-14.0445	9.4532e-40	2.07871e-38	79.4055
PLA2G7	-1.15069	1.78942	-14.0354	1.04565e-39	2.2913e-38	79.3053
SMAD6	1.16355	1.34617	14.0288	1.12458e-39	2.45997e-38	79.2331
IL15	-0.594567	0.758856	-14.0245	1.17945e-39	2.57552e-38	79.1857
COL1A1	-1.7375	5.17626	-14.0183	1.26328e-39	2.75377e-38	79.1176
GLT8D2	-1.07924	1.49044	-14.017	1.28168e-39	2.78904e-38	79.1032
MT1H	-1.04775	0.887386	-14.0156	1.30179e-39	2.8279e-38	79.0877
STAT1	-1.16799	3.454	-14.0148	1.31275e-39	2.84679e-38	79.0794
MAP7D3	-0.729334	1.28046	-14.013	1.34038e-39	2.9017e-38	79.0587
RAMP1	-1.47842	2.2319	-14.0078	1.41962e-39	3.06794e-38	79.0017
IQGAP2	-0.732305	0.856576	-14.0069	1.43289e-39	3.0913e-38	78.9925
ANPEP	-1.30679	1.7105	-13.9954	1.62734e-39	3.50479e-38	78.8661
F2R	-0.903697	2.36358	-13.9876	1.7729e-39	3.81173e-38	78.781
ERBB3	1.11824	3.25942	13.9725	2.09529e-39	4.49717e-38	78.6151
DECR1	0.600097	3.21037	13.971	2.12944e-39	4.56267e-38	78.5991
TM7SF2	1.1736	2.79418	13.9689	2.17974e-39	4.6625e-38	78.5759
ACOX1	0.830352	3.20502	13.9636	2.31262e-39	4.93831e-38	78.5171
CCDC80	-1.2613	1.79742	-13.9577	2.46768e-39	5.26047e-38	78.4527
FAAH	0.954174	2.87321	13.9564	2.50173e-39	5.32402e-38	78.4391
PACRG	0.846291	0.592162	13.9538	2.57635e-39	5.47356e-38	78.4099
CAPN2	-0.88151	3.3339	-13.9438	2.87628e-39	6.09234e-38	78.3006
TNIP3	-0.634643	0.324686	-13.9437	2.87732e-39	6.09234e-38	78.3002
PLCD1	1.07292	2.79869	13.9208	3.70515e-39	7.83197e-38	78.0491
PCSK9	-1.08848	0.746101	-13.9162	3.89602e-39	8.22159e-38	77.9992
PDLIM7	-0.837969	3.11328	-13.9156	3.92213e-39	8.26279e-38	77.9926
RAPGEFL1	1.34143	3.17023	13.9081	4.26056e-39	8.94576e-38	77.9104
PATZ1	0.688794	2.80178	13.9065	4.33485e-39	9.08654e-38	77.8933
TLN1	-0.661681	3.60779	-13.8993	4.69512e-39	9.82532e-38	77.814
DEPDC7	-0.897152	0.968379	-13.8984	4.73827e-39	9.89912e-38	77.8049
SNX10	-0.991801	1.9032	-13.8968	4.82626e-39	1.00662e-37	77.7866
DPYD	-1.177	1.51618	-13.8911	5.13369e-39	1.06897e-37	77.7253
NEXN	-0.985456	1.42047	-13.8829	5.61851e-39	1.16798e-37	77.6357
POLR3G	-0.665566	1.00605	-13.8818	5.69117e-39	1.18113e-37	77.623
SIGLEC15	1.07187	1.27061	13.8717	6.36005e-39	1.3156e-37	77.5126
LDLRAD3	-0.809306	1.53184	-13.8707	6.42723e-39	1.32731e-37	77.5022
OVOL1	1.19082	2.29648	13.8638	6.93512e-39	1.42984e-37	77.4267
SH2D4A	0.935147	2.63976	13.8571	7.46295e-39	1.53614e-37	77.3538
COL6A3	-1.52811	3.06045	-13.8524	7.85413e-39	1.61402e-37	77.3031
ZYX	-0.694058	4.15618	-13.844	8.61505e-39	1.76749e-37	77.2113
BAMBI	1.75718	3.03656	13.8392	9.08312e-39	1.86048e-37	77.1588
MYADM	-1.22721	2.58893	-13.8364	9.36296e-39	1.91468e-37	77.1286
PDE10A	0.829125	0.819981	13.8333	9.69147e-39	1.97863e-37	77.0944
FGL2	-1.14736	1.44457	-13.8269	1.03897e-38	2.11775e-37	77.0253
ABAT	1.04498	1.60237	13.8235	1.07919e-38	2.19615e-37	76.9876
GPRC5C	1.26871	2.60429	13.8188	1.13604e-38	2.30439e-37	76.9366
PTPRM	1.03581	2.32171	13.8184	1.14045e-38	2.3096e-37	76.9328
SHCBP1	-0.709429	1.8021	-13.7983	1.4222e-38	2.87555e-37	76.7136
SCUBE2	1.78159	1.77684	13.7931	1.50551e-38	3.03909e-37	76.6571
PLCE1	0.949241	1.43703	13.785	1.64579e-38	3.31694e-37	76.5686
CD37	-1.0798	1.56752	-13.7769	1.79869e-38	3.61929e-37	76.4804
CD70	-0.982986	0.72613	-13.7743	1.8492e-38	3.71497e-37	76.4529
MAPK10	0.621573	0.761128	13.7711	1.91659e-38	3.8442e-37	76.4174
RGL3	1.31849	1.93193	13.7666	2.01291e-38	4.03096e-37	76.3687
TXNRD1	-1.03853	2.80901	-13.7661	2.023e-38	4.04472e-37	76.3637
PNMA1	-0.890098	2.75724	-13.7626	2.10334e-38	4.19866e-37	76.3251
SUOX	0.686999	2.46314	13.7566	2.24598e-38	4.46918e-37	76.2599
ST3GAL4	1.15293	2.92174	13.7431	2.60233e-38	5.17007e-37	76.1137
ALDH5A1	0.950335	2.31554	13.7373	2.77333e-38	5.50109e-37	76.0505
FMO1	-0.770502	0.66418	-13.7358	2.8186e-38	5.58206e-37	76.0344
SLA2	-0.781544	0.858304	-13.7354	2.83138e-38	5.59855e-37	76.03
GPR34	-0.949819	1.13928	-13.7216	3.29222e-38	6.49954e-37	75.8802
HTRA3	-1.35411	2.69788	-13.71	3.73707e-38	7.3662e-37	75.7544
CCL18	-1.69899	2.24922	-13.6958	4.36025e-38	8.56766e-37	75.6013
PTPRR	1.41802	1.27314	13.6812	5.11575e-38	1.00365e-36	75.4426
CTSH	1.07142	3.53685	13.6784	5.26991e-38	1.03228e-36	75.4132
NFE2	-0.762575	0.504486	-13.6767	5.36893e-38	1.05004e-36	75.3947
IL1RAP	-0.898927	1.4343	-13.6746	5.49828e-38	1.07366e-36	75.3711
KITLG	-1.04672	1.67889	-13.6652	6.08965e-38	1.18729e-36	75.2696
CFL2	-0.720336	1.87198	-13.6603	6.42401e-38	1.25051e-36	75.2166
SERPING1	-1.32007	3.30134	-13.6601	6.43383e-38	1.25051e-36	75.2151
IFIT2	-1.21684	1.83733	-13.6514	7.07845e-38	1.37368e-36	75.1203
IFIH1	-1.00362	2.13387	-13.6494	7.22856e-38	1.40064e-36	75.0994
COL3A1	-1.6674	4.95382	-13.649	7.26027e-38	1.40393e-36	75.0951
EMX2	1.42857	1.08136	13.6489	7.2679e-38	1.40393e-36	75.094
MSC	-1.22163	1.79044	-13.6357	8.39253e-38	1.61869e-36	74.9512
SEMA3A	-0.777642	0.787756	-13.6272	9.20443e-38	1.77256e-36	74.8595
STXBP1	-0.753948	1.22997	-13.6046	1.1773e-37	2.26373e-36	74.6152
FPR2	-0.630288	0.395626	-13.6025	1.2043e-37	2.3121e-36	74.5927
ILDR1	0.946142	1.93409	13.5891	1.3924e-37	2.66915e-36	74.4486
TMEM51	0.741617	3.51944	13.5842	1.46841e-37	2.81058e-36	74.3958
ANXA2	-0.909005	4.43405	-13.576	1.6067e-37	3.07057e-36	74.3065
CTSK	-1.32211	2.32432	-13.5696	1.72103e-37	3.28408e-36	74.2383
ELF5	1.26189	1.4044	13.5693	1.72773e-37	3.28893e-36	74.2344
ELOVL6	0.904029	2.32996	13.5692	1.72881e-37	3.28893e-36	74.2338
HLA-DQA1	-1.6164	2.36768	-13.5606	1.89846e-37	3.60621e-36	74.1408
LYN	-0.936746	2.45842	-13.5475	2.18834e-37	4.14431e-36	73.9998
MT1A	-1.43499	0.982909	-13.5405	2.3606e-37	4.4638e-36	73.9246
P2RY13	-0.757689	0.715685	-13.5362	2.47241e-37	4.6682e-36	73.8786
GZMH	-1.2849	1.33841	-13.5328	2.56572e-37	4.83711e-36	73.8418
C10orf99	2.58148	3.09423	13.5269	2.73506e-37	5.14864e-36	73.7784
LYL1	-0.737323	1.26218	-13.526	2.7606e-37	5.18893e-36	73.7692
EPSTI1	-1.34398	2.22636	-13.5184	2.99899e-37	5.62859e-36	73.687
NUAK1	-0.958723	1.65547	-13.5113	3.23637e-37	6.06505e-36	73.6113
FRY	0.885906	1.414	13.508	3.35656e-37	6.28092e-36	73.5751
TTLL3	0.68034	1.34482	13.4863	4.24264e-37	7.92718e-36	73.3426
PTK6	1.29558	3.36382	13.4591	5.6919e-37	1.06035e-35	73.0509
GYPC	-0.998596	1.65182	-13.4555	5.91985e-37	1.09955e-35	73.0119
LRFN2	0.73485	0.560949	13.4524	6.1209e-37	1.13354e-35	72.9788
GNL3	0.620677	4.04482	13.4486	6.3734e-37	1.17856e-35	72.9386
OLFML2A	-1.02452	2.17201	-13.4432	6.75935e-37	1.24809e-35	72.8803
COL1A2	-1.61368	4.63443	-13.4423	6.82593e-37	1.25854e-35	72.8705
FHOD1	-0.614455	2.23677	-13.4421	6.84054e-37	1.25938e-35	72.8684
SERINC2	1.13745	4.95385	13.4409	6.93126e-37	1.27422e-35	72.8553
HMGA2	-1.04326	0.593049	-13.4289	7.88815e-37	1.44801e-35	72.727
CBR4	0.664893	2.11856	13.425	8.22701e-37	1.50801e-35	72.6852
LCP1	-1.3644	3.2756	-13.4202	8.65857e-37	1.5848e-35	72.6345
CDCA4	-0.677718	2.81857	-13.414	9.26409e-37	1.69316e-35	72.5674
RNF130	-0.74061	1.70392	-13.4083	9.85008e-37	1.79764e-35	72.5065
C1orf54	-0.739906	2.06852	-13.4	1.07665e-36	1.96203e-35	72.4182
NEIL1	0.68051	1.57524	13.3923	1.17055e-36	2.13006e-35	72.3352
IKZF1	-0.814099	0.811419	-13.3902	1.19661e-36	2.17434e-35	72.3133
CYP4F8	1.93074	1.31067	13.3865	1.24525e-36	2.25618e-35	72.2738
CCL3L3	-1.10938	0.814712	-13.3844	1.27432e-36	2.30388e-35	72.2509
SYT11	-0.961944	1.45421	-13.3843	1.27524e-36	2.30388e-35	72.2502
CYP3A5	1.42294	1.51621	13.3839	1.28109e-36	2.31112e-35	72.2456
PSMD2	-0.605809	4.20398	-13.3636	1.59391e-36	2.87132e-35	72.0288
PLK2	-0.958384	2.8033	-13.3627	1.60938e-36	2.89504e-35	72.0192
ACP5	-0.972579	2.96096	-13.3604	1.64877e-36	2.96166e-35	71.9952
RAB25	1.21908	4.54934	13.3519	1.80719e-36	3.24159e-35	71.9041
FILIP1L	-1.01822	2.00288	-13.3406	2.0405e-36	3.65486e-35	71.7836
STK32A	0.935766	0.827788	13.3398	2.05681e-36	3.67883e-35	71.7757
ZNF469	-0.774036	0.82434	-13.338	2.09896e-36	3.74886e-35	71.7556
MFHAS1	-0.725294	1.96667	-13.3273	2.35446e-36	4.19923e-35	71.6415
PTTG1	-0.928855	3.37456	-13.3252	2.40729e-36	4.28737e-35	71.6195
DSC2	-1.37154	1.84919	-13.3238	2.44314e-36	4.34506e-35	71.6048
TOP2B	0.783987	3.93742	13.3207	2.52722e-36	4.48823e-35	71.5713
EMP1	-1.13391	2.93135	-13.3172	2.62169e-36	4.64943e-35	71.5348
MRC2	-0.982037	2.84692	-13.3139	2.71589e-36	4.80969e-35	71.4998
SYDE1	-0.780796	1.98483	-13.3056	2.96976e-36	5.24449e-35	71.4111
TPP1	-0.630059	3.18363	-13.2953	3.31637e-36	5.84836e-35	71.3015
DGAT2	1.0403	2.11241	13.2835	3.76406e-36	6.61925e-35	71.1759
TEKT5	0.825462	0.747476	13.28	3.90849e-36	6.86363e-35	71.1385
ANXA1	-1.44324	4.09946	-13.2749	4.12733e-36	7.23781e-35	71.0844
LAP3	-0.829516	3.44732	-13.2603	4.82639e-36	8.4519e-35	70.9291
NID2	-0.931929	1.29568	-13.2595	4.86695e-36	8.51106e-35	70.9208
OR7E91P	1.21975	1.62037	13.2584	4.92553e-36	8.60153e-35	70.9089
LAYN	-0.828149	1.42347	-13.2581	4.93995e-36	8.61473e-35	70.906
ARHGAP27	0.614629	2.52598	13.2569	5.00541e-36	8.71677e-35	70.893
CCL13	-1.44004	1.63315	-13.255	5.10664e-36	8.88074e-35	70.8731
CCL7	-0.763383	0.500418	-13.2519	5.2812e-36	9.15894e-35	70.8397
SYTL1	1.01332	3.24784	13.2474	5.53934e-36	9.59337e-35	70.7924
CRB3	0.953364	2.91261	13.2465	5.59525e-36	9.66354e-35	70.7824
MMP25	-0.684028	0.790614	-13.2446	5.70715e-36	9.84327e-35	70.7627
MAP1B	-0.956237	1.42496	-13.2332	6.44613e-36	1.11026e-34	70.6419
KCNJ15	1.17681	2.19408	13.2318	6.54511e-36	1.12576e-34	70.6268
CXCL5	-1.44144	0.981149	-13.2273	6.87133e-36	1.18025e-34	70.5785
PLOD1	-0.696983	3.79369	-13.2264	6.93404e-36	1.1894e-34	70.5695
FSTL1	-0.986034	3.35663	-13.212	8.08522e-36	1.38497e-34	70.4171
TMEM45A	-1.66966	2.10637	-13.2095	8.305e-36	1.42068e-34	70.3904
TGFB2	-0.778145	0.764369	-13.2013	9.06879e-36	1.54922e-34	70.3031
ORMDL3	0.641885	3.78028	13.1848	1.08182e-35	1.84556e-34	70.1281
CD8A	-1.17345	1.43628	-13.1821	1.11279e-35	1.89582e-34	70.1
PLAU	-1.35721	3.79535	-13.1794	1.14608e-35	1.9499e-34	70.0708
LRRC8C	-0.608028	1.21146	-13.1772	1.17338e-35	1.99363e-34	70.0474
CXCL11	-1.68608	1.77062	-13.1747	1.20435e-35	2.04348e-34	70.0216
ZFHX3	0.753159	1.71588	13.17	1.26676e-35	2.14648e-34	69.9714
ECHDC2	0.678411	2.2218	13.1672	1.30448e-35	2.20454e-34	69.9423
CD2	-1.32228	1.93037	-13.1672	1.30454e-35	2.20454e-34	69.9423
ZMYND15	-0.63147	0.950243	-13.1511	1.5493e-35	2.61114e-34	69.7716
CTSE	2.10233	1.6363	13.1505	1.55954e-35	2.62488e-34	69.7651
TNFAIP2	1.17585	4.50531	13.1465	1.62624e-35	2.73347e-34	69.7235
CEBPB	-0.849188	3.93667	-13.1439	1.67314e-35	2.80855e-34	69.6953
PWWP2B	0.753589	3.30412	13.1424	1.70002e-35	2.84986e-34	69.6795
ETV5	-0.82002	1.6305	-13.1416	1.71405e-35	2.8679e-34	69.6713
KIR2DL4	-0.66564	0.462452	-13.1415	1.71535e-35	2.8679e-34	69.6706
GIMAP4	-0.947083	2.34761	-13.1392	1.75848e-35	2.9361e-34	69.6459
STAP2	0.761147	3.60654	13.1311	1.91674e-35	3.19609e-34	69.5604
SOX9	-1.44103	2.31064	-13.1259	2.02574e-35	3.37337e-34	69.5055
PTPN12	-0.635247	3.07102	-13.1172	2.22113e-35	3.69383e-34	69.4141
MZF1	0.63906	1.95362	13.1146	2.28405e-35	3.79346e-34	69.3864
PXDN	-1.10511	2.1438	-13.111	2.37359e-35	3.93696e-34	69.3483
IFIT1	-1.33276	2.00962	-13.1049	2.5319e-35	4.194e-34	69.2842
WWTR1	-0.686629	2.30685	-13.1041	2.55454e-35	4.22593e-34	69.2753
DAPK1	1.12275	2.60106	13.1036	2.56819e-35	4.24292e-34	69.2701
MANSC1	0.804949	2.61479	13.1018	2.61642e-35	4.31692e-34	69.2516
RALGPS1	0.770704	1.17817	13.101	2.63954e-35	4.34935e-34	69.2429
CCL5	-1.62218	3.03562	-13.0987	2.70603e-35	4.45307e-34	69.2182
PKMYT1	-0.729065	2.0845	-13.0973	2.74547e-35	4.51205e-34	69.2038
ATL3	-0.724579	2.7807	-13.0969	2.75662e-35	4.52447e-34	69.1998
SLC16A2	-0.834119	1.42603	-13.0941	2.84114e-35	4.6571e-34	69.1698
MXRA7	-0.699542	2.21907	-13.089	2.99901e-35	4.90946e-34	69.1162
CASQ1	1.38657	1.4099	13.082	3.22867e-35	5.27854e-34	69.0429
RHPN1	0.977604	2.49876	13.0813	3.25283e-35	5.31112e-34	69.0355
BCAT1	-1.18362	1.53835	-13.0795	3.31744e-35	5.40958e-34	69.016
PAQR4	-0.859113	1.76706	-13.0731	3.55006e-35	5.7814e-34	68.9488
EHD1	-0.601986	2.90437	-13.0726	3.56861e-35	5.79657e-34	68.9436
TREM1	-0.973805	0.958061	-13.072	3.59163e-35	5.82642e-34	68.9372
CD4	-0.952544	2.36999	-13.0663	3.81547e-35	6.18155e-34	68.8772
EID3	-0.666669	0.883945	-13.0624	3.97795e-35	6.43648e-34	68.8358
CXCL1	-1.78949	2.50363	-13.0606	4.05226e-35	6.54829e-34	68.8175
RGS10	-0.744364	3.25745	-13.0546	4.31721e-35	6.95852e-34	68.7546
SFRP2	-2.38745	2.79514	-13.0378	5.163e-35	8.3111e-34	68.5771
COL8A2	-1.05287	1.69347	-13.0362	5.25128e-35	8.44239e-34	68.5602
ELK3	-0.635271	2.87928	-13.0295	5.63391e-35	9.04596e-34	68.4905
RECK	-0.670724	1.01421	-13.0242	5.9643e-35	9.56421e-34	68.4339
CCL2	-1.36107	2.34668	-13.0185	6.33454e-35	1.0145e-33	68.3741
CHN1	-0.722628	1.07441	-13.0113	6.83501e-35	1.09325e-33	68.2987
MPP3	-0.612155	1.00218	-13.009	7.00253e-35	1.11862e-33	68.2747
CTSC	-0.944751	2.5939	-12.997	7.95371e-35	1.26734e-33	68.1483
SEMA5A	1.34475	2.1244	12.9929	8.30057e-35	1.32094e-33	68.1059
PYGB	-0.702649	3.76684	-12.989	8.64889e-35	1.37463e-33	68.0651
ZNF281	-0.613702	2.07749	-12.9874	8.79614e-35	1.39626e-33	68.0484
SLC6A9	-0.815234	1.77317	-12.985	9.0224e-35	1.43037e-33	68.0232
NMT2	-0.681174	1.41407	-12.9847	9.04982e-35	1.43291e-33	68.0202
ZSCAN16	0.736981	2.10269	12.9834	9.18009e-35	1.4517e-33	68.006
SETMAR	0.60942	2.30223	12.9771	9.80905e-35	1.54921e-33	67.9402
RCN3	-1.17473	3.1716	-12.9757	9.95595e-35	1.57044e-33	67.9255
CD52	-1.28487	2.44576	-12.9734	1.02018e-34	1.6072e-33	67.9013
CEBPA	1.12736	2.45079	12.9717	1.03877e-34	1.63444e-33	67.8833
CPNE8	-0.999331	1.22215	-12.9626	1.14361e-34	1.79714e-33	67.7879
MT1E	-1.48104	2.84237	-12.9606	1.16815e-34	1.83342e-33	67.7669
ZNF121	0.586973	2.55303	12.9589	1.18908e-34	1.86394e-33	67.7492
ISLR	-1.49617	2.83797	-12.9574	1.20846e-34	1.89194e-33	67.7332
MST1	0.797043	1.26494	12.9425	1.41404e-34	2.21104e-33	67.5773
IL13RA1	-0.654606	3.29724	-12.9377	1.4876e-34	2.32318e-33	67.527
ZNF532	-0.710204	1.85115	-12.9373	1.49329e-34	2.32917e-33	67.5232
WNT7B	1.06691	2.94478	12.9345	1.53865e-34	2.39693e-33	67.4935
FOLR2	-1.20868	2.0617	-12.9295	1.62088e-34	2.5219e-33	67.4419
MCOLN2	-0.780806	0.7926	-12.9174	1.84116e-34	2.85756e-33	67.3154
CPA4	-1.33083	1.01789	-12.8927	2.38969e-34	3.70432e-33	67.0567
MAPRE2	-0.790754	1.9575	-12.8905	2.44605e-34	3.78701e-33	67.0335
S100A8	-2.74502	4.10916	-12.8898	2.4639e-34	3.80995e-33	67.0263
STX19	-0.838965	0.681834	-12.8854	2.58069e-34	3.98073e-33	66.9804
CPXM1	-1.3255	2.32275	-12.8806	2.71344e-34	4.18037e-33	66.9306
ALAS1	0.744421	3.93906	12.8674	3.11842e-34	4.79838e-33	66.7926
HOXB3	1.01478	1.66958	12.8665	3.1472e-34	4.83675e-33	66.7835
IL4I1	-1.09074	1.70813	-12.8594	3.39252e-34	5.19469e-33	66.709
ENTPD1	-0.614843	1.47933	-12.8291	4.65963e-34	7.10891e-33	66.3941
HLA-DQB1	-1.39547	2.64308	-12.8281	4.71179e-34	7.17976e-33	66.3831
NT5DC3	-0.629313	1.19104	-12.8271	4.76054e-34	7.24525e-33	66.3728
CEP55	-0.908246	2.7987	-12.8228	4.98227e-34	7.56438e-33	66.3277
ARRB2	-0.638552	2.64492	-12.8166	5.31541e-34	8.06042e-33	66.2635
HLA-DRA	-1.53794	5.24521	-12.8164	5.32726e-34	8.06865e-33	66.2613
CD82	-1.03221	3.17244	-12.816	5.34744e-34	8.08945e-33	66.2575
GBP1	-1.2525	2.9306	-12.799	6.38986e-34	9.65476e-33	66.0808
LATS2	-0.61308	1.89522	-12.796	6.59665e-34	9.95523e-33	66.0492
CENPN	-0.765072	1.81226	-12.7945	6.69699e-34	1.00945e-32	66.0342
IL18BP	-0.658541	1.84914	-12.7919	6.88581e-34	1.03667e-32	66.0066
LAIR2	-0.644943	0.483513	-12.7864	7.29216e-34	1.09653e-32	65.9498
AK1	-0.66901	1.27473	-12.7778	7.9814e-34	1.19874e-32	65.8602
HLA-DPA1	-1.48693	3.16815	-12.7768	8.06421e-34	1.20973e-32	65.8499
NRG1	-0.716354	0.411484	-12.7736	8.33649e-34	1.24908e-32	65.817
NTN1	-0.921959	0.944366	-12.7725	8.43738e-34	1.26269e-32	65.805
ITGAL	-0.848332	1.03716	-12.7713	8.54272e-34	1.27693e-32	65.7927
APOE	-1.49919	3.96302	-12.7693	8.72332e-34	1.30238e-32	65.772
ADAMTSL4	-1.07577	1.59681	-12.7643	9.18913e-34	1.36867e-32	65.7204
KREMEN2	-0.843559	0.950935	-12.7568	9.93817e-34	1.47848e-32	65.6426
FGD6	-0.68381	1.56066	-12.7507	1.05939e-33	1.57417e-32	65.5792
PLXNB1	0.74816	3.17464	12.7348	1.25112e-33	1.85686e-32	65.4142
FNBP1L	0.703613	2.81943	12.7291	1.32705e-33	1.96498e-32	65.3557
CD3E	-1.0778	1.81412	-12.7291	1.3271e-33	1.96498e-32	65.3557
PI3	-2.8823	2.90446	-12.7285	1.33634e-33	1.97633e-32	65.3488
GPC6	-0.949886	1.04819	-12.7259	1.37255e-33	2.02749e-32	65.3223
DTX4	0.882605	2.95214	12.7173	1.50166e-33	2.21561e-32	65.2331
CNTN3	0.96076	0.707106	12.7119	1.58906e-33	2.34181e-32	65.177
ADCY9	-0.635329	1.36631	-12.7108	1.60705e-33	2.36554e-32	65.1658
PTHLH	-1.58179	1.51375	-12.7103	1.61613e-33	2.37613e-32	65.1602
FERMT2	-0.947474	1.70325	-12.7098	1.62479e-33	2.38606e-32	65.1549
TMEM163	1.14666	1.17827	12.7057	1.6948e-33	2.48308e-32	65.1131
GIMAP1	-0.610063	0.826376	-12.7046	1.71433e-33	2.50875e-32	65.1017
UPK3B	1.95994	3.62943	12.7011	1.77814e-33	2.5991e-32	65.0654
CRYAB	-1.15728	1.64028	-12.6978	1.84058e-33	2.68725e-32	65.0312
CARD11	1.09794	2.91776	12.6973	1.84957e-33	2.69438e-32	65.0264
SYT17	0.792985	1.22795	12.6973	1.85016e-33	2.69438e-32	65.0261
CDCA5	-0.970132	2.81655	-12.6972	1.8519e-33	2.69438e-32	65.0251
ADORA1	-0.593881	0.63421	-12.6958	1.87926e-33	2.73102e-32	65.0106
RAP1GAP	1.22671	2.07958	12.6918	1.95921e-33	2.84391e-32	64.9692
MCFD2	-0.604	2.97763	-12.6872	2.05572e-33	2.98055e-32	64.9215
KRT6A	-3.2408	3.19711	-12.6854	2.09467e-33	3.03353e-32	64.9029
TMEM154	0.875331	1.95885	12.6852	2.09832e-33	3.03531e-32	64.9012
OLFML3	-1.21826	2.14848	-12.6814	2.18378e-33	3.1553e-32	64.8616
HLA-DPB1	-1.24842	3.13255	-12.6795	2.22791e-33	3.21536e-32	64.8417
SGMS2	-0.745234	1.54627	-12.6759	2.3112e-33	3.33173e-32	64.8053
UAP1L1	-0.687362	1.72993	-12.6591	2.75384e-33	3.96527e-32	64.6315
ZNF211	0.652235	2.09672	12.6519	2.96697e-33	4.26726e-32	64.5575
PPP2R3A	-0.644007	1.52672	-12.6491	3.05555e-33	4.38965e-32	64.5284
CXCL13	-1.70446	2.05744	-12.6457	3.16716e-33	4.54479e-32	64.4928
TM4SF1	-1.41704	3.60154	-12.6378	3.43551e-33	4.92424e-32	64.4121
BDKRB1	-0.683572	0.755689	-12.6332	3.60402e-33	5.15988e-32	64.3646
LRP1	-0.770054	2.79229	-12.627	3.84675e-33	5.50112e-32	64.2999
BIRC3	-1.08098	1.76395	-12.6241	3.96139e-33	5.65219e-32	64.2708
TLR2	-0.817308	1.67955	-12.6201	4.13009e-33	5.8862e-32	64.2294
CXCL2	-1.33769	1.59374	-12.6104	4.56885e-33	6.49676e-32	64.1293
IL6	-1.3389	1.17901	-12.6095	4.61056e-33	6.54866e-32	64.1203
SYTL3	-0.661915	1.38018	-12.6052	4.8226e-33	6.83438e-32	64.0757
NLRC5	-0.841756	1.80857	-12.604	4.88497e-33	6.91496e-32	64.0629
HAS3	1.41382	3.2716	12.5994	5.12272e-33	7.2352e-32	64.0158
GSN	-0.730039	3.63064	-12.5988	5.15318e-33	7.27003e-32	64.0099
IL1R2	-0.95319	1.12142	-12.5914	5.56367e-33	7.84035e-32	63.9339
ACOT11	0.694651	1.34461	12.5881	5.75941e-33	8.10708e-32	63.8996
CD248	-1.11808	2.80045	-12.5814	6.17274e-33	8.67917e-32	63.8308
CXCL16	-0.767905	3.29482	-12.5715	6.8418e-33	9.60914e-32	63.7287
SGPL1	0.677962	3.51038	12.5705	6.9083e-33	9.69169e-32	63.7191
FCRLB	1.44421	2.01234	12.57	6.94393e-33	9.7308e-32	63.714
TMEM45B	1.41849	2.61599	12.5653	7.29265e-33	1.02081e-31	63.6654
CACNB3	0.663631	2.49374	12.5638	7.4091e-33	1.03595e-31	63.6497
ELOVL4	-0.914471	0.971445	-12.5588	7.80026e-33	1.08822e-31	63.5987
SUCNR1	-0.602099	0.48059	-12.5584	7.83447e-33	1.09178e-31	63.5943
FASLG	-0.637553	0.52897	-12.5531	8.2793e-33	1.15249e-31	63.5396
CD6	-0.900095	1.02686	-12.5504	8.51449e-33	1.18392e-31	63.5118
IFNG	-0.851262	0.478553	-12.5473	8.79155e-33	1.22109e-31	63.48
ZNF320	0.746829	1.95388	12.532	1.02915e-32	1.42785e-31	63.3238
SLAMF6	-0.885499	0.898795	-12.523	1.12963e-32	1.56552e-31	63.2313
COL15A1	-1.11518	2.53227	-12.5218	1.14412e-32	1.58386e-31	63.2187
TJP3	1.23326	2.26948	12.5088	1.3084e-32	1.8073e-31	63.0856
LIMCH1	1.1001	2.0532	12.5016	1.41007e-32	1.94559e-31	63.0114
LMCD1	-0.947295	1.70131	-12.4991	1.44621e-32	1.99327e-31	62.9863
MMP11	-1.66403	3.20506	-12.4989	1.44962e-32	1.99577e-31	62.984
GALNT10	-0.697428	1.97004	-12.4978	1.46594e-32	2.01603e-31	62.9729
TRAF3IP3	-0.628863	0.722793	-12.4946	1.51566e-32	2.08212e-31	62.9398
PLA2G4F	1.07692	1.71847	12.4934	1.53391e-32	2.10489e-31	62.9279
MARCO	-1.22634	1.13358	-12.4914	1.56543e-32	2.1458e-31	62.9077
GDPD2	1.27528	1.18429	12.4873	1.63349e-32	2.23665e-31	62.8655
PRDX4	-0.630387	4.00308	-12.4872	1.63586e-32	2.23745e-31	62.8641
TMEM184A	1.0551	2.5057	12.4824	1.7181e-32	2.34739e-31	62.8154
TNFRSF4	-0.808592	1.54295	-12.4768	1.81967e-32	2.48075e-31	62.7585
B4GALNT1	-0.724233	0.603553	-12.4666	2.02248e-32	2.75426e-31	62.6536
ELMO1	-0.630545	1.13125	-12.4647	2.06236e-32	2.80553e-31	62.6343
SH2D5	-0.700939	0.456911	-12.4642	2.07384e-32	2.81809e-31	62.6288
CTSZ	-0.778094	4.69724	-12.458	2.20948e-32	2.99916e-31	62.5659
BIRC5	-0.845148	3.19474	-12.4578	2.21392e-32	3.00194e-31	62.5639
EHBP1	-0.617228	1.93014	-12.4534	2.31699e-32	3.13831e-31	62.5188
RHBG	1.24758	1.38123	12.4442	2.54772e-32	3.44711e-31	62.4246
IFIT3	-1.25822	2.93368	-12.4414	2.62148e-32	3.54309e-31	62.3963
RGS1	-1.33684	2.46189	-12.4301	2.94477e-32	3.97148e-31	62.281
PSTPIP1	-0.73249	1.10668	-12.4272	3.03258e-32	4.08552e-31	62.2519
PDLIM3	-1.15529	1.32515	-12.4215	3.21887e-32	4.33185e-31	62.1927
GPR132	-0.698647	1.12287	-12.4204	3.25384e-32	4.37422e-31	62.182
EHF	1.22107	3.66783	12.4198	3.27277e-32	4.39497e-31	62.1763
PDLIM4	-1.04205	2.05725	-12.4172	3.36318e-32	4.51155e-31	62.1492
CLCF1	-0.941251	2.12821	-12.4129	3.51621e-32	4.7118e-31	62.1051
PRR15	1.2694	2.54717	12.4112	3.57491e-32	4.78535e-31	62.0887
ANLN	-0.967968	2.73505	-12.4051	3.80937e-32	5.08835e-31	62.0257
CENPA	-0.854741	2.31163	-12.4007	3.98614e-32	5.31881e-31	61.9807
MCCC1	0.718379	2.69838	12.3674	5.60835e-32	7.47542e-31	61.6421
SGCB	-0.676735	2.29885	-12.3564	6.27847e-32	8.35976e-31	61.5301
ACVR2A	0.590972	1.77009	12.3555	6.33751e-32	8.42942e-31	61.5208
PLXNC1	-0.621768	1.0999	-12.3518	6.5822e-32	8.74562e-31	61.4833
TMEM38B	-0.614953	1.5878	-12.3474	6.88224e-32	9.12496e-31	61.4391
RHOC	-0.629276	3.68168	-12.337	7.6597e-32	1.01451e-30	61.3329
FNDC1	-1.27223	1.18774	-12.3317	8.08665e-32	1.06993e-30	61.2791
FXYD3	0.994289	1.63744	12.3255	8.61348e-32	1.13843e-30	61.2165
FOXM1	-0.914894	2.70044	-12.3229	8.84921e-32	1.16836e-30	61.1897
CDK5R1	-0.770079	1.40383	-12.3154	9.54793e-32	1.25928e-30	61.1144
SEMA3F	0.856611	3.74228	12.3124	9.85177e-32	1.29714e-30	61.0833
NEDD4L	0.740698	1.57067	12.3123	9.85563e-32	1.29714e-30	61.0829
UPK3A	2.23599	2.72816	12.3119	9.89792e-32	1.29973e-30	61.0787
CXCR3	-0.845966	0.960314	-12.3118	9.90633e-32	1.29973e-30	61.0778
VGLL1	1.77862	3.41787	12.3036	1.07785e-31	1.41268e-30	60.9942
EOMES	-0.606631	0.40676	-12.2958	1.16704e-31	1.52798e-30	60.9153
MAFB	-1.07407	2.56678	-12.2948	1.17921e-31	1.5423e-30	60.905
KCNJ8	-0.824174	1.31401	-12.2902	1.23523e-31	1.6139e-30	60.859
SIT1	-0.851892	1.09271	-12.2824	1.33831e-31	1.74676e-30	60.7795
SEC14L2	-0.760204	1.53165	-12.2808	1.35971e-31	1.77284e-30	60.7638
TUBB2A	-1.02739	2.69073	-12.2744	1.45233e-31	1.89165e-30	60.6984
MSRB3	-0.965991	1.47807	-12.2731	1.47191e-31	1.91517e-30	60.6851
TNNC1	1.46743	1.91103	12.2656	1.58868e-31	2.06495e-30	60.6094
USP13	-0.629178	1.38698	-12.2562	1.74911e-31	2.27113e-30	60.514
PCOLCE2	-0.993859	0.734444	-12.254	1.78788e-31	2.31908e-30	60.4923
MPEG1	-0.934796	1.72307	-12.2447	1.96524e-31	2.5465e-30	60.3985
IMPA2	-0.994385	2.52582	-12.2299	2.28639e-31	2.95654e-30	60.2484
PODNL1	-0.827166	1.26775	-12.2186	2.56298e-31	3.30737e-30	60.1352
BNC2	-0.608462	0.496161	-12.2163	2.62543e-31	3.38449e-30	60.1113
SLC12A8	-0.820383	1.88819	-12.2155	2.64704e-31	3.40884e-30	60.1032
SRPX	-1.33013	1.92679	-12.2009	3.07078e-31	3.95048e-30	59.9559
WWC3	-0.66035	2.38876	-12.1938	3.29896e-31	4.23968e-30	59.8848
RFTN1	-0.810172	2.18881	-12.1914	3.37959e-31	4.33887e-30	59.8609
FGD1	-0.766528	1.23784	-12.186	3.57296e-31	4.58244e-30	59.8057
SRC	0.720183	3.70841	12.1822	3.71351e-31	4.75784e-30	59.7675
GPM6B	-0.592492	0.912949	-12.1763	3.94192e-31	5.04533e-30	59.7083
PAPPA	-0.716682	0.418114	-12.1699	4.20517e-31	5.3768e-30	59.6442
TLL1	-0.641071	0.397611	-12.1628	4.52216e-31	5.77622e-30	59.5721
GAS7	-0.876002	1.18884	-12.1603	4.63666e-31	5.91646e-30	59.5473
BDKRB2	-0.724448	1.43576	-12.1542	4.93265e-31	6.28775e-30	59.486
IMPDH1	-0.659226	3.33561	-12.1528	5.00275e-31	6.37065e-30	59.472
VEGFC	-0.946099	2.08581	-12.1515	5.06769e-31	6.4468e-30	59.4592
PAM	-0.836984	2.5507	-12.1475	5.28121e-31	6.71163e-30	59.4183
COMT	0.620882	3.4967	12.1368	5.88601e-31	7.45759e-30	59.3108
PNCK	1.74975	1.56123	12.1255	6.59631e-31	8.34072e-30	59.1978
GPRIN1	-0.790028	1.45394	-12.1254	6.60676e-31	8.34553e-30	59.1962
ECM2	-0.65963	0.898862	-12.1235	6.73545e-31	8.49953e-30	59.1771
CCR5	-0.812441	1.1181	-12.1168	7.20492e-31	9.07372e-30	59.1103
TGFBR1	-0.624946	2.48945	-12.1061	8.0248e-31	1.00961e-29	59.0034
THY1	-1.04968	2.6234	-12.1048	8.13735e-31	1.02275e-29	58.9896
PLSCR4	-0.795869	1.35228	-12.1018	8.38322e-31	1.0526e-29	58.9601
MAP4K3	0.630389	2.55581	12.0987	8.64945e-31	1.08494e-29	58.9291
CD44	-1.17879	3.48847	-12.0984	8.68176e-31	1.08791e-29	58.9254
SLC2A12	-0.645585	0.496761	-12.0979	8.71906e-31	1.09149e-29	58.9211
ZNF692	0.595828	2.78955	12.0964	8.85383e-31	1.10726e-29	58.9059
CD247	-0.927386	1.08944	-12.0938	9.08941e-31	1.13559e-29	58.8799
PPP1R14C	-1.47388	1.77017	-12.0899	9.45599e-31	1.18021e-29	58.8407
ADORA3	-0.669723	0.865106	-12.0897	9.47791e-31	1.18177e-29	58.8384
SPP1	-1.70112	3.58721	-12.0878	9.65859e-31	1.20311e-29	58.8197
PM20D1	2.26509	1.7719	12.0737	1.11416e-30	1.38646e-29	58.6781
CD47	-0.750044	2.99024	-12.0695	1.162e-30	1.44313e-29	58.6364
SLC9A3R1	-0.776044	3.77476	-12.0633	1.23777e-30	1.5342e-29	58.5737
PDCD1	-0.812449	0.914124	-12.0604	1.27433e-30	1.57796e-29	58.5449
HOXB4	0.759045	2.04641	12.0563	1.32832e-30	1.64319e-29	58.5037
SLC41A2	-0.794542	1.26634	-12.0433	1.51402e-30	1.87107e-29	58.374
SCAP	0.652336	3.50252	12.0332	1.67536e-30	2.06841e-29	58.2736
MCCC2	0.629069	3.21117	12.0252	1.81597e-30	2.23981e-29	58.1937
IL6ST	-0.607623	2.46229	-12.0244	1.83066e-30	2.25571e-29	58.1857
PLCD3	1.04336	2.91714	12.0209	1.89674e-30	2.33485e-29	58.1506
MSI2	0.599883	2.02303	12.0152	2.00962e-30	2.47138e-29	58.0932
CNKSR1	0.669376	2.90748	12.015	2.01355e-30	2.47379e-29	58.0913
RSAD2	-1.19972	1.8838	-12.0096	2.12509e-30	2.60828e-29	58.0379
RTN1	-0.594042	0.486311	-12.0086	2.14797e-30	2.63378e-29	58.0272
NINJ1	-0.668825	3.25366	-12.0044	2.24051e-30	2.74457e-29	57.9854
TWIST2	-0.845069	0.91912	-11.9919	2.54076e-30	3.10328e-29	57.8607
SP110	-0.653087	1.87637	-11.9895	2.60145e-30	3.17433e-29	57.8373
CCL26	-0.603574	0.563215	-11.9868	2.67295e-30	3.2584e-29	57.8105
TBC1D9	0.712559	2.59337	11.9775	2.93545e-30	3.57146e-29	57.7176
PGM2L1	-0.680375	1.43434	-11.9768	2.95472e-30	3.59143e-29	57.7111
PLK1	-0.753666	2.60344	-11.9753	3.00168e-30	3.64146e-29	57.6955
MIAT	-0.65428	0.510487	-11.9677	3.23981e-30	3.92655e-29	57.6198
RRAS	-0.815363	3.74583	-11.9666	3.27596e-30	3.96653e-29	57.6088
GEM	-1.0294	1.90916	-11.9628	3.40116e-30	4.11416e-29	57.5716
TTYH2	-0.617883	0.830108	-11.9619	3.4315e-30	4.14686e-29	57.5628
RASGRP1	-0.691231	0.758945	-11.9572	3.5975e-30	4.34329e-29	57.516
KIFC2	0.83924	2.61948	11.9553	3.66737e-30	4.42339e-29	57.4969
RRAD	-1.3196	2.01156	-11.9541	3.7137e-30	4.47497e-29	57.4844
LAMA1	-0.699394	0.470885	-11.952	3.7922e-30	4.56518e-29	57.4637
ZNF91	0.777711	1.59492	11.9505	3.85036e-30	4.63075e-29	57.4486
RUSC2	-0.637649	1.92169	-11.9471	3.98326e-30	4.78601e-29	57.415
PPP1R16B	-0.703597	0.94052	-11.9346	4.51503e-30	5.41977e-29	57.2907
GNG4	-1.0662	0.891054	-11.929	4.77664e-30	5.72832e-29	57.2349
SLAMF1	-0.634408	0.59601	-11.9255	4.94622e-30	5.92603e-29	57.2003
ADCY3	-0.670164	1.98789	-11.9171	5.38079e-30	6.44054e-29	57.1168
ALPK2	-0.644611	0.430256	-11.9164	5.41812e-30	6.47904e-29	57.11
EMILIN1	-1.19185	2.88989	-11.9117	5.68039e-30	6.78621e-29	57.0631
PRICKLE1	-0.707992	0.584866	-11.9036	6.15851e-30	7.35041e-29	56.983
UBTD1	-0.608639	2.83148	-11.9007	6.33909e-30	7.55157e-29	56.9544
AHR	0.723464	3.32764	11.8975	6.54724e-30	7.78476e-29	56.9223
VCAM1	-1.01041	1.65854	-11.8911	6.97461e-30	8.27724e-29	56.8597
SLC22A3	-0.891014	0.905558	-11.8885	7.16402e-30	8.49399e-29	56.8331
ADAMDEC1	-1.14504	1.16683	-11.8832	7.55406e-30	8.948e-29	56.7805
SDC1	0.932069	5.63007	11.8827	7.58755e-30	8.97919e-29	56.7762
OXCT1	-1.04605	2.06591	-11.8701	8.61009e-30	1.01701e-28	56.6508
STK17A	-0.631947	2.37361	-11.8594	9.57856e-30	1.13034e-28	56.5452
TBC1D10C	-0.861107	1.11054	-11.8585	9.65898e-30	1.13876e-28	56.5369
FGFR3	1.62452	3.43021	11.855	1.00088e-29	1.1789e-28	56.5016
COL10A1	-1.47191	1.5652	-11.8531	1.02003e-29	1.1992e-28	56.4828
PIGZ	0.87635	1.90698	11.8488	1.06442e-29	1.25021e-28	56.4406
KCTD12	-0.828785	2.53662	-11.8479	1.07372e-29	1.25996e-28	56.432
ITK	-0.615466	0.508911	-11.8455	1.1003e-29	1.28995e-28	56.4077
KRT8	1.1396	5.26397	11.8436	1.12122e-29	1.31325e-28	56.3891
VASN	-0.923534	2.37884	-11.842	1.13924e-29	1.33311e-28	56.3733
FUT9	0.739305	0.600333	11.8408	1.15253e-29	1.34741e-28	56.3618
SLC1A4	-0.747448	2.02999	-11.8396	1.16696e-29	1.36301e-28	56.3494
CD74	-1.22668	5.22255	-11.8331	1.24535e-29	1.45186e-28	56.285
HLA-DOB	-0.772487	0.912213	-11.8282	1.30661e-29	1.52188e-28	56.2374
SAMD13	0.653565	0.84881	11.8272	1.3198e-29	1.53582e-28	56.2274
COLEC12	-1.03024	1.01141	-11.8225	1.38418e-29	1.60775e-28	56.1802
TBX1	1.30496	1.97567	11.8215	1.39781e-29	1.62208e-28	56.1705
RAC2	-1.03077	3.10107	-11.8035	1.67172e-29	1.93814e-28	55.9931
SERPINB1	-0.996708	3.58818	-11.7955	1.81092e-29	2.09759e-28	55.9139
VCAN	-1.32309	2.10929	-11.7928	1.85856e-29	2.15079e-28	55.8881
WSCD2	0.900034	0.869831	11.7873	1.96329e-29	2.26781e-28	55.8338
BATF2	-1.03616	1.65789	-11.7865	1.98006e-29	2.28298e-28	55.8254
SERPINB7	-1.11999	0.725566	-11.7857	1.9944e-29	2.2974e-28	55.8182
TPM2	-1.11278	3.86356	-11.7789	2.13478e-29	2.45686e-28	55.7508
VNN2	-0.711559	0.636447	-11.7694	2.34594e-29	2.6974e-28	55.6573
ICAM1	-1.06072	2.6267	-11.7654	2.44238e-29	2.80316e-28	55.6174
CCL23	-0.686812	0.567188	-11.7562	2.67393e-29	3.0661e-28	55.5276
BGN	-1.14561	4.67596	-11.7541	2.7309e-29	3.12572e-28	55.5067
TAF4B	-0.630841	1.15851	-11.7531	2.75872e-29	3.15469e-28	55.4966
PLCL2	-0.771276	1.03637	-11.7509	2.81994e-29	3.22177e-28	55.4749
TRPS1	-0.72281	0.909216	-11.7382	3.19722e-29	3.64948e-28	55.3504
FLNC	-1.36232	1.40413	-11.7171	3.94238e-29	4.49188e-28	55.1428
NCAPG	-0.84032	2.0726	-11.7117	4.1562e-29	4.7312e-28	55.0904
LRRC32	-0.91682	2.14729	-11.7092	4.26252e-29	4.84784e-28	55.0654
SLC7A4	1.15798	1.34291	11.7039	4.49143e-29	5.10357e-28	55.0136
PLEKHH3	0.626503	2.92583	11.7019	4.58208e-29	5.19716e-28	54.9938
ATOH8	1.05834	0.91757	11.6994	4.6952e-29	5.31587e-28	54.9696
S100A5	0.868025	1.32995	11.6892	5.19523e-29	5.8767e-28	54.8693
PRRX2	-0.946871	1.58885	-11.6873	5.28967e-29	5.97813e-28	54.8514
PRR16	-0.677023	1.03242	-11.683	5.52087e-29	6.23382e-28	54.809
EDARADD	0.923715	2.05017	11.6806	5.65228e-29	6.37647e-28	54.7857
SLC2A5	-0.733841	0.917374	-11.6743	6.01583e-29	6.7805e-28	54.7239
MYO10	-0.868457	2.04839	-11.669	6.33753e-29	7.13669e-28	54.6723
ARHGAP23	0.71623	3.6445	11.6629	6.73181e-29	7.57389e-28	54.6125
CCNA2	-0.854089	2.85214	-11.6608	6.8734e-29	7.72627e-28	54.5919
EGR2	-0.985852	1.38679	-11.6578	7.08213e-29	7.95378e-28	54.5622
CCNG2	0.724485	2.78671	11.6561	7.20238e-29	8.0816e-28	54.5455
PLS1	0.935081	2.18733	11.6548	7.29535e-29	8.17861e-28	54.5328
GATA2	1.21064	2.4865	11.6511	7.56709e-29	8.47569e-28	54.4966
LRRC8A	-0.6891	3.27541	-11.626	9.68813e-29	1.08032e-27	54.2517
KCNQ1	0.895014	1.96306	11.622	1.00784e-28	1.12284e-27	54.2126
FBXO5	-0.609208	1.75526	-11.6074	1.16341e-28	1.29387e-27	54.0703
RHOD	-1.03017	3.45588	-11.6051	1.19046e-28	1.32161e-27	54.0475
SHROOM1	0.856404	2.52859	11.6006	1.24372e-28	1.3783e-27	54.0042
RNF217	-0.711969	1.17911	-11.5916	1.35906e-28	1.50346e-27	53.9163
P4HA2	-0.632114	2.21767	-11.5719	1.64954e-28	1.8184e-27	53.7243
PLEKHA4	-0.858748	2.16125	-11.5704	1.67463e-28	1.84444e-27	53.7094
DDR2	-0.852895	1.19906	-11.5689	1.69932e-28	1.87e-27	53.6949
IRAK1	-0.62016	3.95887	-11.5595	1.86305e-28	2.04838e-27	53.6037
MYLK	-1.01962	1.50274	-11.5579	1.89184e-28	2.07639e-27	53.5885
ITGA1	-0.648104	1.47239	-11.5573	1.90294e-28	2.08675e-27	53.5827
TPST1	-0.76564	2.51521	-11.5542	1.96227e-28	2.14806e-27	53.5523
ST6GAL1	-0.833345	1.45034	-11.5498	2.04864e-28	2.24065e-27	53.5096
PRRG2	0.741491	2.74574	11.5471	2.10376e-28	2.29894e-27	53.4833
GLTP	0.637667	4.13864	11.546	2.12753e-28	2.32289e-27	53.4722
FSTL3	-1.07956	2.71295	-11.5322	2.43401e-28	2.65291e-27	53.3388
C1orf116	1.0885	2.84078	11.5215	2.70274e-28	2.94069e-27	53.235
SLC44A4	1.61154	2.5565	11.5143	2.90017e-28	3.15277e-27	53.1652
CYP4Z2P	0.791567	0.831068	11.5119	2.96895e-28	3.22475e-27	53.142
DNMT1	-0.638239	2.4447	-11.5118	2.97346e-28	3.22686e-27	53.1404
GIMAP8	-0.685417	1.42266	-11.5091	3.05146e-28	3.30865e-27	53.1148
ANGPTL2	-1.02306	2.63628	-11.5087	3.06551e-28	3.32101e-27	53.1102
PARP9	-0.763142	2.60377	-11.508	3.085e-28	3.33665e-27	53.104
EPB41L2	-0.674462	1.70181	-11.508	3.08525e-28	3.33665e-27	53.1039
CD72	-0.676985	1.10592	-11.5049	3.18163e-28	3.43791e-27	53.0734
TGFB1I1	-0.759997	2.17533	-11.5022	3.26611e-28	3.52313e-27	53.0474
TGM1	-1.18712	1.2449	-11.5007	3.31328e-28	3.57095e-27	53.0332
KCNH4	0.611016	0.474145	11.4976	3.417e-28	3.67957e-27	53.0027
SPC25	-0.665355	2.18845	-11.4969	3.44048e-28	3.70106e-27	52.9959
TRAF1	-0.627377	1.72965	-11.4968	3.44285e-28	3.70106e-27	52.9952
SLC5A7	0.694027	0.422643	11.4965	3.45359e-28	3.70944e-27	52.9921
SIDT1	0.814612	1.27623	11.4955	3.48685e-28	3.74196e-27	52.9826
SAA1	-1.77073	2.17849	-11.4869	3.79089e-28	4.0613e-27	52.8998
MYO7A	-0.600117	0.953248	-11.483	3.94082e-28	4.21473e-27	52.8614
RUNX2	-0.728131	1.51832	-11.4773	4.16533e-28	4.45106e-27	52.8065
STARD4	-0.708666	1.30857	-11.473	4.3435e-28	4.6375e-27	52.765
SMOX	-0.731291	2.16881	-11.4694	4.49947e-28	4.79995e-27	52.73
MAPK11	-0.596024	2.01947	-11.4582	5.0196e-28	5.3412e-27	52.6216
CHST3	-0.812318	1.64578	-11.4579	5.03555e-28	5.35125e-27	52.6185
PABPC1	0.68026	5.48876	11.451	5.3822e-28	5.70547e-27	52.5525
FCGR2B	-0.655464	0.821777	-11.451	5.38448e-28	5.70547e-27	52.5521
LEAP2	1.3458	1.16745	11.4463	5.63797e-28	5.95879e-27	52.5065
RAB17	0.863907	1.68387	11.4442	5.7542e-28	6.07651e-27	52.4863
MTHFD1L	-0.614616	2.56696	-11.4393	6.03354e-28	6.3608e-27	52.4393
ITGB8	-0.817395	1.39604	-11.4355	6.26452e-28	6.59877e-27	52.4021
EXT1	-0.719593	2.61509	-11.4325	6.44967e-28	6.7881e-27	52.3732
CDH11	-1.04656	1.46599	-11.4276	6.76288e-28	7.10584e-27	52.3263
TNFSF9	-0.871971	1.15521	-11.4238	7.01827e-28	7.36801e-27	52.2895
SPIRE2	0.982884	1.82873	11.4216	7.16889e-28	7.51985e-27	52.2685
OPTN	-0.694244	3.25106	-11.4156	7.60084e-28	7.95301e-27	52.2105
DCBLD1	-0.651829	1.92241	-11.4136	7.75286e-28	8.10533e-27	52.1909
PRNP	-1.06811	4.04325	-11.4086	8.13806e-28	8.50096e-27	52.1429
STX11	-0.68518	0.985284	-11.4061	8.33759e-28	8.70215e-27	52.1189
ACAT1	-0.603285	1.93199	-11.4004	8.81196e-28	9.18199e-27	52.064
CCL24	-0.787958	0.778369	-11.3807	1.06694e-27	1.1099e-26	51.8745
FAM3D	1.45573	1.30779	11.3753	1.12472e-27	1.16904e-26	51.8223
HLA-DRB6	-1.33314	2.70593	-11.3651	1.24159e-27	1.28945e-26	51.7243
CD3G	-0.651542	0.743777	-11.3614	1.28711e-27	1.33562e-26	51.6887
PTMS	-0.772839	5.05237	-11.3562	1.35275e-27	1.40257e-26	51.6394
PCDH7	-0.983137	1.23939	-11.3555	1.36231e-27	1.41131e-26	51.6324
ANXA3	-1.20856	1.96366	-11.3527	1.40003e-27	1.44801e-26	51.6054
TNF	-0.790463	0.802877	-11.3504	1.43196e-27	1.47981e-26	51.583
CCR2	-0.594195	0.533393	-11.3461	1.49285e-27	1.54147e-26	51.5418
LYZ	-1.4907	2.94456	-11.3449	1.50986e-27	1.55775e-26	51.5305
PGAP1	0.608056	1.43057	11.3406	1.57498e-27	1.6236e-26	51.4887
KPNA2	-0.71313	3.45772	-11.3263	1.80872e-27	1.86149e-26	51.3516
MATK	-0.648508	0.758409	-11.3253	1.82563e-27	1.87736e-26	51.3424
MXRA8	-0.940457	2.94046	-11.3181	1.95716e-27	2.01097e-26	51.2735
HOXB5	1.22489	1.67031	11.3168	1.98118e-27	2.03399e-26	51.2614
WNT5B	-1.01831	1.49588	-11.2969	2.40262e-27	2.45862e-26	51.0703
GZMK	-0.824827	0.509203	-11.2914	2.5329e-27	2.58772e-26	51.018
KRT14	-2.52257	3.10968	-11.2846	2.70526e-27	2.75933e-26	50.9528
RNASE1	-1.00924	4.28367	-11.2841	2.7181e-27	2.77017e-26	50.9481
EPHB6	1.32755	2.77412	11.284	2.72154e-27	2.77143e-26	50.9469
SLC23A2	0.699009	2.47208	11.2825	2.762e-27	2.80807e-26	50.9323
KRT20	2.47341	2.86468	11.2806	2.81321e-27	2.85782e-26	50.9141
FKBP10	-1.03148	3.24183	-11.2594	3.45153e-27	3.48932e-26	50.7115
AKT3	-0.695206	1.26873	-11.2563	3.55415e-27	3.59018e-26	50.6825
CD3D	-1.16308	2.13659	-11.2542	3.62838e-27	3.66221e-26	50.662
ITGB3	-0.627668	0.876278	-11.2537	3.64592e-27	3.67696e-26	50.6572
TK1	-0.792968	4.11853	-11.253	3.66921e-27	3.69748e-26	50.6509
HTRA1	-0.982165	3.77834	-11.2467	3.89776e-27	3.92464e-26	50.5911
LBH	-0.711236	3.05314	-11.2424	4.06354e-27	4.08829e-26	50.5498
KIF18A	-0.646213	1.53146	-11.2407	4.13006e-27	4.15188e-26	50.5337
CAV2	-0.906117	2.57497	-11.2397	4.17263e-27	4.18798e-26	50.5236
SPECC1	-0.62017	1.25661	-11.2284	4.64839e-27	4.65803e-26	50.4166
GALNT6	-0.816235	1.87261	-11.2254	4.78836e-27	4.79447e-26	50.3872
SERPINF1	-1.12047	3.23249	-11.2248	4.81402e-27	4.81632e-26	50.3819
SNRPN	0.697603	0.854327	11.2245	4.8289e-27	4.82736e-26	50.3789
MFAP5	-1.22967	1.08543	-11.2174	5.1694e-27	5.15954e-26	50.3114
CDC20	-0.978842	3.90934	-11.2115	5.46823e-27	5.45346e-26	50.2557
IFIT5	-0.639	2.15782	-11.1972	6.27772e-27	6.24588e-26	50.119
MUC16	-0.829953	0.348049	-11.191	6.65974e-27	6.61548e-26	50.0604
DTL	-0.677329	2.0524	-11.1897	6.74216e-27	6.69206e-26	50.0483
RASA3	-0.734264	1.84779	-11.1896	6.74987e-27	6.69442e-26	50.0471
ARL14	1.40929	1.88743	11.1829	7.20156e-27	7.13113e-26	49.983
TRAPPC6A	0.664658	3.60546	11.174	7.83921e-27	7.75033e-26	49.8989
UBE2E2	-1.03178	1.87983	-11.1717	8.0188e-27	7.91541e-26	49.8765
TPM1	-0.844344	2.58657	-11.1658	8.48625e-27	8.37026e-26	49.8204
MELK	-0.904331	2.70801	-11.157	9.22691e-27	9.09365e-26	49.7375
P2RY10	-0.619691	0.687474	-11.1505	9.82041e-27	9.65584e-26	49.6758
MAP4K1	-0.696982	1.09377	-11.1425	1.06045e-26	1.04186e-25	49.5997
ANTXR1	-0.811171	2.85431	-11.1415	1.07054e-26	1.05096e-25	49.5903
PIK3CG	-0.593632	0.760936	-11.1382	1.10539e-26	1.08432e-25	49.5586
UAP1	-0.641418	3.20872	-11.1364	1.12397e-26	1.10082e-25	49.5421
GZMM	-0.745062	1.05863	-11.1315	1.17825e-26	1.15308e-25	49.4954
KIF5C	0.801557	0.513809	11.1307	1.18681e-26	1.16056e-25	49.4882
SORBS3	-0.706586	2.62559	-11.1285	1.21205e-26	1.1834e-25	49.4673
HES2	-1.34668	1.68107	-11.119	1.32797e-26	1.29557e-25	49.3769
C9orf40	-0.654787	1.84129	-11.114	1.39194e-26	1.35587e-25	49.3303
SOX7	-0.90841	1.39817	-11.1099	1.44808e-26	1.40728e-25	49.2911
CDC42EP1	-0.753532	3.56479	-11.1069	1.48983e-26	1.44562e-25	49.263
ME3	0.677929	2.09114	11.1055	1.51056e-26	1.4646e-25	49.2493
CERCAM	-0.884465	2.8909	-11.1045	1.52431e-26	1.47679e-25	49.2403
MAD2L2	-0.644462	2.96153	-11.104	1.53144e-26	1.48256e-25	49.2357
B2M	-0.773098	5.74026	-11.0846	1.84334e-26	1.77765e-25	49.0521
EEF1A2	1.79796	1.9666	11.0797	1.93181e-26	1.86154e-25	49.0057
PIM2	-0.775315	2.57235	-11.0777	1.96931e-26	1.89622e-25	48.9866
MAP1A	-0.675916	1.01427	-11.0706	2.10738e-26	2.02761e-25	48.9195
IL24	-0.811457	0.717652	-11.0651	2.22098e-26	2.13527e-25	48.8675
MCM6	-0.687218	3.15933	-11.0551	2.44199e-26	2.34416e-25	48.7736
TPX2	-0.873265	3.64661	-11.0499	2.56661e-26	2.46191e-25	48.7243
SPRR2A	-1.7796	1.32481	-11.0495	2.5762e-26	2.46921e-25	48.7206
CDH26	1.06747	1.41093	11.0474	2.62861e-26	2.51753e-25	48.7007
SP140	-0.675753	0.785678	-11.0437	2.72262e-26	2.6036e-25	48.6659
DNASE1L3	-0.773756	0.520612	-11.0429	2.74228e-26	2.6204e-25	48.6587
SLC9A1	0.623062	3.2842	11.04	2.81932e-26	2.68993e-25	48.6313
SERPINB2	-1.40276	1.08694	-11.0371	2.89776e-26	2.76267e-25	48.6041
ECT2	-0.770997	2.65391	-11.0366	2.91125e-26	2.77342e-25	48.5995
PPP1R9A	0.779923	0.920267	11.035	2.95681e-26	2.81469e-25	48.5842
HLA-B	-1.03804	5.86818	-11.0249	3.25312e-26	3.08973e-25	48.4896
SPN	-0.62047	0.847013	-11.0229	3.31722e-26	3.14823e-25	48.4703
RAB23	-0.659864	1.39016	-11.0221	3.34123e-26	3.16862e-25	48.4631
PRTFDC1	-0.895839	1.60516	-10.9933	4.39026e-26	4.14779e-25	48.1927
RCSD1	-0.655787	1.18278	-10.9926	4.41962e-26	4.17119e-25	48.1861
RACGAP1	-0.65194	2.85186	-10.9926	4.42168e-26	4.17119e-25	48.1857
NFIX	-0.794526	2.18855	-10.9908	4.49723e-26	4.23928e-25	48.1689
TOX	-0.674188	0.753584	-10.9882	4.60792e-26	4.34036e-25	48.1448
ASPM	-0.824664	1.80758	-10.979	5.02785e-26	4.72174e-25	48.0584
ADAM23	-0.794324	0.831083	-10.9771	5.12165e-26	4.80623e-25	48.0401
RGMA	-0.639133	0.48593	-10.9735	5.29879e-26	4.96134e-25	48.0065
PKIA	1.0392	2.33484	10.9677	5.59637e-26	5.2299e-25	47.9524
POGK	0.605338	3.09115	10.9643	5.78138e-26	5.3971e-25	47.9202
HLA-F	-1.06529	2.94549	-10.9587	6.09627e-26	5.68683e-25	47.8677
LTB	-1.03604	2.00525	-10.955	6.31105e-26	5.88281e-25	47.8334
CRISPLD2	-0.965943	2.18184	-10.9421	7.12801e-26	6.63941e-25	47.7128
CAMK2N1	1.162	3.99353	10.9392	7.32852e-26	6.81606e-25	47.6854
ABHD12	0.590962	3.74304	10.93	7.99164e-26	7.41633e-25	47.5996
TEAD2	-1.13672	2.31349	-10.9212	8.68461e-26	8.03566e-25	47.5173
ITGB5	-0.728717	3.34786	-10.9091	9.73876e-26	8.98457e-25	47.4038
CXCR6	-0.702135	1.01125	-10.9068	9.95409e-26	9.17647e-25	47.3822
KLK6	-1.37545	0.78543	-10.9058	1.00423e-25	9.25104e-25	47.3734
KCNN4	0.989943	3.24193	10.9052	1.01073e-25	9.30408e-25	47.367
TBC1D8	0.65483	2.48588	10.8982	1.0796e-25	9.91622e-25	47.3018
UBE2L6	-0.849086	4.00196	-10.8951	1.11119e-25	1.01984e-24	47.2732
GPR1	-0.681796	0.580733	-10.895	1.11194e-25	1.01984e-24	47.2726
ASAH1	0.62339	2.92451	10.8895	1.17182e-25	1.07319e-24	47.2206
LIPE	0.656451	1.61499	10.8784	1.30052e-25	1.19018e-24	47.1175
OXGR1	0.685	0.726936	10.8469	1.74948e-25	1.5964e-24	46.8239
EPB41L1	0.720416	2.79053	10.8432	1.81105e-25	1.64899e-24	46.7896
EXO1	-0.628945	1.83945	-10.8391	1.88084e-25	1.7113e-24	46.7522
CFI	-0.633278	0.707578	-10.838	1.90129e-25	1.72865e-24	46.7415
TUBA1A	-0.909723	3.57565	-10.8362	1.93367e-25	1.75682e-24	46.7247
PVR	-0.593111	2.49638	-10.831	2.02955e-25	1.84259e-24	46.6768
TUBA1B	-0.645178	3.73562	-10.8307	2.03667e-25	1.84639e-24	46.6734
IL20RA	0.898652	2.1769	10.8298	2.05231e-25	1.85922e-24	46.6658
ITM2C	1.00225	4.33508	10.8195	2.26151e-25	2.04284e-24	46.5697
LUM	-1.32773	4.21698	-10.8128	2.40744e-25	2.16998e-24	46.5078
NGF	-0.646186	0.743184	-10.8119	2.42732e-25	2.18633e-24	46.4997
SLC45A3	0.796033	2.08961	10.8114	2.43875e-25	2.19505e-24	46.495
KLF13	-0.754036	2.16734	-10.8106	2.45929e-25	2.21195e-24	46.4867
PCOLCE	-0.904742	2.79156	-10.8088	2.50014e-25	2.24708e-24	46.4704
SCARF2	-0.773205	1.55191	-10.8038	2.62063e-25	2.35369e-24	46.4238
NAV1	-0.598177	1.41956	-10.8025	2.65222e-25	2.38036e-24	46.4119
ADAMTS14	-0.689984	1.16928	-10.7923	2.91843e-25	2.61683e-24	46.3172
IGF2BP3	-0.914366	0.660884	-10.7869	3.06924e-25	2.74287e-24	46.2674
SIGLEC12	-0.621633	0.575762	-10.7853	3.11464e-25	2.78147e-24	46.2528
ACOT7	-0.617052	3.09833	-10.7775	3.35083e-25	2.99026e-24	46.1805
SMS	-0.604234	4.0754	-10.7747	3.43943e-25	3.06498e-24	46.1546
SPARC	-0.952195	5.00558	-10.768	3.66085e-25	3.25767e-24	46.0929
IFI35	-0.772267	3.40829	-10.7675	3.67798e-25	3.27059e-24	46.0883
TAGLN	-1.16456	3.20962	-10.7625	3.85428e-25	3.42251e-24	46.0419
TMEM200A	-0.704103	0.848552	-10.7601	3.94309e-25	3.4989e-24	46.0194
FIBIN	-0.890138	1.23859	-10.7499	4.33824e-25	3.83379e-24	45.9248
ZAP70	-0.692245	0.988173	-10.7455	4.52e-25	3.98827e-24	45.8842
CNN3	-0.771597	3.90433	-10.734	5.02907e-25	4.43123e-24	45.7785
MMP3	-1.40352	1.62542	-10.7335	5.0559e-25	4.45174e-24	45.7733
TFPI2	-1.32327	1.72444	-10.7327	5.08983e-25	4.47691e-24	45.7667
GIMAP7	-0.739093	2.07569	-10.7322	5.11325e-25	4.49279e-24	45.7621
KIFC1	-0.794102	3.11844	-10.7277	5.33287e-25	4.67595e-24	45.7205
MAP7	0.68173	2.67247	10.7265	5.39367e-25	4.72595e-24	45.7093
IDUA	0.656497	2.17635	10.7261	5.41397e-25	4.74043e-24	45.7055
NOTCH2	-0.616703	2.11425	-10.7188	5.79484e-25	5.06685e-24	45.6383
TCN2	-0.726842	2.4986	-10.7158	5.96231e-25	5.20603e-24	45.6101
HCP5	-1.03113	1.8274	-10.7132	6.10858e-25	5.32634e-24	45.5861
ACSBG1	0.769313	0.435003	10.7119	6.17992e-25	5.38481e-24	45.5746
SECTM1	-1.00345	2.32149	-10.7111	6.22707e-25	5.42213e-24	45.567
DKK3	-0.802433	1.83641	-10.7014	6.81729e-25	5.92908e-24	45.4774
GPR161	-0.595696	1.27988	-10.7013	6.81872e-25	5.92908e-24	45.4772
NXN	-0.94581	2.51396	-10.6988	6.98295e-25	6.06348e-24	45.4536
KRT6C	-1.66904	0.887138	-10.6884	7.69017e-25	6.67296e-24	45.3582
IFI6	-1.31621	5.11682	-10.6797	8.33434e-25	7.21696e-24	45.2785
VAV1	-0.714714	1.40873	-10.6767	8.57523e-25	7.41533e-24	45.2503
TRIP13	-0.846166	2.67106	-10.674	8.79153e-25	7.59192e-24	45.2257
CHI3L2	-0.927132	1.12469	-10.6724	8.92092e-25	7.69835e-24	45.2112
RBPMS	0.614313	2.41124	10.6719	8.96276e-25	7.72915e-24	45.2066
TBX6	0.745643	1.71519	10.6714	9.00981e-25	7.76439e-24	45.2014
ABCD3	0.643697	2.82852	10.6712	9.01938e-25	7.7673e-24	45.2003
DHRS9	-1.16954	1.00264	-10.6689	9.21399e-25	7.92946e-24	45.1792
D2HGDH	0.638368	2.28782	10.6687	9.23457e-25	7.94173e-24	45.177
CXCR4	-0.86305	2.98517	-10.6539	1.05918e-24	9.09023e-24	45.0413
CD2AP	0.640845	3.17808	10.6499	1.09967e-24	9.41843e-24	45.0042
FAM83D	-0.848417	2.99737	-10.6434	1.16788e-24	9.98907e-24	44.9446
DCN	-1.26316	2.70756	-10.6396	1.20953e-24	1.03382e-23	44.9099
CD5	-0.710486	1.11358	-10.6393	1.21296e-24	1.03605e-23	44.9071
MSH6	-0.586843	2.33674	-10.6335	1.28004e-24	1.0926e-23	44.8538
HIPK2	-0.614464	1.52778	-10.6333	1.28235e-24	1.09383e-23	44.8521
NDC80	-0.735811	2.45735	-10.632	1.29738e-24	1.1059e-23	44.8405
DPYSL3	-1.18999	2.65586	-10.6266	1.36414e-24	1.16202e-23	44.7909
HEPH	-0.790493	1.21951	-10.6245	1.3914e-24	1.18443e-23	44.7713
POU5F1	0.853104	1.48374	10.6181	1.47577e-24	1.25541e-23	44.713
LCK	-0.712043	1.56157	-10.599	1.76158e-24	1.4955e-23	44.5378
ERBB2	0.89867	3.79643	10.5857	1.99062e-24	1.68538e-23	44.4168
SRD5A1	-0.606741	1.87297	-10.5833	2.03621e-24	1.72166e-23	44.3944
CORO6	-0.730365	0.920719	-10.5737	2.22546e-24	1.87855e-23	44.3065
SAMD9L	-0.941245	1.79762	-10.5736	2.22625e-24	1.87855e-23	44.3061
RAET1L	-0.769866	0.710047	-10.5651	2.40724e-24	2.02718e-23	44.2288
E2F2	-0.7792	1.56762	-10.5602	2.52004e-24	2.12069e-23	44.1835
KLF9	-0.826531	1.99877	-10.5577	2.57708e-24	2.16585e-23	44.1613
MCM10	-0.687747	1.81097	-10.552	2.71705e-24	2.28043e-23	44.109
AURKA	-0.73186	2.8916	-10.5433	2.9449e-24	2.46837e-23	44.0293
RENBP	-0.862269	1.93255	-10.5386	3.07276e-24	2.57382e-23	43.9872
GGT5	-0.717918	1.95444	-10.533	3.23734e-24	2.70807e-23	43.9356
SAT1	-0.684327	4.65863	-10.5246	3.4972e-24	2.92155e-23	43.8592
RNF19B	-0.596631	3.26437	-10.5161	3.78006e-24	3.15156e-23	43.7822
EPS8	0.757558	2.50782	10.5083	4.06309e-24	3.37855e-23	43.7108
RAB32	-0.737083	3.05719	-10.5072	4.10346e-24	3.40986e-23	43.701
MKI67	-0.651245	2.70446	-10.507	4.11054e-24	3.41349e-23	43.6993
KIF2C	-0.716316	2.88646	-10.4955	4.56692e-24	3.78746e-23	43.5951
LAMP3	-0.89381	2.09087	-10.4953	4.57712e-24	3.79342e-23	43.5929
CSF3R	-0.761426	1.08704	-10.4897	4.81581e-24	3.98073e-23	43.5426
FNBP1	-0.62202	2.31041	-10.4869	4.94433e-24	4.08428e-23	43.5165
TNFAIP3	-0.927564	2.63392	-10.4818	5.17959e-24	4.27299e-23	43.4705
PCSK5	-0.605423	0.620294	-10.4659	5.9902e-24	4.932e-23	43.3267
TIMP1	-0.85063	5.22798	-10.4552	6.60624e-24	5.42498e-23	43.2298
CLEC10A	-0.732114	0.99616	-10.4501	6.92586e-24	5.68373e-23	43.1831
SCD5	-0.839535	1.69931	-10.4488	7.00731e-24	5.74682e-23	43.1715
ALDH2	-0.953313	1.833	-10.4481	7.05114e-24	5.77899e-23	43.1653
CCDC102A	-0.61918	1.67943	-10.4465	7.15861e-24	5.85942e-23	43.1503
FGFBP1	-1.87409	2.09278	-10.4455	7.22417e-24	5.90923e-23	43.1413
SLCO3A1	-0.691876	1.63036	-10.4406	7.55569e-24	6.17638e-23	43.0969
SPOCD1	1.24795	1.68637	10.4376	7.76593e-24	6.33998e-23	43.0698
PPP2R2C	-0.876891	0.557428	-10.4362	7.85977e-24	6.41243e-23	43.0579
ZNF521	-0.6209	0.835305	-10.4361	7.87053e-24	6.41704e-23	43.0565
REEP2	-0.680761	0.986163	-10.4298	8.33709e-24	6.78422e-23	42.9996
RFC4	-0.615857	2.79653	-10.4269	8.56139e-24	6.95772e-23	42.9733
GABRP	-1.29553	0.853578	-10.4166	9.40756e-24	7.63058e-23	42.88
AOC2	0.653394	1.1555	10.4156	9.49059e-24	7.69295e-23	42.8714
HSD11B1	-0.736503	1.19403	-10.4112	9.88262e-24	8.00556e-23	42.8313
IGFBP6	-1.20042	2.85396	-10.4074	1.02313e-23	8.28269e-23	42.797
CHRDL2	-1.14467	1.23776	-10.4021	1.07347e-23	8.68459e-23	42.7495
SCRN1	-0.808453	2.71341	-10.4005	1.08918e-23	8.80605e-23	42.7351
TNFRSF12A	-0.931903	3.78827	-10.3936	1.16025e-23	9.36853e-23	42.6726
EMILIN2	-0.737167	1.75406	-10.3875	1.22582e-23	9.89162e-23	42.6182
NFAM1	-0.633766	1.02091	-10.3861	1.24153e-23	1.0012e-22	42.6056
MGLL	-0.713929	1.68701	-10.3812	1.29891e-23	1.04612e-22	42.5609
KLK10	-1.0865	0.71003	-10.3791	1.32372e-23	1.06477e-22	42.5422
CXCL12	-1.00189	1.67637	-10.3791	1.32376e-23	1.06477e-22	42.5421
MICB	-0.822848	1.74148	-10.3779	1.33845e-23	1.0759e-22	42.5312
MRAS	-0.615816	1.69525	-10.3666	1.48302e-23	1.18951e-22	42.4297
FUCA1	0.663045	3.80452	10.3666	1.48358e-23	1.18951e-22	42.4294
HLA-A	-0.863776	5.68046	-10.3573	1.61417e-23	1.2934e-22	42.3459
UST	0.790716	1.70413	10.3421	1.85221e-23	1.48318e-22	42.2098
ANKH	-0.643705	1.84334	-10.3404	1.88183e-23	1.50595e-22	42.1941
MAP4K4	-0.586248	2.81536	-10.3395	1.89667e-23	1.51685e-22	42.1864
LAMA3	-1.24353	1.78554	-10.3349	1.97866e-23	1.58142e-22	42.1445
ACY3	-0.591397	0.80235	-10.3295	2.07715e-23	1.65803e-22	42.0964
MAP2	-0.640967	0.571856	-10.3287	2.0915e-23	1.66841e-22	42.0896
KRT19	1.17075	6.51724	10.3207	2.25076e-23	1.79318e-22	42.017
NAMPT	-0.720942	3.02635	-10.3192	2.28061e-23	1.81466e-22	42.004
IER3	-0.926036	3.18636	-10.3127	2.41824e-23	1.91688e-22	41.946
FXYD6	-0.697116	0.672869	-10.3119	2.43696e-23	1.93051e-22	41.9384
SPATA20	0.596163	2.97042	10.3093	2.49572e-23	1.97456e-22	41.9148
KIF23	-0.606912	2.2267	-10.3087	2.50841e-23	1.98335e-22	41.9098
RECQL	-0.612671	2.14184	-10.3045	2.60476e-23	2.05824e-22	41.8725
E2F7	-0.685451	1.35911	-10.2956	2.82509e-23	2.22813e-22	41.7922
SH2D1A	-0.597813	0.643285	-10.2785	3.29751e-23	2.59421e-22	41.6393
ARHGAP4	-0.725114	2.06904	-10.2764	3.36102e-23	2.64251e-22	41.6204
ITGA11	-0.873088	1.35552	-10.2641	3.75434e-23	2.94622e-22	41.5109
RCAN1	-0.664942	2.26837	-10.2593	3.92209e-23	3.07402e-22	41.4677
TWIST1	-0.945419	1.62008	-10.2577	3.97789e-23	3.11387e-22	41.4537
DQX1	0.824227	1.5428	10.2534	4.13658e-23	3.23405e-22	41.415
FA2H	0.933302	1.87062	10.2531	4.14766e-23	3.2407e-22	41.4124
SH3BGRL2	0.806407	2.36102	10.2506	4.24241e-23	3.31267e-22	41.39
PTX3	-0.843944	0.986212	-10.2457	4.43348e-23	3.45542e-22	41.3465
RRM1	-0.59172	3.21335	-10.2431	4.53838e-23	3.53498e-22	41.3233
TDO2	-0.674186	1.00858	-10.2409	4.62807e-23	3.60037e-22	41.304
SULT2A1	1.39955	0.965959	10.231	5.06141e-23	3.93505e-22	41.2154
PLLP	0.727877	1.46011	10.2303	5.09075e-23	3.95541e-22	41.2097
VNN1	-0.593067	0.486106	-10.2286	5.17321e-23	4.017e-22	41.1938
SLC27A2	0.920778	1.95247	10.2203	5.57112e-23	4.31796e-22	41.1205
CCL11	-1.08146	1.8233	-10.2103	6.09938e-23	4.71866e-22	41.0309
RASSF7	0.601178	3.57893	10.2092	6.15694e-23	4.76026e-22	41.0216
PROS1	-0.760208	1.56297	-10.2051	6.39145e-23	4.93549e-22	40.9847
SLC7A5	-1.02235	3.7226	-10.2005	6.66005e-23	5.13659e-22	40.944
STEAP4	-0.730862	0.997489	-10.1981	6.80363e-23	5.2441e-22	40.9229
IGFBP3	1.17792	4.97098	10.1976	6.83532e-23	5.26529e-22	40.9183
SLC37A1	0.636606	2.43617	10.1968	6.88292e-23	5.29871e-22	40.9114
PRR11	-0.624115	2.28889	-10.1956	6.96036e-23	5.35504e-22	40.9003
ASTN2	0.619498	0.908163	10.1902	7.304e-23	5.61254e-22	40.8527
MPZL2	0.819218	3.83713	10.18	8.00906e-23	6.14305e-22	40.7615
MGST1	0.809722	3.56312	10.1772	8.20963e-23	6.29305e-22	40.7371
PPM1H	0.87161	1.69423	10.1599	9.58338e-23	7.32819e-22	40.5841
NUDT11	-0.704735	0.642534	-10.1495	1.0525e-22	8.03846e-22	40.4914
AOX1	-0.634639	0.477951	-10.142	1.12528e-22	8.57867e-22	40.4252
KLK7	-1.12168	0.631908	-10.1407	1.13872e-22	8.67585e-22	40.4135
CDCA8	-0.698067	2.99477	-10.1379	1.16761e-22	8.89056e-22	40.3887
FBLN7	-0.595292	0.754122	-10.1356	1.19233e-22	9.06775e-22	40.368
SYTL5	0.832758	1.18381	10.1324	1.22672e-22	9.32363e-22	40.3399
COL4A2	-0.723078	3.19952	-10.1131	1.45781e-22	1.10333e-21	40.1692
ARSD	0.600814	2.40485	10.1114	1.47951e-22	1.11908e-21	40.1546
COL12A1	-0.934068	2.84083	-10.1091	1.51038e-22	1.14174e-21	40.1342
SYT8	1.48524	2.77782	10.1011	1.62231e-22	1.22414e-21	40.0635
SETBP1	-0.602995	0.734732	-10.0951	1.71186e-22	1.28939e-21	40.0104
SPRR2D	-1.49305	1.18983	-10.0924	1.7528e-22	1.31865e-21	39.987
SH3BP1	0.606998	2.36605	10.0897	1.7962e-22	1.35048e-21	39.9628
KCNMB1	-0.810233	0.874657	-10.0794	1.9687e-22	1.47752e-21	39.8721
CMYA5	0.772845	1.23099	10.0772	2.00668e-22	1.50513e-21	39.8532
MAOB	-0.924047	1.26837	-10.0728	2.08709e-22	1.56358e-21	39.8144
ACOX2	-0.607377	0.546755	-10.0661	2.21582e-22	1.65804e-21	39.7552
PTPRZ1	-0.840274	0.485589	-10.0656	2.22633e-22	1.66491e-21	39.7505
ERP27	1.39367	2.64605	10.053	2.49106e-22	1.85956e-21	39.6394
PIK3IP1	0.695279	3.11366	10.046	2.64993e-22	1.97463e-21	39.5783
FEN1	-0.639361	3.55176	-10.0321	2.99801e-22	2.22608e-21	39.4563
C12orf54	-0.691539	0.565193	-10.0301	3.05123e-22	2.26391e-21	39.4389
RHCG	-1.37348	1.81828	-10.0301	3.05256e-22	2.26391e-21	39.4384
ALDH1A1	-1.2911	1.9766	-10.0294	3.07061e-22	2.27595e-21	39.4326
CTF1	0.621337	2.32436	10.0276	3.11946e-22	2.31079e-21	39.417
KRT81	-1.22522	0.96728	-10.0235	3.23533e-22	2.38817e-21	39.381
PCP4L1	1.40171	2.28435	10.0185	3.38341e-22	2.49308e-21	39.3367
COL8A1	-0.918734	1.7715	-10.0107	3.62551e-22	2.66834e-21	39.2684
PLAGL1	-0.637575	1.22997	-10.0074	3.73414e-22	2.74507e-21	39.2392
KRTCAP3	1.01997	3.25618	10.0051	3.81161e-22	2.80039e-21	39.2189
DEK	-0.667187	3.3921	-9.99768	4.06905e-22	2.98778e-21	39.1543
DACT1	-0.728762	1.14256	-9.99669	4.10481e-22	3.01052e-21	39.1456
TST	0.660007	3.66006	9.9957	4.14104e-22	3.03531e-21	39.1369
KLK5	-1.34815	0.754405	-9.99238	4.26452e-22	3.12218e-21	39.1079
CCNO	0.731341	2.21846	9.98474	4.563e-22	3.33487e-21	39.041
CD27	-0.707066	1.03332	-9.97506	4.97086e-22	3.62872e-21	38.9564
FCN1	-0.659334	0.473285	-9.96983	5.20578e-22	3.7936e-21	38.9107
CCDC8	-0.813248	1.32265	-9.96633	5.3697e-22	3.91079e-21	38.88
C4orf19	0.888213	1.59608	9.96445	5.45963e-22	3.97168e-21	38.8636
KIAA1522	0.602847	4.10459	9.9555	5.90847e-22	4.29073e-21	38.7855
SPINK4	1.27723	0.902771	9.95303	6.03873e-22	4.38026e-21	38.764
CLDN4	1.05682	4.68081	9.94267	6.61741e-22	4.79447e-21	38.6735
NES	-0.745942	2.32793	-9.94013	6.76704e-22	4.90005e-21	38.6514
HEYL	-0.67426	1.79177	-9.93145	7.30541e-22	5.28076e-21	38.5757
DIO2	-0.872092	1.1427	-9.92868	7.48579e-22	5.40492e-21	38.5516
PECAM1	-0.649979	2.77891	-9.92724	7.58121e-22	5.47067e-21	38.5391
GKN1	1.0748	0.407524	9.92394	7.8053e-22	5.62591e-21	38.5103
IFI16	-1.03923	3.28099	-9.91427	8.49868e-22	6.12217e-21	38.4262
SPIN4	-0.71888	1.68445	-9.91151	8.708e-22	6.26577e-21	38.4021
NETO2	-0.843896	1.72091	-9.90151	9.50933e-22	6.81891e-21	38.3151
NAPSB	-0.790739	1.48918	-9.89289	1.02575e-21	7.34279e-21	38.2402
RRM2	-0.707374	2.73688	-9.89206	1.03328e-21	7.39254e-21	38.233
CSF2	-0.838767	0.828794	-9.88917	1.05988e-21	7.57422e-21	38.2079
PTAFR	-0.698247	2.02517	-9.88121	1.13663e-21	8.11804e-21	38.1388
OLR1	-1.21928	1.74995	-9.87691	1.18033e-21	8.4254e-21	38.1015
F13A1	-1.03078	1.73652	-9.8749	1.20138e-21	8.57078e-21	38.084
CKS2	-0.616678	4.37597	-9.87033	1.25049e-21	8.90592e-21	38.0444
MMP14	-0.615071	4.72713	-9.86828	1.27325e-21	9.05771e-21	38.0266
IL6R	-0.59543	1.33369	-9.86718	1.28553e-21	9.13473e-21	38.0171
HS6ST2	0.992997	1.64931	9.8585	1.38727e-21	9.83541e-21	37.9418
IRF1	-0.738567	2.49716	-9.84238	1.5977e-21	1.12828e-20	37.8022
KLF5	0.87611	4.4011	9.83321	1.73127e-21	1.22191e-20	37.7228
COL11A1	-1.07838	1.28684	-9.83288	1.73627e-21	1.22475e-20	37.72
HOXD11	-0.639434	0.580828	-9.83104	1.76442e-21	1.24321e-20	37.7041
KIF4A	-0.663189	2.44569	-9.83063	1.7708e-21	1.24701e-20	37.7005
CACNA1I	0.690483	0.455404	9.81723	1.99087e-21	1.40041e-20	37.5848
DUSP2	0.981681	2.79619	9.81326	2.06107e-21	1.44817e-20	37.5505
LGALS2	-0.671867	1.17676	-9.80856	2.14748e-21	1.50804e-20	37.5099
NCAPG2	-0.596475	2.22422	-9.80165	2.28099e-21	1.60001e-20	37.4503
CHMP4C	0.649632	2.95848	9.79879	2.33873e-21	1.63959e-20	37.4256
LDLR	-0.941729	2.42868	-9.79639	2.38822e-21	1.67242e-20	37.4049
RASEF	0.87265	1.85066	9.79336	2.45228e-21	1.71632e-20	37.3787
SIM2	0.626247	1.0614	9.79187	2.48428e-21	1.73775e-20	37.3659
CAPN13	0.98089	1.129	9.78218	2.7034e-21	1.88787e-20	37.2824
TRIM24	0.648826	2.58482	9.78076	2.73707e-21	1.90926e-20	37.2702
SGPP1	-0.629842	2.21142	-9.77849	2.79162e-21	1.94407e-20	37.2507
MYL9	-0.984404	4.08377	-9.77518	2.87334e-21	1.99876e-20	37.2221
S100A9	-1.87612	5.84974	-9.77107	2.97812e-21	2.06821e-20	37.1868
STIL	-0.594339	1.677	-9.76444	3.15499e-21	2.18741e-20	37.1297
SLIT2	-0.611037	0.555534	-9.75441	3.44289e-21	2.37914e-20	37.0434
ZNF683	-0.755715	0.73183	-9.75344	3.47186e-21	2.39784e-20	37.0352
NAB1	-0.594141	2.31332	-9.75209	3.51288e-21	2.42483e-20	37.0235
AR	0.791158	0.929795	9.75006	3.57558e-21	2.4654e-20	37.0061
CDCA7	-0.815973	2.22099	-9.73905	3.93454e-21	2.70697e-20	36.9115
CLEC11A	-0.792885	2.49589	-9.73438	4.09763e-21	2.81762e-20	36.8714
MAMDC2	-0.736672	0.709513	-9.71693	4.76763e-21	3.2676e-20	36.7217
THSD1	-0.615368	1.35743	-9.71177	4.98578e-21	3.41524e-20	36.6775
MMP12	-1.50361	2.3155	-9.71164	4.99147e-21	3.41728e-20	36.6764
IFI27	-1.42982	3.8889	-9.70304	5.3776e-21	3.67562e-20	36.6028
CCNB1	-0.67383	3.63267	-9.70134	5.45754e-21	3.7262e-20	36.5882
PTGFRN	-0.631475	3.32997	-9.69939	5.55038e-21	3.78548e-20	36.5715
MSLN	-1.36165	1.19797	-9.68322	6.38424e-21	4.3471e-20	36.4332
SH3KBP1	-0.746788	2.54677	-9.67007	7.15279e-21	4.86514e-20	36.3209
ARHGEF4	-0.788493	1.08986	-9.66963	7.18026e-21	4.88034e-20	36.3171
BAIAP3	0.709422	1.35348	9.66779	7.29488e-21	4.95373e-20	36.3015
SPIRE1	-0.700022	1.2474	-9.65665	8.03168e-21	5.43643e-20	36.2064
SLC30A2	1.26759	1.40575	9.65159	8.39037e-21	5.67616e-20	36.1632
CLEC2B	-0.945185	2.19978	-9.65095	8.43679e-21	5.70142e-20	36.1578
FBLN2	-1.01906	2.43099	-9.64977	8.52293e-21	5.75344e-20	36.1478
HOXB8	1.28094	1.48785	9.64246	9.07818e-21	6.12168e-20	36.0854
SERPINB4	-1.60234	1.49332	-9.63854	9.39047e-21	6.32547e-20	36.052
SLC2A10	0.734546	2.42357	9.6381	9.42589e-21	6.34592e-20	36.0483
CDCA7L	-0.845933	1.28949	-9.63797	9.43616e-21	6.34943e-20	36.0472
CD93	-0.700201	2.39094	-9.63129	9.99541e-21	6.72214e-20	35.9903
SERPINB13	-1.30796	1.10787	-9.63025	1.00852e-20	6.77527e-20	35.9815
IL11	-0.785557	1.22495	-9.62927	1.01713e-20	6.82945e-20	35.9731
TRIM2	0.650041	1.4776	9.62835	1.02517e-20	6.87975e-20	35.9653
ABCA10	0.597878	0.714557	9.6278	1.03004e-20	6.90876e-20	35.9606
CSDC2	-0.738751	0.866807	-9.62053	1.0966e-20	7.33952e-20	35.8987
CCNB2	-0.746761	3.15458	-9.61953	1.1061e-20	7.39911e-20	35.8902
TMEM132A	-0.644167	2.82296	-9.61866	1.11435e-20	7.45038e-20	35.8829
TRIB3	-0.781965	2.74431	-9.60602	1.24243e-20	8.28024e-20	35.7754
GAL3ST4	-0.605933	1.84967	-9.59912	1.31832e-20	8.77206e-20	35.7168
ZBP1	-0.639687	0.745142	-9.59766	1.33493e-20	8.87317e-20	35.7045
CIITA	-0.618423	1.04139	-9.59148	1.40776e-20	9.34735e-20	35.652
S100A7	-2.24995	2.43901	-9.58454	1.49418e-20	9.89503e-20	35.5931
CSPG4	-0.768386	1.87626	-9.57012	1.69097e-20	1.1157e-19	35.4709
CD83	-0.654924	2.35552	-9.56792	1.72325e-20	1.1364e-19	35.4522
BOC	-0.598548	0.783066	-9.54867	2.03207e-20	1.33375e-19	35.2894
MCM2	-0.817628	2.52395	-9.54024	2.18414e-20	1.42908e-19	35.2181
SORCS2	-0.676424	0.800939	-9.53947	2.19855e-20	1.43776e-19	35.2116
EVX1	0.825008	1.00235	9.53577	2.26936e-20	1.48175e-19	35.1803
ELOVL5	-0.664125	3.18479	-9.5278	2.42919e-20	1.582e-19	35.1131
LILRB1	-0.630021	0.915752	-9.52635	2.45961e-20	1.60015e-19	35.1008
CCL21	-1.37115	1.88725	-9.52335	2.5234e-20	1.63995e-19	35.0755
B3GNT3	0.921809	3.33213	9.52061	2.58325e-20	1.67711e-19	35.0523
OLFML1	-0.595552	1.07191	-9.51522	2.70477e-20	1.75509e-19	35.0069
LDHA	-0.665773	4.56443	-9.51463	2.71852e-20	1.76311e-19	35.0019
TINAGL1	0.859516	4.15843	9.50661	2.91106e-20	1.88603e-19	34.9343
MYO5B	0.752733	1.93399	9.50208	3.02581e-20	1.95937e-19	34.8961
MFAP2	-0.849332	2.67312	-9.48941	3.371e-20	2.17392e-19	34.7894
GDF15	1.39839	3.92758	9.48707	3.43884e-20	2.21653e-19	34.7698
CDH1	0.886326	4.35338	9.48673	3.44881e-20	2.22182e-19	34.7669
CLCA4	1.76933	1.79486	9.47983	3.6576e-20	2.35391e-19	34.7088
CSF3	-0.887303	0.855247	-9.47915	3.67876e-20	2.3651e-19	34.7031
RAB11FIP4	0.627574	1.92873	9.4775	3.7306e-20	2.39721e-19	34.6893
DEPDC1	-0.626557	1.70589	-9.4637	4.19566e-20	2.68642e-19	34.5733
HSPA4L	-0.645364	1.03004	-9.46135	4.28013e-20	2.73771e-19	34.5536
KRT75	-0.803726	0.411609	-9.45343	4.57818e-20	2.92538e-19	34.4871
KIF14	-0.602537	1.50802	-9.44944	4.7359e-20	3.02001e-19	34.4537
ANKRD1	-0.62873	0.414946	-9.43337	5.42799e-20	3.45608e-19	34.319
ARHGAP15	-0.607262	0.839924	-9.43205	5.48916e-20	3.49148e-19	34.3079
IL20RB	-1.22145	1.71897	-9.42992	5.58915e-20	3.55329e-19	34.2901
PDZD3	0.602854	0.393904	9.42794	5.68399e-20	3.61175e-19	34.2735
TNNI2	1.55242	2.76755	9.42203	5.97571e-20	3.79328e-19	34.224
DUSP7	-0.653353	2.7047	-9.40848	6.70266e-20	4.23546e-19	34.1107
CBLC	0.87319	3.72188	9.40717	6.77738e-20	4.27837e-19	34.0997
CYTL1	-0.674964	0.911383	-9.40363	6.98341e-20	4.40621e-19	34.0701
PAQR8	0.875118	1.80865	9.39184	7.71577e-20	4.85367e-19	33.9717
G6PD	-0.65171	3.5358	-9.39115	7.76047e-20	4.87934e-19	33.966
CKAP2L	-0.662825	1.82792	-9.38149	8.42113e-20	5.28679e-19	33.8853
BARX2	-0.986217	1.31417	-9.3742	8.95583e-20	5.61405e-19	33.8245
NPNT	-0.791845	1.52191	-9.36636	9.56797e-20	5.99179e-19	33.7592
OSR2	-0.750177	1.68165	-9.36421	9.74322e-20	6.0985e-19	33.7413
DBN1	-0.772689	3.04774	-9.36218	9.9117e-20	6.20086e-19	33.7244
RGL1	-0.620757	1.73593	-9.35666	1.03835e-19	6.48954e-19	33.6784
PSIP1	-0.634098	2.43433	-9.35175	1.0822e-19	6.75018e-19	33.6376
CUEDC1	-0.602905	2.38909	-9.34911	1.10657e-19	6.89536e-19	33.6156
OLFM1	-0.63311	0.609647	-9.34784	1.11844e-19	6.96584e-19	33.6051
VILL	0.898092	1.8319	9.33244	1.27328e-19	7.89494e-19	33.4771
SCEL	-0.950892	0.989935	-9.33074	1.2916e-19	8.00068e-19	33.463
ERN2	1.15079	1.14039	9.32492	1.35645e-19	8.38991e-19	33.4146
PLS3	-0.654207	3.97277	-9.32118	1.39975e-19	8.64502e-19	33.3836
PPP2R2B	0.714627	0.770215	9.32053	1.40746e-19	8.68405e-19	33.3781
TH	1.22742	1.14632	9.31775	1.44068e-19	8.87594e-19	33.3551
SAMD9	-0.940204	2.11482	-9.31555	1.46757e-19	9.03719e-19	33.3368
EBI3	-0.700834	1.20357	-9.30765	1.56818e-19	9.63312e-19	33.2714
ACSM3	0.690223	0.892887	9.29798	1.70075e-19	1.03966e-18	33.1913
OAT	-0.951726	2.73476	-9.29295	1.77417e-19	1.08401e-18	33.1495
AFAP1L2	-0.699647	2.0923	-9.28586	1.8827e-19	1.14921e-18	33.0909
DSP	-1.02147	3.68032	-9.28493	1.89756e-19	1.15771e-18	33.0832
COL4A1	-0.726361	3.34648	-9.28302	1.92803e-19	1.17573e-18	33.0674
NT5E	-1.00508	1.97534	-9.2771	2.02612e-19	1.23256e-18	33.0184
ALDH1L1	1.16671	1.41535	9.27485	2.06464e-19	1.25538e-18	32.9999
AURKB	-0.701406	3.10885	-9.26777	2.19078e-19	1.33015e-18	32.9413
JAM3	-0.631413	0.840007	-9.26437	2.25388e-19	1.36648e-18	32.9133
PDZK1IP1	-1.40152	2.41024	-9.2575	2.38731e-19	1.44528e-18	32.8565
KRT5	-2.23413	3.99072	-9.25345	2.46955e-19	1.49219e-18	32.8231
MOGAT2	0.704545	0.648011	9.23971	2.76971e-19	1.66874e-18	32.7098
KCNE4	-0.588889	1.12857	-9.23899	2.78654e-19	1.67727e-18	32.7039
MOXD1	-0.873582	1.36131	-9.23893	2.78797e-19	1.67733e-18	32.7033
SOCS3	-0.769694	3.74784	-9.23536	2.87224e-19	1.72637e-18	32.6739
MPP6	-0.593036	1.05591	-9.23501	2.88065e-19	1.7306e-18	32.6711
CASP1	-0.859607	2.22289	-9.22927	3.02188e-19	1.81284e-18	32.6238
OSR1	1.07681	1.7419	9.22914	3.02534e-19	1.81405e-18	32.6227
SPRR2C	-0.931951	0.435864	-9.22779	3.05944e-19	1.83274e-18	32.6116
BCAM	0.779469	3.84516	9.22765	3.06317e-19	1.83411e-18	32.6104
CFB	-0.720278	0.452675	-9.21511	3.40069e-19	2.03136e-18	32.5072
CLIP3	-0.776642	1.66521	-9.21405	3.43068e-19	2.04732e-18	32.4986
RNF145	-0.651473	2.92352	-9.21326	3.45347e-19	2.05896e-18	32.492
LTB4R	-0.613694	1.73992	-9.20602	3.66821e-19	2.18492e-18	32.4325
S100A6	0.691078	7.12051	9.20445	3.71628e-19	2.2125e-18	32.4196
HAS2	-0.842569	1.49683	-9.20304	3.76018e-19	2.23651e-18	32.4081
TSHZ3	-0.651864	0.994071	-9.19545	4.00547e-19	2.38016e-18	32.3457
MSMB	1.38793	1.20765	9.17999	4.55471e-19	2.69505e-18	32.2189
C16orf74	0.783702	2.57237	9.17885	4.59787e-19	2.71931e-18	32.2095
HNMT	0.638763	2.43886	9.17794	4.6331e-19	2.73885e-18	32.202
SCG2	-0.657104	0.711296	-9.16586	5.12174e-19	3.01776e-18	32.103
HLA-DOA	-0.957725	1.96878	-9.16438	5.18486e-19	3.05175e-18	32.091
ABCC3	1.0054	2.39615	9.15731	5.49799e-19	3.22432e-18	32.0331
ANXA10	1.92628	1.61671	9.15645	5.53748e-19	3.24445e-18	32.026
HOXB7	0.613865	3.26889	9.15527	5.59191e-19	3.27329e-18	32.0164
CDT1	-0.648482	2.98036	-9.14857	5.91099e-19	3.45684e-18	31.9616
IFI44	-1.04355	3.09365	-9.14484	6.09665e-19	3.56376e-18	31.9311
PSMB8	-0.629361	3.59586	-9.1412	6.28349e-19	3.67127e-18	31.9013
TRIM22	-0.837005	2.38005	-9.12362	7.26688e-19	4.23008e-18	31.7578
KIF11	-0.60608	2.59046	-9.11064	8.08985e-19	4.70042e-18	31.6519
SLC7A1	-0.67847	2.61297	-9.09817	8.96746e-19	5.19591e-18	31.5503
ADAM12	-0.746717	1.56484	-9.09759	9.01042e-19	5.21599e-18	31.5456
ZNF626	0.902507	1.32341	9.07761	1.06232e-18	6.12419e-18	31.3831
KLK8	-0.712578	0.431366	-9.07541	1.0818e-18	6.23364e-18	31.3652
CNTN1	-0.812681	0.872763	-9.07007	1.13041e-18	6.50774e-18	31.3218
LYVE1	-0.668812	0.788757	-9.06591	1.16978e-18	6.73131e-18	31.288
NCOA7	-0.635889	2.3249	-9.06339	1.19429e-18	6.86869e-18	31.2675
PAQR7	0.646459	3.0532	9.06334	1.19474e-18	6.86869e-18	31.2672
EPHB2	-0.626735	1.69824	-9.0533	1.29753e-18	7.43575e-18	31.1857
PAPLN	-0.608985	1.18506	-9.04782	1.35733e-18	7.77138e-18	31.1413
TMEM30B	0.695639	2.96665	9.04662	1.37074e-18	7.84457e-18	31.1316
GCLC	0.693174	2.57115	9.04601	1.37772e-18	7.88092e-18	31.1266
RARRES2	-1.0104	3.15376	-9.04107	1.43477e-18	8.19978e-18	31.0865
FBXO32	-0.68752	2.43217	-9.0303	1.5673e-18	8.94504e-18	30.9994
LAMC2	-1.15094	3.17134	-9.02301	1.66382e-18	9.48296e-18	30.9404
FXYD4	1.45231	1.57842	9.01928	1.71556e-18	9.77339e-18	30.9102
CDCA3	-0.600952	2.27285	-9.01772	1.7376e-18	9.89e-18	30.8976
FGF7	-0.711032	0.931953	-9.01219	1.81819e-18	1.03346e-17	30.8529
B3GALNT1	0.653527	1.91529	9.012	1.82098e-18	1.03458e-17	30.8514
ZNF432	0.654875	1.91073	9.00897	1.86671e-18	1.06008e-17	30.8269
RAD51AP1	-0.667922	2.26176	-9.00495	1.92922e-18	1.09509e-17	30.7944
DDX58	-0.638549	2.29081	-9.0017	1.98115e-18	1.12304e-17	30.7682
DDX60	-0.795348	2.14165	-9.0006	1.99914e-18	1.13272e-17	30.7593
SP6	0.828614	2.46433	8.99023	2.17607e-18	1.23075e-17	30.6756
CDH2	-0.677356	0.529598	-8.98893	2.19925e-18	1.2433e-17	30.6652
THBS1	-0.89943	3.3241	-8.97006	2.56578e-18	1.44466e-17	30.5131
NID1	-0.650211	2.87353	-8.96843	2.60008e-18	1.46201e-17	30.5
UPK1B	1.85321	3.58837	8.96603	2.65162e-18	1.49032e-17	30.4806
CPA3	-0.984588	1.54932	-8.96351	2.70659e-18	1.51985e-17	30.4604
PLCH2	0.996595	1.68869	8.96131	2.75557e-18	1.54528e-17	30.4427
ACTA2	-0.997664	3.32782	-8.953	2.94883e-18	1.65145e-17	30.3758
SGK2	0.786841	0.934014	8.94865	3.0552e-18	1.70798e-17	30.3409
AKR1C3	1.2436	3.18558	8.94823	3.06553e-18	1.71299e-17	30.3375
CPXM2	-0.832065	1.37419	-8.94707	3.09477e-18	1.72856e-17	30.3282
BATF	0.67232	3.36327	8.93546	3.40136e-18	1.89558e-17	30.235
FGFR1	-0.647939	1.47385	-8.93481	3.41952e-18	1.90486e-17	30.2297
FCGR3B	-0.647783	0.655089	-8.93434	3.43261e-18	1.9113e-17	30.226
DPT	-0.847828	0.834056	-8.92812	3.61071e-18	2.0078e-17	30.1761
PADI3	1.69442	2.86569	8.924	3.73372e-18	2.07345e-17	30.143
CES1	-1.22495	1.46217	-8.92335	3.75341e-18	2.08346e-17	30.1378
NDRG2	0.804397	2.89443	8.91508	4.01444e-18	2.22638e-17	30.0715
SHROOM2	0.610167	1.86977	8.9144	4.0365e-18	2.23763e-17	30.0661
HIF1A	-0.585525	3.69951	-8.90876	4.22591e-18	2.34159e-17	30.0209
UGT2B7	0.977564	0.958584	8.90669	4.29724e-18	2.37797e-17	30.0044
FHL1	-0.950117	1.72596	-8.90606	4.31946e-18	2.38816e-17	29.9993
RASL12	-0.6711	1.51924	-8.90059	4.51531e-18	2.49205e-17	29.9556
PLOD2	-0.792233	2.55113	-8.8945	4.74415e-18	2.61491e-17	29.9068
IRF7	-0.6969	2.9934	-8.88276	5.21757e-18	2.86829e-17	29.813
CAPN9	0.868569	0.698384	8.87898	5.37978e-18	2.95488e-17	29.7828
HOXA5	0.782263	2.22675	8.86472	6.03742e-18	3.30453e-17	29.669
CAPNS2	1.50003	2.53526	8.86429	6.05861e-18	3.31468e-17	29.6656
SLC16A3	-0.720612	2.8845	-8.86117	6.21362e-18	3.39653e-17	29.6407
PIR	0.780179	2.9221	8.86037	6.25369e-18	3.41694e-17	29.6343
KLHDC9	0.719763	1.6978	8.85789	6.3803e-18	3.48309e-17	29.6146
MAD2L1	-0.593317	2.28501	-8.84922	6.84303e-18	3.72921e-17	29.5455
CENPF	-0.672615	2.49319	-8.84245	7.22759e-18	3.93026e-17	29.4916
TNS1	-0.730218	2.02398	-8.84219	7.24296e-18	3.93691e-17	29.4895
DKK4	1.04493	1.07759	8.84067	7.33241e-18	3.98208e-17	29.4774
SPRR2E	-1.17966	0.824111	-8.83734	7.53196e-18	4.08692e-17	29.4509
AP1M2	0.649207	3.92708	8.83558	7.63981e-18	4.14007e-17	29.4369
NEK2	-0.61247	2.45911	-8.83199	7.86424e-18	4.25792e-17	29.4084
IFI44L	-1.04603	1.69006	-8.83194	7.86746e-18	4.25792e-17	29.408
PHLDA1	-0.798287	2.77718	-8.82203	8.52135e-18	4.60388e-17	29.3292
TYMS	-0.646901	1.97476	-8.81074	9.33254e-18	5.03781e-17	29.2396
HERC6	-0.755059	2.01272	-8.80757	9.5734e-18	5.1656e-17	29.2144
MBOAT2	-0.620486	2.14217	-8.78782	1.12211e-17	6.03909e-17	29.0578
GNG11	-0.619878	2.21475	-8.78051	1.18986e-17	6.39551e-17	29
ABCC5	0.639754	2.58847	8.77576	1.2361e-17	6.63551e-17	28.9624
GRHL1	0.717703	2.41416	8.77404	1.25331e-17	6.72504e-17	28.9488
SFRP4	-1.33436	1.96673	-8.76153	1.38555e-17	7.41876e-17	28.8499
EREG	-0.961214	1.02432	-8.7599	1.40377e-17	7.50988e-17	28.837
RASD2	-0.650341	1.24896	-8.75868	1.41754e-17	7.57711e-17	28.8274
GGH	-0.699206	2.08684	-8.75763	1.42955e-17	7.63805e-17	28.8191
PTPN13	0.742049	2.5475	8.7567	1.44022e-17	7.69177e-17	28.8118
AKR1C2	1.3166	2.82268	8.7542	1.46928e-17	7.84032e-17	28.7921
HS3ST6	0.953375	1.29518	8.74815	1.54218e-17	8.22585e-17	28.7443
TACSTD2	0.774613	5.83292	8.73591	1.7009e-17	9.04937e-17	28.6477
FJX1	-0.650705	2.13369	-8.73325	1.73744e-17	9.23593e-17	28.6268
EPHB3	-0.69862	2.22267	-8.7285	1.80461e-17	9.58084e-17	28.5894
SGCE	-0.664448	0.837148	-8.72811	1.81031e-17	9.60299e-17	28.5863
SH3BP4	-0.606971	2.24851	-8.70687	2.1447e-17	1.13289e-16	28.4192
GSTM4	0.830971	2.45862	8.69799	2.30197e-17	1.21444e-16	28.3494
GCNT3	-0.705553	0.487075	-8.69743	2.3123e-17	1.21937e-16	28.345
HMMR	-0.615863	2.18734	-8.69562	2.34584e-17	1.23602e-16	28.3308
UGT1A6	0.857675	0.810984	8.69019	2.44948e-17	1.28901e-16	28.2882
S100A7A	-0.927284	0.491558	-8.68989	2.45534e-17	1.29155e-16	28.2858
HOXB6	0.688715	1.26047	8.67674	2.72615e-17	1.4316e-16	28.1827
RRAGD	-0.663885	1.618	-8.67349	2.79766e-17	1.46792e-16	28.1572
ATP1A1	-0.66024	3.14863	-8.66854	2.90985e-17	1.52424e-16	28.1184
APOL4	0.764907	2.66422	8.66193	3.06682e-17	1.60312e-16	28.0666
SH3RF2	-0.689147	1.11959	-8.65308	3.29006e-17	1.71767e-16	27.9974
SYNGR1	0.662182	1.87639	8.64453	3.52072e-17	1.83428e-16	27.9306
RPL39L	-0.971109	1.65299	-8.63984	3.65412e-17	1.9022e-16	27.8939
ZNF175	0.613026	1.29961	8.63415	3.82253e-17	1.98575e-16	27.8495
MMP2	-0.831481	4.05486	-8.6293	3.97244e-17	2.06107e-16	27.8116
TPSAB1	-0.926871	1.74294	-8.62159	4.2223e-17	2.188e-16	27.7515
ELMO3	0.655699	3.25364	8.61995	4.27764e-17	2.21485e-16	27.7387
POPDC3	-0.724825	0.774289	-8.61687	4.38305e-17	2.26569e-16	27.7147
HLA-DRB1	-1.29157	4.94537	-8.60901	4.66409e-17	2.407e-16	27.6534
PLA2G10	0.861309	0.9887	8.60822	4.69327e-17	2.42106e-16	27.6473
ISYNA1	0.74288	3.61536	8.60009	5.0045e-17	2.58055e-16	27.584
DUOXA1	0.764605	2.12601	8.58891	5.46637e-17	2.8141e-16	27.497
KLF15	0.649095	1.1635	8.58253	5.74809e-17	2.95428e-16	27.4475
STC1	-0.73584	2.25957	-8.5801	5.85965e-17	3.01038e-16	27.4285
SULT2B1	-0.807595	1.23555	-8.57001	6.34426e-17	3.25402e-16	27.3502
PI4KAP2	0.590936	1.12854	8.56379	6.66285e-17	3.41325e-16	27.302
SAA2	-0.804572	0.660511	-8.54643	7.63749e-17	3.90457e-16	27.1674
RPRM	0.755811	0.846168	8.54268	7.86581e-17	4.01802e-16	27.1384
NMU	-1.02294	1.82011	-8.51967	9.42235e-17	4.7917e-16	26.9605
MPPED2	0.591095	0.712941	8.51708	9.61532e-17	4.88588e-16	26.9405
TMPRSS13	-0.705947	1.14486	-8.51441	9.81896e-17	4.98733e-16	26.9199
CPE	-0.801023	2.27388	-8.51105	1.00807e-16	5.1141e-16	26.894
S100A16	-0.807655	5.12551	-8.51002	1.01625e-16	5.1514e-16	26.886
HS3ST1	0.715744	1.9524	8.49325	1.15876e-16	5.86194e-16	26.7567
ID3	0.757993	4.0236	8.48392	1.24639e-16	6.30017e-16	26.6849
GRHL2	0.64833	2.99966	8.48215	1.2637e-16	6.38257e-16	26.6713
SLCO1B3	-0.601125	0.340185	-8.47808	1.30455e-16	6.58355e-16	26.64
FBLN5	-0.650425	1.81038	-8.47658	1.31995e-16	6.65593e-16	26.6284
MMRN2	0.725959	2.69244	8.47631	1.32266e-16	6.66692e-16	26.6264
CILP	-0.890671	0.951896	-8.46445	1.45092e-16	7.29588e-16	26.5352
CALB2	-0.85016	1.09078	-8.4599	1.50338e-16	7.54452e-16	26.5002
ITM2A	-0.70038	1.72609	-8.45913	1.51236e-16	7.58659e-16	26.4943
MS4A7	-0.734515	1.76789	-8.45526	1.55872e-16	7.80668e-16	26.4646
CLDN7	0.686875	3.90972	8.44957	1.62935e-16	8.14414e-16	26.4209
SLC9A4	0.78115	0.909547	8.41292	2.16638e-16	1.07812e-15	26.1403
DACT3	-0.618127	0.849427	-8.40623	2.2819e-16	1.13472e-15	26.0892
LY6E	-0.934428	4.67692	-8.40463	2.31031e-16	1.14748e-15	26.077
STC2	-0.697096	1.70959	-8.39141	2.55965e-16	1.26731e-15	25.976
PTCHD1	0.793422	0.565535	8.37421	2.92407e-16	1.43979e-15	25.845
ARHGEF19	0.596769	2.76195	8.35475	3.39824e-16	1.66608e-15	25.697
ACTG2	-1.33094	2.8862	-8.35342	3.4334e-16	1.682e-15	25.6868
CDC42EP5	0.912663	3.21002	8.33392	3.9904e-16	1.95107e-15	25.5388
GDPD3	1.02773	2.52536	8.33248	4.03485e-16	1.97203e-15	25.5279
IL18	-0.595494	2.38452	-8.32678	4.21606e-16	2.0598e-15	25.4846
GBP6	-0.875631	1.07525	-8.31679	4.55296e-16	2.22094e-15	25.4089
ZNF385A	0.643826	3.79806	8.31441	4.63691e-16	2.26101e-15	25.3909
HLA-H	-0.735101	3.57934	-8.31121	4.75243e-16	2.31554e-15	25.3667
CAP2	-0.652469	1.50543	-8.31065	4.77281e-16	2.32457e-15	25.3625
KCTD15	-0.668187	1.91096	-8.3102	4.78957e-16	2.33183e-15	25.359
HBEGF	-0.688432	2.57812	-8.30367	5.03581e-16	2.44791e-15	25.3097
PITX1	-0.844375	2.77203	-8.29346	5.44638e-16	2.64136e-15	25.2325
SLAMF7	-0.661923	1.54546	-8.28909	5.6321e-16	2.73037e-15	25.1995
SDCBP2	0.806366	2.62466	8.28404	5.85446e-16	2.83598e-15	25.1614
HLA-DMA	-0.736611	3.23645	-8.27024	6.50724e-16	3.14855e-15	25.0573
TSPAN8	1.06266	0.955227	8.26941	6.54855e-16	3.16732e-15	25.0511
SOD3	-0.809436	2.64818	-8.26274	6.89194e-16	3.32827e-15	25.0007
UCN2	-0.645185	1.18464	-8.25156	7.50679e-16	3.60717e-15	24.9166
TMPRSS4	1.20245	2.63507	8.25115	7.53006e-16	3.61696e-15	24.9136
RAB7B	-0.697966	1.53507	-8.24634	7.81242e-16	3.74543e-15	24.8773
C2	-0.701849	1.61973	-8.22836	8.96076e-16	4.28451e-15	24.7423
OVOL2	0.639912	2.1876	8.22333	9.31144e-16	4.4488e-15	24.7045
FAM110C	0.728887	2.60468	8.21774	9.7168e-16	4.63894e-15	24.6626
IL13RA2	-0.843359	0.910681	-8.2055	1.06651e-15	5.0724e-15	24.5709
C14orf132	-0.612662	0.882164	-8.17749	1.31942e-15	6.25157e-15	24.3615
PDZRN3	-0.596724	1.15413	-8.17381	1.35686e-15	6.42409e-15	24.3339
ID4	0.828914	2.09802	8.16733	1.42517e-15	6.73991e-15	24.2856
ANTXR2	-0.624682	1.94729	-8.16365	1.46544e-15	6.92254e-15	24.2582
SPRR2F	-0.782423	0.411906	-8.16117	1.49322e-15	7.04845e-15	24.2397
EFNB2	-0.59475	2.34265	-8.14834	1.64548e-15	7.74096e-15	24.1441
CYP1A1	1.49653	1.10968	8.14411	1.699e-15	7.98078e-15	24.1126
CCNA1	-0.691697	0.490413	-8.14306	1.71256e-15	8.04149e-15	24.1048
MYCN	0.936148	1.20229	8.11745	2.07807e-15	9.71416e-15	23.9144
C6orf141	-0.710629	1.08484	-8.11588	2.10275e-15	9.81856e-15	23.9028
ID2	0.696779	3.16124	8.10246	2.32657e-15	1.08314e-14	23.8033
CD69	-0.784822	1.24659	-8.10209	2.33295e-15	1.08571e-14	23.8006
TNFRSF11B	-0.746279	1.13916	-8.09997	2.37064e-15	1.10203e-14	23.7848
TMPRSS11D	-0.710417	0.397146	-8.09954	2.37825e-15	1.10475e-14	23.7817
ANXA9	0.885652	2.89496	8.09872	2.39293e-15	1.11115e-14	23.7756
PLXDC2	-0.663997	1.63973	-8.0893	2.56868e-15	1.18837e-14	23.7059
TPD52L1	-0.624697	1.80143	-8.07476	2.86538e-15	1.32271e-14	23.5983
LGALS7	-0.947853	0.607151	-8.06157	3.16364e-15	1.45771e-14	23.5009
TUBB2B	-0.90136	1.0415	-8.05311	3.37062e-15	1.55137e-14	23.4386
SNAI2	-0.822447	2.59861	-8.03722	3.79657e-15	1.7366e-14	23.3215
PI4KAP1	0.645776	1.41356	8.03714	3.79881e-15	1.737e-14	23.3209
ROBO1	-0.715795	1.81903	-8.02494	4.16167e-15	1.89532e-14	23.2312
TPPP3	-0.640297	1.95026	-8.01261	4.56315e-15	2.07424e-14	23.1406
CYP4F11	0.950029	1.7206	8.01174	4.59297e-15	2.08644e-14	23.1342
GBP4	-0.764846	2.46166	-8.0059	4.79741e-15	2.17774e-14	23.0914
GRB7	0.644175	3.31158	7.97558	6.01281e-15	2.7206e-14	22.8692
COX7A1	-0.619337	2.4001	-7.96602	6.4554e-15	2.91771e-14	22.7994
PDE9A	0.710233	1.65063	7.96283	6.61019e-15	2.9866e-14	22.7761
TMEM171	-0.626425	1.16103	-7.95921	6.79057e-15	3.06479e-14	22.7496
FZD2	-0.606504	1.8872	-7.9563	6.93893e-15	3.12837e-14	22.7284
CRH	1.60935	1.37396	7.95425	7.04484e-15	3.17157e-14	22.7135
SLC16A5	0.74986	2.59343	7.94748	7.40804e-15	3.32792e-14	22.664
FGD3	0.650108	2.36137	7.93581	8.07713e-15	3.62202e-14	22.579
DUOX1	0.662494	2.18853	7.92991	8.43799e-15	3.77844e-14	22.536
C6orf15	-0.649234	0.350614	-7.9262	8.67249e-15	3.8793e-14	22.5091
TMEM125	0.70434	2.13004	7.91642	9.32325e-15	4.16149e-14	22.4379
ABCC4	0.656086	1.71859	7.90464	1.01707e-14	4.52849e-14	22.3524
SPOCK2	-0.678974	1.86198	-7.90151	1.0408e-14	4.63087e-14	22.3297
SLC38A5	-0.855796	1.96809	-7.90025	1.05054e-14	4.67087e-14	22.3205
TNFRSF19	-0.735148	1.11944	-7.89056	1.12841e-14	5.00293e-14	22.2502
CD79B	-0.596821	0.895919	-7.88831	1.14729e-14	5.08486e-14	22.2339
TFF1	1.48769	1.79584	7.88457	1.17934e-14	5.22135e-14	22.2068
ZNF662	0.714918	1.08748	7.87426	1.27234e-14	5.62121e-14	22.1322
CXCL6	-0.985741	1.2297	-7.87142	1.29917e-14	5.73572e-14	22.1117
CCL20	-1.06222	1.48353	-7.86405	1.37159e-14	6.0406e-14	22.0583
KLC3	-0.624978	1.38213	-7.85683	1.44626e-14	6.35603e-14	22.0062
TUBA4A	-0.767257	3.13103	-7.83445	1.7044e-14	7.44621e-14	21.8448
APBB1IP	-0.772612	1.50112	-7.82642	1.80765e-14	7.88357e-14	21.787
SPIB	-0.597107	0.451483	-7.81244	2.00241e-14	8.70578e-14	21.6864
SERPINB3	-1.45548	1.73328	-7.80007	2.19194e-14	9.51333e-14	21.5975
MAL2	0.789695	4.04163	7.7809	2.52092e-14	1.09147e-13	21.4601
CDH3	-0.99459	3.10745	-7.77497	2.63212e-14	1.13726e-13	21.4176
S100A12	-1.07111	1.61601	-7.76838	2.76158e-14	1.19197e-13	21.3704
PROM2	0.885671	3.66696	7.76683	2.79298e-14	1.20387e-13	21.3593
GPNMB	-1.04552	3.35544	-7.75038	3.14776e-14	1.34785e-13	21.2418
SLC1A3	-0.745173	1.71924	-7.75017	3.15268e-14	1.34919e-13	21.2403
SCG5	-0.691816	1.29399	-7.74284	3.32497e-14	1.41953e-13	21.188
SLPI	-1.39465	4.32506	-7.73816	3.43987e-14	1.46709e-13	21.1546
PLAC8	-0.774125	1.29175	-7.73762	3.45332e-14	1.47232e-13	21.1508
C15orf48	-0.862277	2.08172	-7.73092	3.62528e-14	1.54249e-13	21.103
GAL	-0.820933	0.902772	-7.72974	3.65643e-14	1.55417e-13	21.0946
ATP10B	0.721657	0.859226	7.72417	3.80698e-14	1.61597e-13	21.055
TFPI	-0.61465	1.5548	-7.72192	3.86973e-14	1.64039e-13	21.0389
MX1	-0.780775	2.84707	-7.71642	4.02675e-14	1.70522e-13	20.9998
DAB2	-0.671714	2.21004	-7.70879	4.25546e-14	1.80025e-13	20.9456
COL7A1	-0.904259	3.00281	-7.70585	4.34702e-14	1.83799e-13	20.9246
SPANXB1	-0.62484	0.274519	-7.69676	4.64197e-14	1.95783e-13	20.8601
PTGDS	-0.66693	0.476543	-7.69493	4.70383e-14	1.98259e-13	20.8471
TNFSF10	-0.824867	3.63056	-7.68513	5.04871e-14	2.12225e-13	20.7776
ENPP5	0.641909	1.36408	7.67963	5.25316e-14	2.2045e-13	20.7386
FBN2	-0.875863	1.05195	-7.66526	5.82609e-14	2.4376e-13	20.6369
L1CAM	-0.730291	0.838506	-7.66124	5.99721e-14	2.50502e-13	20.6085
SPRR1B	-1.46675	2.60893	-7.66002	6.05006e-14	2.52626e-13	20.5999
KDELR3	-0.641359	2.84384	-7.65865	6.11017e-14	2.54966e-13	20.5902
TSPAN5	-0.589595	1.75879	-7.65006	6.49913e-14	2.70657e-13	20.5295
KRT16	-1.46485	3.51616	-7.6465	6.66799e-14	2.77413e-13	20.5043
NGFR	-0.687115	1.10462	-7.64341	6.81771e-14	2.83454e-13	20.4825
MYH14	0.777023	3.09121	7.63879	7.04737e-14	2.92421e-13	20.45
TLE6	0.626378	1.16738	7.63592	7.1941e-14	2.98215e-13	20.4297
EGFR	-0.685166	2.69852	-7.63003	7.50484e-14	3.10582e-13	20.3882
HLA-G	-0.616795	1.58171	-7.62746	7.64441e-14	3.1615e-13	20.3701
UGT1A10	1.28202	1.5778	7.62725	7.65592e-14	3.16522e-13	20.3686
PDGFRA	-0.639985	1.43648	-7.62656	7.69394e-14	3.17989e-13	20.3638
PLXNB3	0.595995	1.56396	7.60129	9.2202e-14	3.79073e-13	20.186
APOBEC3A	-0.739758	1.12774	-7.59578	9.59004e-14	3.93505e-13	20.1474
CYP4F3	0.897015	1.32903	7.58232	1.05578e-13	4.31943e-13	20.053
OASL	-0.68385	2.17022	-7.57702	1.09651e-13	4.48025e-13	20.0158
CD96	0.612993	1.51102	7.57266	1.13113e-13	4.61721e-13	19.9853
FSCN1	-0.745635	4.32516	-7.56045	1.23389e-13	5.0187e-13	19.8999
DHCR24	-0.74079	3.80447	-7.54759	1.35209e-13	5.48523e-13	19.8101
ZNF114	-0.593678	0.848841	-7.54587	1.36874e-13	5.5492e-13	19.7981
SNAP91	0.637544	0.38915	7.54392	1.3879e-13	5.62508e-13	19.7844
EPS8L3	0.681293	0.836494	7.53349	1.49452e-13	6.0494e-13	19.7118
ANKRD50	0.64792	2.29121	7.53108	1.52037e-13	6.14608e-13	19.6949
HCLS1	-0.818378	2.63987	-7.5286	1.54732e-13	6.25301e-13	19.6777
PVALB	1.20427	1.06361	7.51696	1.68051e-13	6.77382e-13	19.5966
SHH	0.845272	1.13087	7.50997	1.76582e-13	7.10859e-13	19.548
MUC20	0.910265	2.19003	7.4913	2.0151e-13	8.07841e-13	19.4184
HLA-DRB5	-1.17865	3.91965	-7.49106	2.0185e-13	8.08805e-13	19.4167
CNN1	-1.08621	2.40189	-7.48719	2.0744e-13	8.30071e-13	19.3899
ZIC2	-0.732518	0.976405	-7.48661	2.08289e-13	8.3289e-13	19.3859
THBS2	-1.04781	2.04456	-7.4733	2.28802e-13	9.12301e-13	19.2937
SLC4A11	0.602474	2.1736	7.4463	2.76721e-13	1.09814e-12	19.107
NPTXR	0.725201	1.86135	7.44052	2.88183e-13	1.14254e-12	19.0672
MME	-0.861181	1.63945	-7.42874	3.13033e-13	1.23755e-12	18.986
FREM2	0.635078	0.611151	7.42762	3.15512e-13	1.24695e-12	18.9783
GLB1L2	0.630921	1.28437	7.4227	3.26594e-13	1.28913e-12	18.9444
APOL3	-0.589117	2.11296	-7.40028	3.82107e-13	1.49836e-12	18.7904
FXYD5	-0.602359	3.96954	-7.38878	4.14114e-13	1.61931e-12	18.7114
GSTM2	0.940671	1.1434	7.38176	4.34925e-13	1.69647e-12	18.6633
BEX4	0.680772	3.56031	7.3645	4.90548e-13	1.90337e-12	18.5452
AQP3	1.08635	4.3808	7.35348	5.29682e-13	2.05142e-12	18.4699
TNNT3	1.15922	1.69124	7.34529	5.60722e-13	2.16362e-12	18.4141
CCND2	-0.693589	1.81958	-7.33903	5.85669e-13	2.25711e-12	18.3714
UGT8	-0.643999	0.757416	-7.33627	5.96985e-13	2.29719e-12	18.3526
CALML5	-1.37045	1.87669	-7.33592	5.98451e-13	2.30213e-12	18.3502
ZNF365	-0.61795	0.800945	-7.33127	6.18067e-13	2.37395e-12	18.3186
PLN	-0.690525	1.12142	-7.32804	6.32084e-13	2.42557e-12	18.2966
SLC6A14	-0.665129	0.802554	-7.31615	6.86416e-13	2.62443e-12	18.2157
GPX3	-0.879001	3.02754	-7.31528	6.90569e-13	2.63951e-12	18.2098
SLC7A11	-0.63375	1.05741	-7.30747	7.28936e-13	2.78192e-12	18.1567
HSPB7	-0.728898	1.13003	-7.30124	7.61034e-13	2.89737e-12	18.1145
SFRP1	-0.856527	1.0772	-7.29653	7.86243e-13	2.99049e-12	18.0825
SLC24A3	-0.592313	1.28464	-7.28486	8.52279e-13	3.23104e-12	18.0034
CTSG	-0.729765	0.749894	-7.26127	1.0028e-12	3.78683e-12	17.8439
POU3F1	0.714223	1.13419	7.25444	1.05112e-12	3.96452e-12	17.7978
CCL19	-1.04847	1.7323	-7.24865	1.09381e-12	4.11935e-12	17.7587
UCP2	0.670453	4.0854	7.24778	1.10038e-12	4.1416e-12	17.7528
GPR27	0.60362	1.37348	7.24041	1.15751e-12	4.35141e-12	17.7032
RASSF6	0.612619	1.59439	7.21955	1.33567e-12	5.00169e-12	17.5628
PMP22	-0.605755	1.90178	-7.20988	1.42717e-12	5.33001e-12	17.4979
S100A3	-0.753021	1.97035	-7.19824	1.54541e-12	5.75963e-12	17.4199
ESPN	-0.605997	1.35083	-7.18569	1.68385e-12	6.25516e-12	17.3357
SPON1	-0.812642	1.70239	-7.17982	1.75259e-12	6.49896e-12	17.2965
CYP27A1	-0.64004	1.95087	-7.16591	1.927e-12	7.12889e-12	17.2035
COMP	-1.11575	2.11276	-7.16065	1.99725e-12	7.37791e-12	17.1684
CH25H	-0.587846	1.21976	-7.16002	2.00582e-12	7.40737e-12	17.1642
AIM2	-1.01675	2.14288	-7.15371	2.09386e-12	7.72342e-12	17.1221
TMEM47	0.740471	2.54913	7.1487	2.16638e-12	7.98388e-12	17.0888
BNIPL	0.713586	1.73146	7.14253	2.25909e-12	8.31336e-12	17.0477
MT1F	-0.638398	1.87904	-7.12633	2.52165e-12	9.25244e-12	16.9399
WNT11	-0.6187	0.977534	-7.10903	2.8351e-12	1.03692e-11	16.8251
COL14A1	-0.58831	1.58321	-7.09891	3.03594e-12	1.10683e-11	16.7581
MRGPRF	-0.591554	1.33446	-7.05093	4.19483e-12	1.51351e-11	16.4413
FOSL1	-0.679655	3.01004	-7.04515	4.36113e-12	1.57216e-11	16.4032
SLC38A4	0.898552	1.08637	7.03648	4.62223e-12	1.66199e-11	16.3462
CD79A	-0.857924	1.61139	-7.02193	5.09575e-12	1.82546e-11	16.2507
MUC4	-0.703813	0.87061	-7.00009	5.89726e-12	2.10478e-11	16.1076
LAD1	0.590076	4.19925	6.99337	6.16793e-12	2.19888e-11	16.0637
DHRS3	0.619512	3.78727	6.98463	6.53853e-12	2.32704e-11	16.0066
VSTM2L	-0.694382	1.11401	-6.97347	7.0431e-12	2.49953e-11	15.9338
BMP7	0.951155	1.56785	6.96213	7.59492e-12	2.687e-11	15.8599
SCARA3	-0.674473	2.30776	-6.93929	8.83894e-12	3.11572e-11	15.7114
MLLT11	-0.660069	2.11902	-6.93746	8.94695e-12	3.1529e-11	15.6995
CYP24A1	1.11834	2.32593	6.92973	9.41698e-12	3.31389e-11	15.6494
MLPH	0.742396	2.15846	6.92219	9.89941e-12	3.47393e-11	15.6005
KLK13	-0.603515	0.488519	-6.9157	1.03332e-11	3.6231e-11	15.5585
ISG15	-0.687432	4.99855	-6.90351	1.11998e-11	3.91385e-11	15.4796
OLFM4	-1.19248	1.28077	-6.90247	1.12776e-11	3.93995e-11	15.4729
UGT2B15	0.665768	0.558374	6.89732	1.1667e-11	4.07033e-11	15.4396
MXRA5	-0.789552	2.42765	-6.89135	1.21357e-11	4.22914e-11	15.4011
TMEM64	0.586324	2.33226	6.88238	1.28751e-11	4.47192e-11	15.3432
MUC2	0.72069	0.602929	6.87504	1.35117e-11	4.68784e-11	15.296
EPGN	-0.599773	0.747623	-6.86281	1.46438e-11	5.06941e-11	15.2172
FOXJ1	0.915379	1.51674	6.85563	1.5351e-11	5.30837e-11	15.1711
HOXD13	-0.602706	0.862405	-6.85285	1.56326e-11	5.4013e-11	15.1533
MALL	-0.757103	1.36753	-6.83962	1.70496e-11	5.87635e-11	15.0684
SBSN	-1.0908	1.44688	-6.83481	1.75958e-11	6.05463e-11	15.0375
MMP1	-1.14341	2.8929	-6.82255	1.90648e-11	6.54393e-11	14.9591
CHP2	0.956571	1.43043	6.80242	2.17425e-11	7.43865e-11	14.8305
WNT7A	-0.693322	0.990145	-6.79219	2.32423e-11	7.93878e-11	14.7652
PNMT	0.805455	1.50366	6.76633	2.74981e-11	9.33402e-11	14.6008
LGALS4	1.04325	1.27243	6.76037	2.85826e-11	9.68485e-11	14.5629
SLC6A8	0.71924	3.33916	6.74546	3.14832e-11	1.06436e-10	14.4684
LRG1	0.667307	2.69013	6.7453	3.15153e-11	1.06516e-10	14.4674
CASP14	-1.12592	1.86176	-6.7089	3.9873e-11	1.34006e-10	14.2374
VAV3	0.707806	2.391	6.68987	4.50677e-11	1.50956e-10	14.1176
TTR	0.768544	0.553816	6.68205	4.73915e-11	1.58468e-10	14.0685
SMOC2	-0.711114	1.88911	-6.67721	4.88886e-11	1.633e-10	14.0381
SERPINE1	-0.785112	4.01889	-6.67434	4.97971e-11	1.66246e-10	14.0201
IGF2	1.03909	1.07527	6.6336	6.4634e-11	2.14751e-10	13.7652
OAS2	-0.621343	2.97983	-6.63341	6.47146e-11	2.1492e-10	13.764
AZGP1	0.715433	1.11088	6.62836	6.6836e-11	2.21891e-10	13.7324
CX3CL1	-0.690002	1.90069	-6.61889	7.0995e-11	2.35077e-10	13.6735
FAM83C	0.799563	1.67674	6.61748	7.16349e-11	2.37071e-10	13.6647
MYC	-0.681044	3.00164	-6.59008	8.52739e-11	2.80508e-10	13.4944
TNNT1	-0.740156	1.56217	-6.5886	8.60786e-11	2.83081e-10	13.4852
IL1B	-0.832171	1.93651	-6.57719	9.25436e-11	3.03547e-10	13.4145
ATP2C2	0.60007	1.39009	6.57409	9.43756e-11	3.09394e-10	13.3953
SBK1	0.797935	1.70418	6.57324	9.48896e-11	3.10998e-10	13.39
IGFL2	-0.613992	0.762259	-6.52668	1.27335e-10	4.13559e-10	13.1027
EDN1	-0.605401	1.96878	-6.45862	1.95118e-10	6.23226e-10	12.686
FBXO27	0.599512	2.33503	6.45126	2.04284e-10	6.51179e-10	12.6412
FLRT3	0.665653	1.92934	6.44908	2.07083e-10	6.59764e-10	12.6279
EFHD1	-0.605115	1.35865	-6.41437	2.5698e-10	8.12347e-10	12.4172
LIPG	-0.630861	1.34391	-6.41385	2.57816e-10	8.14786e-10	12.414
LIPH	0.650255	2.12246	6.3981	2.84255e-10	8.95411e-10	12.3187
RNASE7	-0.709722	1.24744	-6.39648	2.87128e-10	9.04008e-10	12.3089
DSC3	-1.07193	2.03479	-6.3671	3.44277e-10	1.07692e-09	12.1318
MGP	-0.814572	3.10192	-6.35405	3.73114e-10	1.16393e-09	12.0533
IVL	0.904728	3.08055	6.33665	4.15257e-10	1.29186e-09	11.9489
SFN	-0.676516	5.79655	-6.26536	6.42072e-10	1.96343e-09	11.524
SCIN	0.593508	1.01775	6.25393	6.88268e-10	2.1001e-09	11.4562
SPRR2G	-0.67812	0.517733	-6.24865	7.10665e-10	2.1658e-09	11.425
LRRC15	-0.659777	1.14553	-6.24682	7.18609e-10	2.18726e-09	11.4142
MYEOV	-0.815927	1.65376	-6.22566	8.16938e-10	2.47466e-09	11.2892
MMP13	-0.894984	1.75053	-6.21151	8.89863e-10	2.68069e-09	11.2058
ITLN1	0.913043	0.800783	6.17265	1.12452e-09	3.3546e-09	10.9778
GPC3	0.704198	1.60842	6.15724	1.23351e-09	3.66838e-09	10.8877
BMP2	0.693547	2.05309	6.14473	1.32943e-09	3.94151e-09	10.8147
TFF2	0.940912	1.1535	6.13771	1.38645e-09	4.10574e-09	10.7738
KLHDC7B	-0.866808	2.47488	-6.12583	1.4884e-09	4.39621e-09	10.7047
MYBPC1	0.654776	0.514416	6.11811	1.55854e-09	4.59584e-09	10.6598
IGFBP5	-0.912529	3.26353	-6.10639	1.67121e-09	4.91538e-09	10.5919
MAN1C1	0.829855	1.81551	6.10292	1.70611e-09	5.01449e-09	10.5718
HMOX1	-0.59962	3.27744	-6.07134	2.05791e-09	6.00769e-09	10.3892
HSPB6	-0.615676	0.961177	-6.06089	2.18911e-09	6.37885e-09	10.3291
PRSS21	-0.636119	0.848794	-6.04352	2.42572e-09	7.0438e-09	10.2292
EPDR1	-0.625419	1.5113	-6.02825	2.65412e-09	7.67506e-09	10.1416
C3	-0.735842	3.17052	-6.01969	2.79109e-09	8.06185e-09	10.0926
CYP1B1	-0.671464	1.31553	-6.00679	3.01092e-09	8.66891e-09	10.0188
MMP28	0.708981	2.5522	5.96933	3.74907e-09	1.07107e-08	9.80553
GUCA2A	0.807809	0.956177	5.96543	3.83527e-09	1.09445e-08	9.78342
PODN	-0.619241	1.69375	-5.9585	3.99348e-09	1.1383e-08	9.7441
KRT13	1.51959	3.89777	5.9417	4.40377e-09	1.25241e-08	9.64898
PTGIS	-0.719939	1.49114	-5.91555	5.12555e-09	1.44719e-08	9.5014
HLA-DQB2	-0.656215	1.93134	-5.89908	5.63775e-09	1.58574e-08	9.4088
MAL	1.05116	2.30112	5.88917	5.97003e-09	1.67583e-08	9.35313
KRTDAP	-1.05565	1.40797	-5.87279	6.56096e-09	1.83392e-08	9.26139
DES	-1.18013	2.62267	-5.85676	7.19428e-09	2.0076e-08	9.17183
CD24	0.641048	4.9073	5.84099	7.87544e-09	2.18867e-08	9.08393
FBLN1	0.668134	4.23375	5.8357	8.11772e-09	2.254e-08	9.05449
LTF	-0.736082	1.10888	-5.78757	1.06828e-08	2.93636e-08	8.78776
MMP7	-1.00076	2.36274	-5.77285	1.16142e-08	3.18402e-08	8.70658
GSTM3	0.817883	2.40427	5.67262	2.04205e-08	5.49506e-08	8.15885
GTSF1	-0.698778	0.83876	-5.64929	2.32582e-08	6.22533e-08	8.03263
FOS	0.601697	4.45688	5.58497	3.32159e-08	8.77094e-08	7.68708
MFAP4	-0.755042	2.83471	-5.55497	3.91754e-08	1.02626e-07	7.52714
PODXL2	0.587674	3.17183	5.55001	4.02565e-08	1.05348e-07	7.50076
TRIM31	0.799622	1.68815	5.48738	5.66576e-08	1.46287e-07	7.1697
TAC3	0.909153	1.11156	5.43033	7.71273e-08	1.96193e-07	6.87112
FABP4	1.10658	2.42624	5.4051	8.83178e-08	2.23753e-07	6.74001
S100A4	0.66909	5.06453	5.40494	8.83931e-08	2.23898e-07	6.73919
FUT3	0.655195	2.3905	5.37033	1.06354e-07	2.67986e-07	6.56025
KLK11	-0.626167	0.670303	-5.35905	1.12942e-07	2.83847e-07	6.50213
WDR72	0.720921	2.00945	5.29731	1.56601e-07	3.88979e-07	6.18618
BST2	-0.677433	4.74447	-5.28176	1.69951e-07	4.20805e-07	6.10713
KRT1	-0.765273	0.98289	-5.26197	1.88549e-07	4.6502e-07	6.00681
CLIC6	0.858703	1.53217	5.26065	1.89856e-07	4.68151e-07	6.00014
IRX3	-0.779553	1.868	-5.25655	1.9397e-07	4.78108e-07	5.97943
CDKN2A	-0.831594	2.03217	-5.23899	2.12608e-07	5.22306e-07	5.89082
CD36	-0.633185	1.28742	-5.2215	2.32887e-07	5.69561e-07	5.80285
CDKN2B	-0.594989	2.14874	-5.19398	2.68658e-07	6.53481e-07	5.66491
GABBR2	0.689151	1.01542	5.12137	3.90393e-07	9.34918e-07	5.30437
DUOX2	0.627067	1.74181	5.09106	4.55693e-07	1.08406e-06	5.15525
ZNF486	0.58607	2.17186	5.07144	5.03477e-07	1.19254e-06	5.05914
TNS4	0.593764	3.32847	5.04786	5.67304e-07	1.33842e-06	4.94413
GJB6	0.698892	3.08421	4.82129	1.74303e-06	3.93978e-06	3.86437
PRSS3	-0.621123	1.49488	-4.80239	1.91025e-06	4.2961e-06	3.7764
FOSB	0.653449	2.71834	4.74491	2.51926e-06	5.60352e-06	3.51082
ACTC1	-0.681433	1.06083	-4.73389	2.65562e-06	5.8922e-06	3.46026
ADH1C	0.687114	1.12015	4.70335	3.07159e-06	6.7816e-06	3.32073
MAGEA4	-0.678814	1.05947	-4.53393	6.78594e-06	1.45375e-05	2.5619
GSTM1	1.01625	1.46349	4.4222	1.12886e-05	2.3647e-05	2.07586
PLA2G2A	0.858362	2.71003	4.4033	1.22903e-05	2.56571e-05	1.99477
CEACAM6	-0.94331	2.41209	-4.37447	1.39833e-05	2.90398e-05	1.87173
DEFB1	-0.728856	2.65287	-4.26727	2.24504e-05	4.56719e-05	1.42094
GJB2	-0.651401	3.92252	-4.21834	2.77733e-05	5.60015e-05	1.21867
FAM83A	-0.629679	2.54321	-4.04568	5.78481e-05	0.000113014	0.522812
MAGEA3	-0.680132	1.53664	-3.97601	7.71992e-05	0.000148942	0.249911
PKP1	-0.591659	2.82444	-3.95931	8.26754e-05	0.000158945	0.185167
MYH11	-0.585219	1.97505	-3.95395	8.45105e-05	0.000162225	0.164432
LCN2	-0.776736	3.42108	-3.82356	0.000143004	0.000267874	-0.33148
GSTA1	0.624067	1.39336	3.72806	0.000208204	0.000382865	-0.684554
CEACAM5	-0.634697	1.72311	-3.60275	0.000336665	0.000604485	-1.13479
AKR1B10	-0.709137	2.02564	-3.57038	0.000380295	0.000679036	-1.24868
KRT4	-0.586436	1.79758	-3.17529	0.00156105	0.00257869	-2.5586
SPRR1A	0.598531	3.57268	3.0721	0.00220618	0.00357891	-2.87619
[truncated: 2 more rows]

## Sheet: Supplementary Table 5
Supplementary Table5: Identification of necroptosis-related gene clusters in BLCA
ID	geneCluster
TCGA_TCGA-ZF-A9RN	A
TCGA_TCGA-CF-A1HR	B
TCGA_TCGA-XF-A8HH	A
TCGA_TCGA-ZF-AA4W	C
TCGA_TCGA-XF-A9SU	A
TCGA_TCGA-DK-A3IQ	A
TCGA_TCGA-FD-A6TK	C
TCGA_TCGA-DK-A1A7	B
TCGA_TCGA-CU-A5W6	B
TCGA_TCGA-DK-A3X1	B
TCGA_TCGA-XF-A9ST	A
TCGA_TCGA-CF-A9FM	B
TCGA_TCGA-BT-A20V	A
TCGA_TCGA-GV-A3QF	B
TCGA_TCGA-DK-A2I4	C
TCGA_TCGA-DK-A6B2	A
TCGA_TCGA-DK-A1AG	B
TCGA_TCGA-XF-A9SZ	A
TCGA_TCGA-E7-A519	B
TCGA_TCGA-2F-A9KO	A
TCGA_TCGA-ZF-A9R1	B
TCGA_TCGA-4Z-AA7S	B
TCGA_TCGA-BL-A13J	A
TCGA_TCGA-DK-A3IK	B
TCGA_TCGA-C4-A0F1	C
TCGA_TCGA-DK-A3IS	B
TCGA_TCGA-UY-A9PH	A
TCGA_TCGA-E5-A4TZ	A
TCGA_TCGA-DK-A3WW	C
TCGA_TCGA-K4-A5RH	C
TCGA_TCGA-ZF-AA56	A
TCGA_TCGA-UY-A8OB	C
TCGA_TCGA-YC-A9TC	A
TCGA_TCGA-CF-A7I0	B
TCGA_TCGA-K4-A5RJ	C
TCGA_TCGA-YF-AA3L	B
TCGA_TCGA-CF-A3MI	B
TCGA_TCGA-DK-A6B0	B
TCGA_TCGA-DK-A6B1	B
TCGA_TCGA-G2-AA3C	C
TCGA_TCGA-XF-AAN3	A
TCGA_TCGA-CU-A0YO	A
TCGA_TCGA-BT-A3PJ	C
TCGA_TCGA-CF-A47Y	B
TCGA_TCGA-FD-A62O	B
TCGA_TCGA-BL-A0C8	B
TCGA_TCGA-E7-A7DV	C
TCGA_TCGA-DK-A3WY	C
TCGA_TCGA-BT-A20N	A
TCGA_TCGA-G2-A2ES	C
TCGA_TCGA-GC-A3YS	C
TCGA_TCGA-FD-A43X	B
TCGA_TCGA-XF-A9SM	C
TCGA_TCGA-DK-A6AV	B
TCGA_TCGA-GU-A42Q	C
TCGA_TCGA-C4-A0F7	A
TCGA_TCGA-CF-A47W	B
TCGA_TCGA-XF-AAMQ	A
TCGA_TCGA-K4-A3WS	A
TCGA_TCGA-C4-A0EZ	A
TCGA_TCGA-CF-A47S	B
TCGA_TCGA-ZF-AA5P	A
TCGA_TCGA-XF-A9SX	C
TCGA_TCGA-FD-A3B8	C
TCGA_TCGA-CF-A27C	B
TCGA_TCGA-XF-A9T4	C
TCGA_TCGA-HQ-A2OF	A
TCGA_TCGA-DK-AA74	C
TCGA_TCGA-FD-A3SM	A
TCGA_TCGA-KQ-A41P	A
TCGA_TCGA-C4-A0F6	A
TCGA_TCGA-FD-A3B5	C
TCGA_TCGA-4Z-AA80	B
TCGA_TCGA-FD-A3B6	C
TCGA_TCGA-4Z-AA87	B
TCGA_TCGA-DK-A1A6	A
TCGA_TCGA-DK-A1AD	B
TCGA_TCGA-FD-A5BS	A
TCGA_TCGA-2F-A9KW	A
TCGA_TCGA-DK-AA6T	A
TCGA_TCGA-4Z-AA84	A
TCGA_TCGA-FJ-A3Z9	B
TCGA_TCGA-CU-A0YR	A
TCGA_TCGA-FD-A3B3	C
TCGA_TCGA-FD-A43N	A
TCGA_TCGA-BL-A13I	C
TCGA_TCGA-KQ-A41S	A
TCGA_TCGA-4Z-AA86	C
TCGA_TCGA-E7-A5KF	B
TCGA_TCGA-XF-AAN7	A
TCGA_TCGA-DK-AA6M	C
TCGA_TCGA-CU-A3YL	B
TCGA_TCGA-ZF-A9RD	C
TCGA_TCGA-C4-A0F0	C
TCGA_TCGA-FD-A3SR	A
TCGA_TCGA-DK-A6B5	A
TCGA_TCGA-HQ-A5ND	A
TCGA_TCGA-DK-AA76	B
TCGA_TCGA-CF-A47V	B
TCGA_TCGA-E7-A3Y1	B
TCGA_TCGA-ZF-AA53	C
TCGA_TCGA-ZF-A9R7	B
TCGA_TCGA-GV-A40G	B
TCGA_TCGA-4Z-AA7M	A
TCGA_TCGA-BT-A2LD	A
TCGA_TCGA-4Z-AA82	C
TCGA_TCGA-FD-A62P	C
TCGA_TCGA-DK-AA6U	B
TCGA_TCGA-FD-A3N6	C
TCGA_TCGA-2F-A9KR	A
TCGA_TCGA-CF-A3MF	B
TCGA_TCGA-CU-A3KJ	C
TCGA_TCGA-FD-A6TC	A
TCGA_TCGA-XF-A8HB	B
TCGA_TCGA-XF-AAN1	B
TCGA_TCGA-FJ-A871	A
TCGA_TCGA-UY-A9PA	B
TCGA_TCGA-E7-A4IJ	B
TCGA_TCGA-XF-AAMZ	B
TCGA_TCGA-XF-AAMR	A
TCGA_TCGA-BT-A42E	C
TCGA_TCGA-K4-A6FZ	A
TCGA_TCGA-DK-A1AF	A
TCGA_TCGA-FD-A6TB	A
TCGA_TCGA-GU-AATO	A
TCGA_TCGA-BT-A20U	C
TCGA_TCGA-DK-A1AA	B
TCGA_TCGA-GV-A3JW	B
TCGA_TCGA-FD-A5BZ	A
TCGA_TCGA-ZF-A9R9	A
TCGA_TCGA-G2-AA3F	B
TCGA_TCGA-ZF-AA5H	C
TCGA_TCGA-XF-A8HD	A
TCGA_TCGA-FD-A6TH	C
TCGA_TCGA-4Z-AA7O	B
TCGA_TCGA-DK-A6B6	B
TCGA_TCGA-E7-A6MF	B
TCGA_TCGA-DK-AA6W	A
TCGA_TCGA-GC-A3BM	B
TCGA_TCGA-GU-A42P	B
TCGA_TCGA-GV-A3QI	B
TCGA_TCGA-XF-A9T3	C
TCGA_TCGA-E7-A8O7	B
TCGA_TCGA-DK-AA77	B
TCGA_TCGA-XF-AAML	B
TCGA_TCGA-2F-A9KQ	B
TCGA_TCGA-CF-A3MH	B
TCGA_TCGA-XF-A8HC	B
TCGA_TCGA-ZF-AA4T	B
TCGA_TCGA-FD-A6TI	A
TCGA_TCGA-H4-A2HO	B
TCGA_TCGA-CF-A47X	B
TCGA_TCGA-XF-A9SP	A
TCGA_TCGA-K4-A4AC	C
TCGA_TCGA-BL-A5ZZ	C
TCGA_TCGA-S5-AA26	B
TCGA_TCGA-E7-A677	B
TCGA_TCGA-DK-A1AC	A
TCGA_TCGA-GU-A766	C
TCGA_TCGA-DK-A2HX	A
TCGA_TCGA-UY-A8OC	C
TCGA_TCGA-FD-A5BR	A
TCGA_TCGA-DK-AA6S	C
TCGA_TCGA-4Z-AA7Q	A
TCGA_TCGA-HQ-A2OE	B
TCGA_TCGA-XF-AAMX	A
TCGA_TCGA-LT-A5Z6	B
TCGA_TCGA-YC-A89H	A
TCGA_TCGA-E7-A8O8	B
TCGA_TCGA-GC-A3OO	A
TCGA_TCGA-DK-AA75	B
TCGA_TCGA-BT-A2LB	A
TCGA_TCGA-ZF-AA54	C
TCGA_TCGA-FT-A3EE	A
TCGA_TCGA-FJ-A3ZF	B
TCGA_TCGA-DK-A3X2	A
TCGA_TCGA-XF-AAME	C
TCGA_TCGA-ZF-AA4R	A
TCGA_TCGA-GV-A3JZ	A
TCGA_TCGA-DK-A2I2	C
TCGA_TCGA-K4-A83P	A
TCGA_TCGA-4Z-AA7Y	B
TCGA_TCGA-E7-A7XN	C
TCGA_TCGA-2F-A9KP	B
TCGA_TCGA-UY-A78M	A
TCGA_TCGA-FD-A6TD	C
TCGA_TCGA-BT-A20Q	A
TCGA_TCGA-ZF-AA51	A
TCGA_TCGA-GU-A42R	B
TCGA_TCGA-PQ-A6FI	C
TCGA_TCGA-ZF-AA4X	B
TCGA_TCGA-FD-A5BU	C
TCGA_TCGA-CF-A8HX	B
TCGA_TCGA-XF-A9SK	A
TCGA_TCGA-GD-A3OS	C
TCGA_TCGA-FD-A6TG	A
TCGA_TCGA-4Z-AA7N	A
TCGA_TCGA-GV-A3QK	B
TCGA_TCGA-K4-A5RI	A
TCGA_TCGA-GV-A40E	C
TCGA_TCGA-FD-A43Y	C
TCGA_TCGA-DK-A3IV	B
TCGA_TCGA-G2-A2EL	A
TCGA_TCGA-E7-A541	B
TCGA_TCGA-XF-AAN2	C
TCGA_TCGA-LC-A66R	C
TCGA_TCGA-ZF-A9RE	A
TCGA_TCGA-UY-A9PE	A
TCGA_TCGA-XF-AAMG	A
TCGA_TCGA-GU-A763	B
TCGA_TCGA-G2-AA3D	B
TCGA_TCGA-ZF-A9R4	B
TCGA_TCGA-E7-A97P	C
TCGA_TCGA-5N-A9KM	A
TCGA_TCGA-ZF-A9RC	A
TCGA_TCGA-MV-A51V	B
TCGA_TCGA-S5-A6DX	A
TCGA_TCGA-FJ-A3ZE	B
TCGA_TCGA-YC-A8S6	A
TCGA_TCGA-UY-A9PF	B
TCGA_TCGA-GV-A3JV	B
TCGA_TCGA-ZF-AA5N	A
TCGA_TCGA-XF-A9T8	C
TCGA_TCGA-GV-A3QG	C
TCGA_TCGA-5N-A9KI	A
TCGA_TCGA-CF-A3MG	B
TCGA_TCGA-GC-A4ZW	A
TCGA_TCGA-E7-A4XJ	B
TCGA_TCGA-FD-A3NA	A
TCGA_TCGA-DK-A3IT	A
TCGA_TCGA-R3-A69X	A
TCGA_TCGA-4Z-AA83	B
TCGA_TCGA-ZF-A9R0	B
TCGA_TCGA-GC-A3I6	C
TCGA_TCGA-XF-A9SH	B
TCGA_TCGA-UY-A78L	C
TCGA_TCGA-XF-AAN5	C
TCGA_TCGA-UY-A78P	C
TCGA_TCGA-CF-A8HY	B
TCGA_TCGA-CF-A9FL	B
TCGA_TCGA-E7-A6MD	A
TCGA_TCGA-CF-A9FF	B
TCGA_TCGA-XF-AAMY	A
TCGA_TCGA-G2-A3IE	B
TCGA_TCGA-GU-A767	A
TCGA_TCGA-G2-A3IB	C
TCGA_TCGA-CF-A1HS	C
TCGA_TCGA-DK-A3IN	C
TCGA_TCGA-2F-A9KT	A
TCGA_TCGA-UY-A78N	A
TCGA_TCGA-DK-A1A5	A
TCGA_TCGA-E7-A5KE	B
TCGA_TCGA-FD-A62S	C
TCGA_TCGA-G2-AA3B	B
TCGA_TCGA-K4-A54R	A
TCGA_TCGA-XF-A9T5	C
TCGA_TCGA-BT-A20J	A
TCGA_TCGA-XF-AAMW	C
TCGA_TCGA-ZF-AA4V	C
TCGA_TCGA-GU-AATP	A
TCGA_TCGA-CU-A0YN	C
TCGA_TCGA-XF-AAMH	A
TCGA_TCGA-DK-A2I6	A
TCGA_TCGA-DK-AA6Q	A
TCGA_TCGA-XF-A8HI	B
TCGA_TCGA-DK-A2I1	A
TCGA_TCGA-E7-A7PW	B
TCGA_TCGA-XF-AAMT	C
TCGA_TCGA-BT-A20R	A
TCGA_TCGA-H4-A2HQ	B
TCGA_TCGA-FD-A43S	A
TCGA_TCGA-ZF-AA58	C
TCGA_TCGA-DK-AA6P	B
TCGA_TCGA-XF-AAN0	A
TCGA_TCGA-BT-A0YX	A
TCGA_TCGA-ZF-A9R5	B
TCGA_TCGA-GV-A3JX	A
TCGA_TCGA-ZF-A9R3	B
TCGA_TCGA-G2-A2EO	A
TCGA_TCGA-CF-A5UA	B
TCGA_TCGA-K4-A3WU	A
TCGA_TCGA-DK-AA71	B
TCGA_TCGA-XF-A9T2	A
TCGA_TCGA-FD-A5BY	C
TCGA_TCGA-BT-A20T	A
TCGA_TCGA-UY-A78O	B
TCGA_TCGA-4Z-AA89	B
TCGA_TCGA-XF-A9SW	C
TCGA_TCGA-BT-A20W	B
TCGA_TCGA-FD-A3N5	C
TCGA_TCGA-DK-A3WX	C
TCGA_TCGA-FD-A62N	C
TCGA_TCGA-HQ-A5NE	C
TCGA_TCGA-XF-A8HE	C
TCGA_TCGA-DK-AA6R	C
TCGA_TCGA-XF-A9SI	C
TCGA_TCGA-BT-A42C	B
TCGA_TCGA-KQ-A41O	B
TCGA_TCGA-YF-AA3M	A
TCGA_TCGA-ZF-AA4N	C
TCGA_TCGA-G2-A2EC	A
TCGA_TCGA-CF-A5U8	B
TCGA_TCGA-UY-A8OD	A
TCGA_TCGA-4Z-AA7R	A
TCGA_TCGA-FD-A3B4	C
TCGA_TCGA-FJ-A3Z7	A
TCGA_TCGA-G2-A2EJ	C
TCGA_TCGA-SY-A9G0	A
TCGA_TCGA-G2-A2EK	B
TCGA_TCGA-FD-A5BX	C
TCGA_TCGA-XF-AAN4	C
TCGA_TCGA-FD-A3SO	C
TCGA_TCGA-FD-A6TA	A
TCGA_TCGA-FD-A3SS	A
TCGA_TCGA-FD-A43P	A
TCGA_TCGA-BT-A3PK	C
TCGA_TCGA-XF-A9T6	C
TCGA_TCGA-FD-A5BV	B
TCGA_TCGA-ZF-AA4U	B
TCGA_TCGA-SY-A9G5	C
TCGA_TCGA-KQ-A41R	B
TCGA_TCGA-GC-A6I1	C
TCGA_TCGA-GU-A764	C
TCGA_TCGA-G2-A2EF	C
TCGA_TCGA-FT-A61P	C
TCGA_TCGA-K4-AAQO	A
TCGA_TCGA-DK-AA6L	A
TCGA_TCGA-K4-A6MB	A
TCGA_TCGA-BT-A20P	B
TCGA_TCGA-FD-A3SJ	A
TCGA_TCGA-G2-A3VY	B
TCGA_TCGA-GC-A3WC	A
TCGA_TCGA-CU-A3QU	B
TCGA_TCGA-FD-A3SP	C
TCGA_TCGA-GC-A3RB	A
TCGA_TCGA-GU-AATQ	A
TCGA_TCGA-GC-A6I3	A
TCGA_TCGA-GC-A3RD	A
TCGA_TCGA-GD-A3OQ	A
TCGA_TCGA-CF-A47T	B
TCGA_TCGA-ZF-AA52	A
TCGA_TCGA-XF-A8HG	B
TCGA_TCGA-FD-A3B7	C
TCGA_TCGA-DK-A3IL	A
TCGA_TCGA-E7-A6ME	A
TCGA_TCGA-GD-A2C5	A
TCGA_TCGA-DK-AA6X	A
TCGA_TCGA-UY-A9PD	A
TCGA_TCGA-DK-A3IM	C
TCGA_TCGA-BT-A42F	C
TCGA_TCGA-FD-A3SL	A
TCGA_TCGA-BT-A3PH	B
TCGA_TCGA-FD-A3SQ	A
TCGA_TCGA-ZF-A9RF	C
TCGA_TCGA-DK-A1A3	A
TCGA_TCGA-BT-A2LA	A
TCGA_TCGA-PQ-A6FN	C
TCGA_TCGA-GD-A3OP	A
TCGA_TCGA-FD-A5BT	C
TCGA_TCGA-BL-A3JM	A
TCGA_TCGA-E7-A85H	A
TCGA_TCGA-CU-A72E	A
TCGA_TCGA-FD-A3SN	A
TCGA_TCGA-GU-A762	C
TCGA_TCGA-GV-A3QH	B
TCGA_TCGA-FD-A6TF	C
TCGA_TCGA-XF-A9SJ	A
TCGA_TCGA-ZF-A9RL	B
TCGA_TCGA-E7-A678	B
TCGA_TCGA-GD-A76B	B
TCGA_TCGA-GV-A6ZA	B
TCGA_TCGA-FD-A5C1	C
TCGA_TCGA-BT-A20X	C
TCGA_TCGA-K4-A3WV	A
TCGA_TCGA-FD-A5C0	A
TCGA_TCGA-DK-A3IU	C
TCGA_TCGA-UY-A78K	A
TCGA_TCGA-DK-A1AE	A
TCGA_TCGA-LT-A8JT	B
TCGA_TCGA-BT-A20O	C
TCGA_TCGA-K4-A4AB	A
TCGA_TCGA-FD-A43U	A
TCGA_TCGA-FD-A6TE	B
TCGA_TCGA-XF-A9SV	A
TCGA_TCGA-GD-A6C6	B
TCGA_TCGA-KQ-A41N	B
TCGA_TCGA-4Z-AA7W	C
TCGA_TCGA-CF-A9FH	B
TCGA_TCGA-KQ-A41Q	B
TCGA_TCGA-E7-A3X6	A
TCGA_TCGA-XF-A9SL	A
TCGA_TCGA-4Z-AA81	A
TCGA_TCGA-DK-A1AB	C
TCGA_TCGA-XF-A9T0	A
TCGA_TCGA-GC-A3RC	C
TCGA_TCGA-XF-AAN8	C
TCGA_TCGA-XF-A8HF	A
TCGA_TCGA-E5-A2PC	B
TCGA_TCGA-ZF-A9R2	B
TCGA_TCGA-E5-A4U1	B
TCGA_TCGA-BT-A0S7	C
TCGA_TCGA-ZF-A9RM	B
TCGA_TCGA-UY-A9PB	C
TCGA_TCGA-XF-A9SY	C
TCGA_TCGA-E7-A7DU	B
TCGA_TCGA-XF-AAMJ	A
GSE32894_GSM814052	B
GSE32894_GSM814053	A
GSE32894_GSM814054	A
GSE32894_GSM814055	A
GSE32894_GSM814056	A
GSE32894_GSM814057	A
GSE32894_GSM814058	B
GSE32894_GSM814059	B
GSE32894_GSM814060	C
GSE32894_GSM814061	A
GSE32894_GSM814062	C
GSE32894_GSM814063	A
GSE32894_GSM814064	C
GSE32894_GSM814065	B
GSE32894_GSM814066	A
GSE32894_GSM814067	A
GSE32894_GSM814068	C
GSE32894_GSM814069	B
GSE32894_GSM814070	C
GSE32894_GSM814071	B
GSE32894_GSM814072	A
GSE32894_GSM814073	A
GSE32894_GSM814074	B
GSE32894_GSM814075	A
GSE32894_GSM814076	C
GSE32894_GSM814077	C
GSE32894_GSM814078	B
GSE32894_GSM814079	A
GSE32894_GSM814080	C
GSE32894_GSM814081	A
GSE32894_GSM814082	A
GSE32894_GSM814083	C
GSE32894_GSM814084	B
GSE32894_GSM814085	A
GSE32894_GSM814086	A
GSE32894_GSM814087	B
GSE32894_GSM814088	A
GSE32894_GSM814089	A
GSE32894_GSM814090	A
GSE32894_GSM814091	A
GSE32894_GSM814092	A
GSE32894_GSM814093	A
GSE32894_GSM814094	A
GSE32894_GSM814095	B
GSE32894_GSM814096	B
GSE32894_GSM814097	C
GSE32894_GSM814098	A
GSE32894_GSM814099	B
GSE32894_GSM814100	B
GSE32894_GSM814101	C
GSE32894_GSM814102	B
GSE32894_GSM814103	B
GSE32894_GSM814104	A
GSE32894_GSM814105	A
GSE32894_GSM814106	A
GSE32894_GSM814107	B
GSE32894_GSM814108	C
GSE32894_GSM814109	C
GSE32894_GSM814110	B
GSE32894_GSM814111	C
GSE32894_GSM814112	B
GSE32894_GSM814113	A
GSE32894_GSM814114	A
GSE32894_GSM814115	C
GSE32894_GSM814116	A
GSE32894_GSM814117	B
GSE32894_GSM814118	B
GSE32894_GSM814119	A
GSE32894_GSM814120	A
GSE32894_GSM814121	A
GSE32894_GSM814122	B
GSE32894_GSM814123	A
GSE32894_GSM814124	A
GSE32894_GSM814125	C
GSE32894_GSM814126	C
GSE32894_GSM814127	C
GSE32894_GSM814128	A
GSE32894_GSM814129	B
GSE32894_GSM814130	A
GSE32894_GSM814131	A
GSE32894_GSM814132	A
GSE32894_GSM814133	B
GSE32894_GSM814134	B
GSE32894_GSM814135	A
GSE32894_GSM814136	B
GSE32894_GSM814137	B
GSE32894_GSM814138	A
GSE32894_GSM814139	B
GSE32894_GSM814140	A
GSE32894_GSM814141	A
GSE32894_GSM814142	A
GSE32894_GSM814143	B
GSE32894_GSM814144	C
GSE32894_GSM814145	C
GSE32894_GSM814146	C
GSE32894_GSM814147	B
GSE32894_GSM814148	A
GSE32894_GSM814149	A
GSE32894_GSM814150	B
GSE32894_GSM814151	C
GSE32894_GSM814152	C
GSE32894_GSM814153	B
GSE32894_GSM814154	B
GSE32894_GSM814155	B
GSE32894_GSM814156	A
GSE32894_GSM814157	B
GSE32894_GSM814158	C
GSE32894_GSM814159	B
GSE32894_GSM814160	B
GSE32894_GSM814161	A
GSE32894_GSM814162	B
GSE32894_GSM814163	B
GSE32894_GSM814164	B
GSE32894_GSM814165	A
GSE32894_GSM814166	B
GSE32894_GSM814167	B
GSE32894_GSM814168	A
GSE32894_GSM814169	B
GSE32894_GSM814170	A
GSE32894_GSM814171	B
GSE32894_GSM814172	A
GSE32894_GSM814173	C
GSE32894_GSM814174	B
GSE32894_GSM814175	A
GSE32894_GSM814176	A
GSE32894_GSM814177	A
GSE32894_GSM814178	A
GSE32894_GSM814179	A
GSE32894_GSM814180	A
GSE32894_GSM814181	A
GSE32894_GSM814182	A
GSE32894_GSM814183	B
GSE32894_GSM814184	B
GSE32894_GSM814185	A
GSE32894_GSM814186	A
GSE32894_GSM814187	C
GSE32894_GSM814188	C
GSE32894_GSM814189	A
GSE32894_GSM814190	B
GSE32894_GSM814191	B
GSE32894_GSM814192	B
GSE32894_GSM814193	A
GSE32894_GSM814194	B
GSE32894_GSM814195	B
GSE32894_GSM814196	B
GSE32894_GSM814197	A
GSE32894_GSM814198	B
GSE32894_GSM814199	A
GSE32894_GSM814200	B
GSE32894_GSM814201	B
GSE32894_GSM814202	A
GSE32894_GSM814203	B
GSE32894_GSM814204	C
GSE32894_GSM814205	B
GSE32894_GSM814206	A
GSE32894_GSM814207	B
GSE32894_GSM814208	B
GSE32894_GSM814209	A
GSE32894_GSM814210	B
GSE32894_GSM814211	A
GSE32894_GSM814212	B
GSE32894_GSM814213	B
GSE32894_GSM814214	C
GSE32894_GSM814215	A
GSE32894_GSM814216	B
GSE32894_GSM814217	A
GSE32894_GSM814218	C
GSE32894_GSM814219	C
GSE32894_GSM814220	C
GSE32894_GSM814221	B
GSE32894_GSM814222	A
GSE32894_GSM814223	A
GSE32894_GSM814224	B
GSE32894_GSM814225	C
GSE32894_GSM814226	B
GSE32894_GSM814227	B
GSE32894_GSM814228	B
GSE32894_GSM814229	B
GSE32894_GSM814230	A
GSE32894_GSM814231	B
GSE32894_GSM814232	A
GSE32894_GSM814233	A
GSE32894_GSM814234	B
GSE32894_GSM814235	A
GSE32894_GSM814236	A
GSE32894_GSM814237	B
GSE32894_GSM814238	C
GSE32894_GSM814239	A
GSE32894_GSM814240	B
GSE32894_GSM814241	C
GSE32894_GSM814242	A
GSE32894_GSM814243	A
GSE32894_GSM814244	A
GSE32894_GSM814245	A
GSE32894_GSM814246	A
GSE32894_GSM814247	B
GSE32894_GSM814248	C
GSE32894_GSM814249	B
GSE32894_GSM814250	B
GSE32894_GSM814251	C
GSE32894_GSM814252	B
GSE32894_GSM814253	B
GSE32894_GSM814254	A
GSE32894_GSM814255	A
GSE32894_GSM814256	B
GSE32894_GSM814257	B
GSE32894_GSM814258	A
GSE32894_GSM814259	A
GSE32894_GSM814260	A
GSE32894_GSM814261	B
GSE32894_GSM814262	C
GSE32894_GSM814263	A
GSE32894_GSM814264	A
GSE32894_GSM814265	A
GSE32894_GSM814266	A
GSE32894_GSM814267	B
GSE32894_GSM814268	C
GSE32894_GSM814269	C
GSE32894_GSM814270	C
GSE32894_GSM814271	A
GSE32894_GSM814272	A
GSE32894_GSM814273	A
GSE32894_GSM814274	B
GSE32894_GSM814275	A
GSE32894_GSM814276	B
GSE32894_GSM814277	C
GSE32894_GSM814278	A
GSE32894_GSM814279	C
GSE32894_GSM814280	A
GSE32894_GSM814281	B
GSE32894_GSM814282	A
GSE32894_GSM814283	A
GSE32894_GSM814284	A
GSE32894_GSM814285	C
GSE32894_GSM814286	A
GSE32894_GSM814287	C
GSE32894_GSM814288	B
GSE32894_GSM814289	A
GSE32894_GSM814290	A
GSE32894_GSM814291	A
GSE32894_GSM814292	A
GSE32894_GSM814293	A
GSE32894_GSM814294	A
GSE32894_GSM814295	A
GSE32894_GSM814296	A
GSE32894_GSM814297	A
GSE32894_GSM814298	A
GSE32894_GSM814299	A
GSE32894_GSM814300	A
GSE32894_GSM814301	A
GSE32894_GSM814302	A
GSE32894_GSM814303	A
GSE32894_GSM814304	B
GSE32894_GSM814305	B
GSE32894_GSM814306	B
GSE32894_GSM814307	A
GSE32894_GSM814308	C
GSE32894_GSM814309	B
GSE32894_GSM814310	A
GSE32894_GSM814311	A
GSE32894_GSM814312	A
GSE32894_GSM814313	C
GSE32894_GSM814314	B
GSE32894_GSM814315	C
GSE32894_GSM814316	C
GSE32894_GSM814317	C
GSE32894_GSM814318	A
GSE32894_GSM814319	B
GSE32894_GSM814320	C
GSE32894_GSM814321	B
GSE32894_GSM814322	A
GSE32894_GSM814323	B
GSE32894_GSM814324	B
GSE32894_GSM814325	A
GSE32894_GSM814326	A
GSE32894_GSM814327	B
GSE32894_GSM814328	A
GSE32894_GSM814329	B
GSE32894_GSM814330	A
GSE32894_GSM814331	C
GSE32894_GSM814332	A
GSE32894_GSM814333	B
GSE32894_GSM814334	C
GSE32894_GSM814335	C
GSE32894_GSM814336	B
GSE32894_GSM814337	B
GSE32894_GSM814338	B
GSE32894_GSM814339	A
GSE32894_GSM814340	A
GSE32894_GSM814341	A
GSE32894_GSM814342	B
GSE32894_GSM814343	A
GSE32894_GSM814344	C
GSE32894_GSM814345	B
GSE32894_GSM814346	C
GSE32894_GSM814347	A
GSE32894_GSM814348	A
GSE32894_GSM814349	C
GSE32894_GSM814350	A
GSE32894_GSM814351	B
GSE32894_GSM814352	B
GSE32894_GSM814353	C
GSE32894_GSM814354	C
GSE32894_GSM814355	B
GSE32894_GSM814356	A
GSE32894_GSM814357	A
GSE32894_GSM814358	B
GSE32894_GSM814359	A

## Sheet: Supplementary Table 6
Supplementary Table6: 13 genes associated with prognosis were obtained by LASSO COX regression analysis
id	futime	fustat	TMEM158	POLR3G	EMP1	PPP2R3A	FKBP10	CERCAM	ADAM23	SPOCD1	PIK3IP1	DUSP2	CNTN1	CES1	CD96
TCGA-CF-A1HR	1.06575	0	1.33259	0.633438	2.63582	1.96206	2.35753	2.8713	1.2653	2.53142	4.85254	4.40296	-0.0550618	1.23355	1.83733
TCGA-XF-A8HH	0.156164	1	3.22981	0.891205	3.43278	1.71231	3.26674	3.51631	1.11401	0.459623	3.63268	1.10035	2.03136	2.1571	2.88931
TCGA-XF-A9SU	0.49863	1	3.12505	0.530423	2.08788	1.01475	3.91086	3.75518	0.568205	2.08148	3.096	1.78112	1.03582	1.99514	2.10551
TCGA-DK-A1A7	1.53425	0	0.518493	-0.00920947	1.73731	0.248988	1.38579	0.834827	0.501904	-0.777235	1.10282	3.30339	-0.0852077	0.423318	0.226386
TCGA-XF-A9ST	0.350685	1	1.1253	2.6373	1.49132	2.53338	5.41213	3.75004	-0.211587	-0.499362	1.52304	0.480807	-0.20437	1.55145	-0.597313
TCGA-CF-A9FM	1.09041	0	0.782396	0.387552	1.83448	1.23486	1.58285	1.15404	1.74327	4.86111	4.43289	4.91153	0.339142	1.19069	3.22992
TCGA-DK-A2I4	10.5068	0	4.01387	1.55682	4.09904	1.83933	3.62944	3.07297	0.75505	3.56961	3.75308	2.83882	0.826036	1.29333	3.31146
TCGA-XF-A9SZ	2.35342	1	3.68974	0.345076	2.62123	1.83173	5.43058	4.43234	0.992097	1.09422	3.69203	3.51761	0.919775	1.08844	0.44458
TCGA-2F-A9KO	2.01096	1	2.19358	0.533572	3.24176	1.24276	2.90964	1.71528	0.518872	4.11412	3.71227	4.71756	1.75491	1.75656	2.97074
TCGA-DK-A3IK	0.4	1	2.21899	0.453305	1.78913	0.930437	3.52631	2.53756	-0.0789926	0.703606	3.74148	2.62145	0.799813	1.64954	1.30613
TCGA-UY-A9PH	4.27671	0	1.99875	0.150713	2.65529	1.08149	2.78604	2.03649	0.400811	2.87649	2.81289	2.81836	-0.170345	0.783035	3.94707
TCGA-DK-A3WW	1.73425	0	1.41458	2.97973	3.3802	1.18145	1.73701	2.95709	0.156438	3.72978	3.92342	2.43901	0.756723	-0.566812	3.03926
TCGA-UY-A8OB	5.77808	0	3.60859	1.83254	1.78982	1.9653	5.11697	4.22806	-0.280002	-0.426685	1.82431	0.20508	-0.346624	-0.587778	0.335796
TCGA-K4-A5RJ	1.47671	0	0.739737	1.34984	1.78593	1.62624	2.96972	2.24652	-0.0165037	0.162995	3.17286	3.45442	-0.0711079	5.97973	3.29238
TCGA-YF-AA3L	0.99726	0	1.70924	0.00208067	1.11016	0.491577	2.10353	1.36035	0.143264	5.38743	4.26316	3.06301	-0.365558	0.58447	0.478272
TCGA-CF-A3MI	1.0137	0	0.297418	-0.182998	1.34131	-0.22086	1.01351	-0.247448	-0.114304	3.13813	1.65864	2.61797	-0.354889	-0.427052	1.03822
TCGA-DK-A6B0	6.38356	0	0.621113	0.0992409	1.48841	0.907432	1.52774	1.41891	0.237304	4.75049	3.87773	4.3482	-0.290407	0.00281862	2.53944
TCGA-XF-AAN3	7.19178	0	3.44528	0.543163	4.9165	2.61467	3.09164	2.77363	2.9794	0.583176	4.29648	0.921023	2.62022	7.3796	0.201295
TCGA-CU-A0YO	0.408219	1	2.1983	0.338085	3.92864	1.64141	2.36867	2.21773	1.0808	2.52235	3.40839	4.27435	1.97907	2.62876	2.37526
TCGA-FD-A62O	0.591781	1	2.05537	0.795928	1.89798	-0.0167415	3.94376	2.8843	0.384112	3.48816	3.45415	4.81835	-0.21097	1.14073	1.9235
TCGA-DK-A3WY	13.6082	0	2.33738	1.04551	2.43036	0.837542	4.23407	2.61422	1.08377	0.171394	4.46022	4.41898	1.61454	2.49651	2.76353
TCGA-G2-A2ES	2.75068	1	2.67557	3.31941	5.12788	1.34302	2.8612	3.16425	0.120219	1.79763	2.46725	1.46395	2.05664	-8.84699e-05	0.965046
TCGA-GC-A3YS	2.07671	0	4.33204	0.796244	3.28749	2.11764	4.86139	4.21264	0.643018	1.2431	2.82117	2.43555	0.579237	1.36208	1.21195
TCGA-DK-A6AV	5.34795	0	1.46815	0.384876	3.45026	0.682526	2.09418	1.71174	0.405486	4.30176	3.23175	2.22097	0.6451	0.487014	2.22821
TCGA-CF-A47W	1.00822	0	0.0548458	0.140053	0.392876	0.390218	2.13412	1.34453	0.451846	5.41659	3.31765	4.86186	-0.313517	0.283609	2.32605
TCGA-XF-AAMQ	5.96438	0	1.06691	1.00315	2.7926	2.30968	2.57951	1.95331	0.856002	2.76722	4.51506	4.1809	0.506916	0.278524	1.52635
TCGA-K4-A3WS	2.08493	0	3.41473	0.95385	3.29844	1.43264	4.23671	4.01905	1.42171	1.9033	3.42649	2.67744	3.04148	3.5007	3.31901
TCGA-C4-A0EZ	0.747945	1	2.13868	2.71957	2.25858	1.32278	2.66974	1.89129	1.90014	-0.347459	0.515695	0.687423	0.26581	1.31127	-0.358379
TCGA-CF-A47S	0.912329	0	0.575649	0.107085	1.03004	0.480039	0.958442	1.77782	0.00196896	5.29799	4.15844	6.25097	0.40782	0.018053	2.20005
TCGA-CF-A27C	1.16438	0	-0.8975	0.297048	2.21975	1.16991	0.362659	0.501132	0.736768	5.70829	3.24919	4.53625	-0.280217	-0.512895	1.63602
TCGA-HQ-A2OF	5.33425	0	0.52657	0.901168	1.89352	1.51152	4.98977	2.23181	1.27742	0.795422	2.56853	2.07165	-0.313197	2.34946	0.119562
TCGA-DK-AA74	4.67945	0	4.3397	0.81472	2.97894	1.55593	5.23575	4.60385	1.28971	2.72124	3.20282	3.37461	0.367619	2.66192	1.83857
TCGA-FD-A3SM	1.49863	1	3.27272	1.14882	2.73083	1.4265	3.59137	3.60739	0.717097	1.09712	4.74716	0.352671	1.43066	7.71565	-0.11159
TCGA-C4-A0F6	1.91781	0	2.29928	0.581969	2.56405	1.59414	2.75792	3.89627	0.206526	0.736736	4.15389	2.79462	1.06321	1.40468	2.04027
TCGA-FD-A3B5	0.745205	1	2.67951	1.60851	4.1705	2.09685	5.14163	4.21531	1.12736	0.669822	3.35366	1.70775	4.05572	-0.447253	0.0845725
TCGA-4Z-AA87	3.98356	0	0.994825	0.664233	0.159048	0.423507	1.95968	1.98264	-0.12245	-0.238376	1.25167	2.23767	-0.248377	1.11876	3.24983
TCGA-FD-A5BS	4.49041	0	3.00339	0.419834	2.2435	-0.0829541	3.39037	3.25199	-0.00486967	0.663039	2.17327	2.59335	0.15387	2.22384	2.23601
TCGA-4Z-AA84	1.26027	0	1.79628	3.73257	2.44512	1.75257	5.43597	3.71713	0.104437	-0.240981	2.79119	1.87049	-0.294488	0.0792637	-0.319097
TCGA-FJ-A3Z9	1.05479	1	0.12636	0.258539	1.78337	0.554307	2.22108	3.38124	-0.092801	3.55332	1.58601	3.34652	-0.254127	-0.605569	2.29153
TCGA-BL-A13I	0.610959	1	6.01616	2.37685	3.92779	2.15516	5.17714	2.99579	4.15091	0.205379	2.36224	1.84712	0.213814	7.93603	2.2362
TCGA-4Z-AA86	0.852055	1	4.39403	1.67902	3.75268	1.18183	3.71145	4.19942	0.121985	1.53642	3.00042	1.99138	0.297975	2.03609	2.48001
TCGA-DK-AA6M	4.33425	0	3.28941	1.60592	2.67532	1.1177	4.2831	4.12481	0.0647259	-0.246998	2.67348	2.76656	0.272355	0.376295	1.18849
TCGA-CU-A3YL	2.48219	0	0.656861	0.772026	2.49857	0.833164	2.24813	1.29031	0.474816	1.42308	3.49112	3.1077	-0.325522	0.0974062	0.548307
TCGA-C4-A0F0	0.161644	0	3.55412	2.97239	4.16105	2.09522	2.62217	2.77499	2.14978	0.885021	0.615706	1.92104	1.58695	0.45373	0.352231
TCGA-DK-A6B5	4.22466	0	1.56502	0.945936	4.52363	2.83321	2.29883	3.22207	-0.0412844	0.701058	3.6478	3.7921	0.00315272	0.872761	0.621069
TCGA-HQ-A5ND	0.750685	1	0.552929	1.77406	4.91262	2.47945	4.74178	2.35451	0.412166	1.11313	1.84951	0.536282	4.14107	0.522303	0.237384
TCGA-CF-A47V	1.03836	0	1.34282	0.0744709	1.73202	0.552462	1.91111	1.14234	0.0662575	5.22112	3.28891	4.80511	-0.00136293	-0.345715	3.22853
TCGA-ZF-AA53	4.82466	0	3.87468	1.29274	2.67966	2.03235	3.62923	4.54179	0.104905	3.39445	2.59464	2.43444	1.43193	1.66302	0.842175
TCGA-ZF-A9R7	1.82192	0	0.467171	0.238192	1.44206	1.48499	2.04828	3.01933	0.869698	0.463606	3.52335	4.14607	-0.072312	0.436304	2.13422
TCGA-4Z-AA7M	1.35616	0	2.00312	1.0852	1.88388	1.23872	3.33977	3.09359	-0.0711506	1.04501	2.58358	0.526141	1.65602	0.249104	2.74366
TCGA-DK-AA6U	1.58356	0	1.95352	1.3923	1.66078	1.77119	4.15737	2.69699	0.220894	0.142281	3.18731	2.21058	0.111408	0.0507067	3.29892
TCGA-CF-A3MF	1.04932	0	-0.168036	-0.0688867	0.0728643	-0.260933	0.554621	-0.278754	-0.196881	2.74105	1.23605	0.679788	-0.374752	-0.58491	-0.00476959
TCGA-CU-A3KJ	1.53973	0	1.69312	2.59806	3.74073	2.87177	1.80668	3.43659	2.51586	0.732575	1.76095	4.65384	0.889864	-0.26959	0.883381
TCGA-XF-A8HB	3.75342	0	-0.49291	0.783782	3.53427	0.626383	4.06697	1.17233	-0.0623698	1.71106	2.93566	2.75311	-0.374752	-0.309796	-0.592233
TCGA-FJ-A871	0.745205	1	6.21853	2.10482	4.04122	0.975343	6.15497	4.56954	2.41206	1.76637	1.79892	1.10437	-0.0886949	0.57297	-0.308391
TCGA-E7-A4IJ	1.84658	1	0.63306	0.417179	1.64138	2.01734	4.3975	3.30302	-0.0442095	2.25189	3.75941	3.86136	-0.286757	-0.245522	2.88912
TCGA-DK-A1AF	1.46849	0	3.86341	0.914031	5.15046	1.95577	4.75571	3.96708	2.04453	2.15249	3.08684	2.76428	0.606875	1.43871	2.47106
TCGA-BT-A20U	1.24658	1	2.77755	1.67359	5.43929	2.15809	3.04688	2.54255	3.14469	0.664594	3.19501	0.239669	2.75808	7.94049	0.236716
TCGA-G2-AA3F	2.44658	0	1.03686	0.342119	2.02812	1.34444	2.30604	2.90844	0.464696	-0.355506	3.65548	1.86168	-0.259297	0.454026	2.25044
TCGA-ZF-AA5H	2.45753	0	3.15928	1.67353	4.50018	2.0115	3.42502	4.65204	2.15964	0.331352	2.46724	1.45278	0.123694	1.1305	1.60719
TCGA-XF-A8HD	8.12055	0	2.49076	0.558349	3.08561	1.90717	2.99744	3.97891	0.406981	3.66179	3.66804	1.56228	0.501811	0.495419	2.40213
TCGA-FD-A6TH	0.358904	1	3.73863	0.525809	4.2414	3.37154	3.49193	5.08013	0.216878	0.37955	2.35752	1.89108	0.0580446	1.84715	0.310153
TCGA-E7-A6MF	2.05479	0	-0.196522	0.420607	2.75095	1.95205	1.30819	1.44812	0.740876	-0.742911	5.22253	4.43228	0.382999	3.18353	0.397791
TCGA-DK-AA6W	1.13699	1	2.41553	1.94899	3.28116	3.65491	4.5009	3.13187	1.98348	0.196171	3.33158	2.37537	5.08093	-0.398355	0.299673
TCGA-GU-A42P	0.909589	1	1.98049	0.853784	1.993	1.96455	2.4938	4.42121	-0.100328	1.57263	2.21502	3.3515	-0.135313	-0.499439	2.29278
TCGA-XF-A9T3	0.186301	0	2.40368	1.81598	3.66876	2.21596	4.04211	4.30577	0.521792	2.18603	2.52137	2.06119	2.2418	3.32959	1.36641
TCGA-E7-A8O7	1.27671	0	0.750057	0.525508	2.39383	1.28152	2.32883	1.79349	1.17335	5.25511	4.84774	5.2842	-0.0257021	0.318957	3.35571
TCGA-XF-AAML	0.635616	1	-0.311785	1.08273	1.03615	1.63911	4.27362	3.13817	0.626927	0.684864	3.41628	4.10612	0.246786	-0.398895	3.50922
TCGA-2F-A9KQ	7.90685	0	2.18837	0.168211	2.44814	1.64315	2.12904	1.44839	-0.0966046	4.21345	3.99304	2.87635	-0.167157	1.04715	0.426695
TCGA-CF-A3MH	1.09041	0	0.630552	-0.0700842	3.34874	0.904639	2.91369	1.34431	0.542984	4.06784	3.22318	3.25822	-0.298584	-0.504466	0.329976
TCGA-XF-A9SP	1.24384	1	3.47457	0.956555	2.91292	1.55807	4.20463	4.58152	0.973024	0.146818	4.42242	1.55621	1.89378	3.5699	1.80783
TCGA-K4-A4AC	0.761644	1	1.95969	2.30288	2.48769	2.37624	2.3286	3.24588	-0.157489	-0.187142	2.4448	0.556029	-0.0377381	0.740715	0.356029
TCGA-S5-AA26	1.37808	0	0.626623	0.474602	2.79271	0.467276	1.55314	1.3403	0.0349805	4.36889	2.93067	3.33633	-0.297847	0.870006	0.39191
TCGA-E7-A677	2.24658	0	1.65796	0.463871	1.63339	1.32023	4.0914	1.78706	0.451789	1.37911	4.88537	4.40784	0.27457	0.569035	0.732538
TCGA-DK-A1AC	10.9068	0	2.01691	0.945591	2.03834	1.40862	3.2409	2.47343	0.631793	0.0499689	2.7293	4.10771	-0.151353	0.731301	4.78449
TCGA-GU-A766	1.31507	0	3.20084	1.33591	2.95896	0.466434	4.86545	2.92973	-0.0897488	0.554709	1.8509	2.87822	0.478946	1.50316	1.33774
TCGA-FD-A5BR	2.2274	0	2.53041	0.912573	3.6939	0.791876	3.01706	3.20648	1.33313	1.04532	3.44966	4.80031	1.30813	2.52783	2.6947
TCGA-HQ-A2OE	3.21644	0	1.10966	-0.0983375	2.2797	2.73372	1.00521	0.720255	0.111737	3.28572	4.53802	5.18428	-0.356439	0.723079	2.1657
TCGA-XF-AAMX	0.564384	1	1.80665	0.308334	1.55214	2.74423	3.92409	2.67466	2.36904	-0.331505	2.64873	0.538666	-0.0318285	0.440686	2.16336
TCGA-DK-AA75	0.931507	1	1.11121	0.964937	1.57848	1.50287	4.11318	2.14608	0.320441	-0.25368	1.02843	3.43545	-0.240955	-0.0477787	3.28032
TCGA-XF-AAME	7.74795	1	3.58062	1.32194	3.85301	1.64381	4.73036	3.85904	1.91224	1.6859	3.29365	3.37466	3.38462	3.97992	1.72279
TCGA-GV-A3JZ	1.65205	0	2.41201	0.530673	1.64543	1.29558	4.27321	2.38686	0.266799	-0.0249357	2.15409	1.12929	0.471592	1.68934	2.44687
TCGA-DK-A2I2	0.649315	1	2.42967	2.16417	3.23143	2.09229	5.1088	3.8929	1.70627	0.320098	1.68873	1.55621	2.33356	1.03098	0.477951
TCGA-4Z-AA7Y	4.16986	0	0.421403	0.994881	3.28163	1.41208	1.60465	2.98735	0.121448	4.81615	4.69695	5.43401	0.380412	-0.47897	3.0368
TCGA-E7-A7XN	1.1726	0	1.54399	1.66953	3.70866	1.01254	0.881259	0.380462	-0.198607	4.35245	2.38931	1.82023	0.254408	-0.349327	2.66207
TCGA-2F-A9KP	0.99726	1	1.19103	0.836099	4.17748	1.22217	2.38451	2.08213	0.0237481	0.163643	3.8984	2.32501	0.0264884	0.471224	2.45503
TCGA-UY-A78M	1.89041	1	3.15315	0.356826	2.46515	0.345418	3.54084	3.6935	0.041914	2.99494	3.49006	1.78255	0.333275	1.58105	2.26628
TCGA-FD-A6TD	1.05753	1	2.8875	1.12194	3.00699	1.51529	4.94862	4.14617	2.32869	0.597171	2.92266	3.19291	1.32453	1.44724	0.88109
TCGA-GU-A42R	1.58082	1	1.22004	0.807163	2.20156	1.34402	2.11388	1.80626	1.42269	3.9447	2.4661	1.01512	0.0485775	0.489398	0.418017
TCGA-PQ-A6FI	1.01918	0	1.17322	2.59433	3.11481	1.70875	2.35177	2.79053	1.10563	1.53727	2.55356	1.41816	1.98207	0.229487	0.379716
TCGA-FD-A6TG	0.254795	1	3.15584	0.158346	2.63444	1.47798	3.08895	2.72986	0.579044	-0.416776	3.78377	1.70862	3.23191	3.25351	1.26372
TCGA-4Z-AA7N	3.74521	1	2.67972	0.724993	4.68965	1.0538	3.93066	2.83431	1.39147	2.07197	4.05112	4.99061	1.56996	2.50715	3.41035
TCGA-K4-A5RI	0.975342	1	1.70853	1.55135	3.72296	2.38373	2.46425	3.49241	4.11823	-0.142739	2.7911	1.40751	2.25054	7.92088	0.810266
TCGA-GV-A40E	0.715068	1	3.85907	1.44543	3.04514	2.07475	6.18155	4.87674	1.54252	0.303177	2.0657	2.29485	0.158226	-0.120136	0.528687
TCGA-DK-A3IV	0.805479	1	1.29914	1.27933	2.48643	0.900272	2.0229	2.11844	0.119527	0.176128	3.92724	2.54638	-0.13295	0.420049	3.14464
TCGA-XF-AAN2	5.12055	1	1.14063	1.71386	4.15171	1.80866	2.00536	2.74667	0.615592	-0.134672	3.33595	1.81742	-0.191765	-0.175649	2.16653
TCGA-ZF-A9RE	0.290411	1	0.102103	1.9409	4.80901	2.87815	4.63312	1.41357	0.876999	2.5347	2.6713	2.07095	2.02067	5.54521	0.409423
TCGA-UY-A9PE	0.517808	0	2.95663	0.428091	1.12687	0.89852	4.45229	3.76032	-0.124353	-0.296354	4.72656	2.43169	1.13844	1.80715	1.4404
TCGA-ZF-A9R4	2.52329	0	0.952808	-0.0103448	1.97498	1.47061	1.20774	1.53091	-0.165062	0.18166	3.37991	1.89187	-0.297637	-0.254042	2.19088
TCGA-E7-A97P	1.19726	1	3.47726	2.26053	4.29364	2.09027	3.60281	3.57563	0.747896	3.52247	2.87979	2.66769	3.46428	2.01301	2.73504
TCGA-5N-A9KM	1.45205	1	2.79663	1.6332	1.78299	3.03847	4.00176	3.43537	-0.0345765	1.20431	5.23138	3.00032	1.80991	4.11276	0.695125
TCGA-MV-A51V	1.12329	0	1.02459	0.25528	3.64238	0.959904	1.7049	1.78678	0.859059	-0.0050916	2.37754	4.90619	-0.072312	0.529461	0.604723
TCGA-YC-A8S6	0.80274	0	4.15871	0.384078	5.82465	1.15143	4.11835	2.68482	1.65023	3.50224	2.66899	4.12255	-0.153109	1.87359	2.10464
TCGA-UY-A9PF	0.320548	0	1.63143	0.83343	3.68128	1.4765	3.72173	2.89532	0.369883	2.58195	3.1584	2.91043	0.676817	1.13638	2.38194
TCGA-ZF-AA5N	0.460274	1	1.75278	1.34726	5.89065	2.68744	1.9415	5.78464	-0.232437	1.69692	1.67103	1.5385	-0.374752	0.0719246	0.379766
TCGA-XF-A9T8	1.14521	1	1.85027	2.11469	5.8843	2.19959	3.0148	2.21871	0.423998	1.66611	2.60126	3.61391	0.532347	0.571291	1.93635
TCGA-5N-A9KI	0.208219	1	2.98762	1.14101	4.26968	2.5435	4.03976	4.05949	1.15596	0.961875	3.62413	1.441	1.62965	2.21752	0.423346
TCGA-GC-A4ZW	0.0410959	0	2.12047	1.68126	1.68872	1.71713	3.11235	1.32029	-0.0907653	-0.883771	5.09171	2.01374	-0.346953	-0.123024	0.16884
TCGA-E7-A4XJ	0.186301	1	1.11037	1.5144	1.89407	0.644274	1.9501	2.75442	-0.0778037	0.701018	2.34708	3.04375	-0.364888	0.773713	0.681791
TCGA-R3-A69X	1.1863	0	2.29112	0.401846	3.19007	1.90589	4.2596	3.73347	1.0317	3.36718	3.7393	1.84693	2.52021	2.32191	1.92702
TCGA-4Z-AA83	5.54521	0	1.92646	0.360269	2.45398	0.809672	2.61324	1.70247	0.385269	4.84766	3.94728	3.77636	-0.229122	1.76203	0.6564
TCGA-XF-AAN5	6.28219	0	2.67703	2.14771	5.60125	2.21045	3.55374	3.20541	3.7063	2.5295	3.65388	1.239	1.82397	0.268985	2.19521
TCGA-UY-A78P	6.52055	0	2.29394	0.882615	4.3482	0.85001	4.09924	2.35386	0.268217	2.39817	2.2353	3.28624	-0.0832074	1.17758	1.22887
TCGA-CF-A8HY	0.945205	0	1.11787	0.124842	1.80282	0.551764	1.75977	1.06832	0.538362	4.37106	3.15382	0.648301	-0.170157	-0.632902	-0.150006
TCGA-CF-A9FL	1.54795	1	1.41662	0.303993	1.50042	0.378693	2.37113	3.14121	0.524274	1.93389	2.85399	2.52026	1.20581	1.13569	2.07154
TCGA-CF-A9FF	0.989041	0	1.27936	-0.0875936	1.98241	0.123222	2.00925	1.23964	0.313978	2.46724	3.18101	5.70927	0.126654	0.815056	2.85643
TCGA-G2-A3IE	1.67671	1	-0.110969	0.0406453	0.725863	0.726903	4.27653	2.99956	0.249098	1.61509	3.74066	5.14745	-0.277529	0.860814	2.90669
TCGA-G2-A3IB	0.60274	1	3.19246	1.56255	5.60571	1.47592	3.1761	3.52953	2.98506	1.44028	2.59039	1.18872	3.98832	7.11144	-0.250107
TCGA-CF-A1HS	1.04658	0	2.09572	1.54306	3.39077	2.72412	2.15085	2.10572	2.61563	-0.366539	1.40542	3.87756	0.365987	-0.483325	0.632511
TCGA-E7-A5KE	0.0465753	0	1.66931	0.824845	1.90405	2.34727	2.36673	3.66179	-0.264499	-0.126869	3.20972	1.81292	-0.352348	-0.658758	1.44965
TCGA-FD-A62S	1.11233	1	3.63521	1.18512	4.82544	2.27521	5.30442	4.89447	1.18238	1.74255	3.24918	3.20849	2.4775	1.79001	1.558
TCGA-G2-AA3B	5.50137	0	2.19857	0.219716	0.00218998	0.977487	1.37118	0.746713	-0.178861	0.885718	2.29266	3.18565	-0.369361	-0.232471	2.73253
TCGA-K4-A54R	2.30685	0	4.38715	0.576795	3.06356	1.60576	5.51032	4.5085	0.283698	1.71979	4.54704	2.36724	0.510767	1.67135	2.15541
TCGA-XF-A9T5	5.55342	0	1.35599	0.903286	1.94375	0.865303	3.07608	2.0066	0.126272	0.223331	3.04034	2.68177	-0.130681	3.56235	1.78492
TCGA-BT-A20J	1.5863	1	3.63868	0.436341	2.61938	1.63261	4.97809	2.611	1.60455	-0.378098	2.29758	2.2145	0.830058	1.65479	1.56006
TCGA-GU-AATP	2.74795	0	3.99738	0.660764	2.14989	1.32654	4.46146	4.11638	0.228605	0.855275	2.52658	2.08032	0.573481	1.86486	1.92846
TCGA-DK-A2I6	7.27671	0	1.38813	0.866978	2.57187	1.80977	4.84222	3.6263	0.391099	2.23179	0.980997	1.92459	-0.270324	0.121418	-0.238021
TCGA-DK-AA6Q	1.13151	1	4.02751	0.613868	3.87028	2.76208	4.29901	3.47669	6.04437	-0.186307	3.08139	2.11978	-0.297532	8.52996	1.90766
TCGA-DK-A2I1	1.49589	0	2.95494	-0.0264434	2.84834	0.53563	3.50654	3.45833	0.605197	1.47069	2.31993	1.93367	1.25594	2.45046	1.73995
TCGA-E7-A7PW	1.13973	0	0.00546648	0.138776	1.3599	0.751953	1.38133	2.94187	0.174455	0.0078927	2.55163	2.0546	-0.130319	-0.381569	1.59519
TCGA-BT-A0YX	1.09589	1	2.08256	2.07627	5.14012	2.87086	1.77011	1.92613	4.0605	-0.257112	2.32789	1.9851	2.82532	7.46293	1.34604
TCGA-ZF-A9R5	2.9863	0	-0.112486	1.42018	0.449768	1.09889	3.85871	1.71798	-0.0677026	5.40992	4.66992	1.66283	-0.168375	-0.548073	2.48974
TCGA-G2-A2EO	4.94247	1	4.06884	1.63266	2.80992	1.0835	3.99959	3.51967	0.39497	3.59508	4.33885	4.23032	1.73414	1.44578	3.41136
TCGA-CF-A5UA	1	0	1.16825	0.414407	3.34636	0.875806	4.21513	0.877193	0.026504	4.11224	4.07769	2.53814	0.109579	-0.38432	0.378972
TCGA-K4-A3WU	0.287671	0	3.42944	0.31836	3.29775	1.44929	3.05538	2.95772	0.874385	0.362125	3.86085	2.66642	3.30972	3.79406	2.40092
TCGA-DK-AA71	1.13699	0	2.05244	0.788561	2.25954	1.47494	2.33272	1.92261	0.915383	3.91994	3.75752	1.30906	0.563399	1.52298	1.48588
TCGA-XF-A9T2	1.57534	1	6.116	2.3585	3.75604	0.389981	5.39127	3.84124	1.43423	0.469607	3.32802	2.56048	1.29888	0.162004	1.47115
TCGA-FD-A5BY	0.687671	0	2.7676	1.31284	3.80748	0.390455	4.02547	4.22324	2.60314	1.14068	2.60517	2.35452	1.53372	1.93638	0.83523
TCGA-BT-A20T	1.2411	1	3.28637	0.643662	2.08233	1.12734	3.65518	2.94631	0.745058	1.34176	4.22766	2.69683	0.556578	1.6432	2.67412
TCGA-UY-A78O	6.33425	0	0.604181	0.664366	1.75368	-0.162288	2.02688	2.44387	0.422054	1.63428	3.42871	6.15246	-0.150431	0.962783	0.693929
TCGA-XF-A9SW	0.991781	1	4.5559	0.794031	3.92436	2.49478	4.15156	3.63102	0.937163	0.815187	3.14311	1.6647	3.30005	4.16645	0.602441
TCGA-FD-A62N	0.224658	0	3.81582	1.37591	2.59041	1.30412	3.57198	4.30138	0.328917	0.796612	3.10564	3.56987	0.365579	2.10392	2.76448
TCGA-HQ-A5NE	1.0137	1	3.04136	1.81678	5.72979	2.41612	3.7093	3.98077	0.487912	3.02603	2.58751	4.42089	0.461782	1.54983	1.10658
TCGA-XF-A8HE	10.4575	0	1.88424	2.32433	5.13348	1.74036	2.86345	2.39964	0.446146	3.04375	2.22209	1.91638	3.59549	-0.304982	1.60921
TCGA-DK-AA6R	13.811	0	2.97284	2.01116	4.4634	2.7806	4.24185	2.8955	0.738377	1.85256	3.24873	1.87824	-0.00857707	0.964269	0.664723
TCGA-XF-A9SI	6.63836	0	2.80915	0.565938	3.08326	0.896342	3.22877	3.19982	3.77164	0.595407	3.95014	3.87266	1.6633	3.08648	3.06543
TCGA-YF-AA3M	1.13699	0	1.55617	1.19401	3.6449	2.40246	4.58438	2.05999	-0.171891	1.65596	2.39871	2.32513	0.051742	0.57955	1.62082
TCGA-4Z-AA7R	1.43014	1	1.89585	0.892256	2.53129	2.29391	4.56857	2.35854	-0.0967905	-0.811002	1.99289	1.8833	0.309007	-0.437992	0.0249571
TCGA-XF-AAN4	2.25479	1	3.53131	1.56456	4.15616	2.19871	4.13668	3.14962	1.58831	1.32823	2.54094	1.7361	4.14337	4.91218	1.57346
TCGA-FD-A3SO	0.460274	1	2.03435	2.76254	2.55129	2.69904	3.79779	3.86523	0.871169	1.28754	2.0109	1.43696	-0.300795	1.17686	0.625234
TCGA-FD-A3SS	1.07123	1	2.10053	0.462489	4.4435	2.64089	3.85452	5.32351	0.104827	-0.522235	1.88373	2.17177	0.614147	0.900861	-0.279918
TCGA-FD-A43P	2.27945	0	2.49482	1.41178	2.11943	2.15388	3.19241	2.93609	1.06431	-0.66496	3.25273	3.07175	0.576048	0.0274174	3.30812
TCGA-XF-A9T6	0.175342	0	0.972157	2.03547	2.92594	1.35452	4.68293	4.07041	0.0640805	2.08678	3.0678	3.43343	-0.374752	-0.409747	-0.0935035
TCGA-FD-A5BV	0.446575	1	2.05979	0.787447	3.02679	1.54127	3.78115	3.4201	2.47814	2.4554	4.0152	2.09505	0.301067	0.153583	1.29839
TCGA-ZF-AA4U	0.717808	1	-0.540025	1.54881	1.52058	1.39798	1.02626	1.51755	0.0809837	4.11824	3.12469	3.23603	0.791134	0.111427	1.35499
TCGA-KQ-A41R	3.69863	0	0.585566	0.163498	1.72078	0.413014	1.97486	1.86675	0.0901708	0.79315	2.59076	4.44107	-0.374752	1.05771	2.31665
TCGA-GC-A6I1	0.00273973	0	1.81378	1.72981	2.41865	1.23459	3.53315	3.23161	-0.196171	0.945256	2.22555	2.83578	1.3637	0.583563	1.77175
TCGA-G2-A2EF	5.16164	0	2.44021	2.83474	2.78072	1.73342	4.79149	3.14303	0.972915	0.362635	3.22577	1.88195	1.22519	-0.427883	2.13983
TCGA-FT-A61P	0.923288	0	3.16321	1.10796	3.55123	2.25247	3.87445	3.99619	1.24575	1.67855	2.79194	1.81421	2.31248	3.03307	1.11413
TCGA-G2-A3VY	1.46849	0	-0.764017	0.90264	2.28261	2.04835	0.921999	3.02715	0.772696	-0.562453	3.29535	4.65642	-0.135495	2.63126	2.56644
TCGA-CU-A3QU	0.432877	0	2.26791	1.4449	2.27548	1.46366	3.51093	1.94824	0.107083	-0.373219	3.2477	7.23104	-0.374752	-0.615987	3.75546
TCGA-GU-AATQ	0.583562	1	1.24902	0.493537	3.38052	2.14299	5.05447	2.54424	1.91519	-0.0247331	2.06346	1.84172	3.66534	8.13373	0.189281
TCGA-GC-A6I3	0.00273973	0	2.42895	0.674577	0.996991	0.198035	3.68566	3.3704	0.0819375	2.23114	2.35666	2.10382	0.569595	0.537912	2.57354
TCGA-GC-A3RD	1.1726	0	1.87	0.510019	3.26656	1.32494	4.40059	2.71005	0.415314	4.65054	3.74377	2.62241	0.24957	-0.26159	0.348219
TCGA-GD-A3OQ	0.260274	0	2.00993	1.55528	5.10998	2.7035	2.62957	3.33509	3.77659	3.15358	2.84811	3.74562	0.599697	0.662169	1.84041
TCGA-ZF-AA52	2.95068	1	4.75085	0.526061	3.97398	2.6783	4.19869	4.23891	0.968908	1.21203	2.37043	3.41473	2.03377	1.9954	0.292726
TCGA-XF-A8HG	1.27945	1	-0.100497	1.18988	2.53632	0.511203	0.397431	2.76417	0.0591467	0.811882	3.1654	2.92988	-0.351025	-0.452808	2.20158
TCGA-FD-A3B7	0.334247	1	4.31611	1.40582	4.02959	1.83632	5.09565	4.15755	0.584834	2.45058	2.30563	2.25396	0.639946	0.852322	2.27605
TCGA-E7-A6ME	2.00274	0	1.15408	1.85994	1.22196	1.68563	4.77424	3.45505	1.82653	0.654986	3.35481	3.96328	2.48264	0.531837	1.97412
TCGA-DK-AA6X	1.27945	0	1.60224	0.723014	2.35223	2.08922	3.24286	2.3583	0.744214	0.0972385	4.47316	1.06329	-0.00233293	0.396	0.57537
TCGA-FD-A3SQ	3.89863	1	3.73119	0.77392	2.97564	1.88498	4.38164	3.85599	1.26192	1.904	5.38105	1.58958	2.84022	3.2351	0.559099
TCGA-ZF-A9RF	5.33973	0	4.24194	1.84175	1.52241	2.75084	5.45741	2.85116	-0.194145	3.79946	1.85281	3.47516	-0.363773	-0.630691	2.30899
TCGA-PQ-A6FN	1.38904	0	2.31242	2.20612	3.24225	1.44116	4.82972	3.96586	0.30369	1.74074	1.21993	3.06073	0.245489	1.05647	0.163958
TCGA-GD-A3OP	0.175342	0	1.99997	0.657686	3.74661	0.90169	3.31255	3.05265	0.576267	2.30919	4.23449	5.97104	0.859663	2.68199	1.68056
TCGA-BL-A3JM	0.561644	1	6.25145	3.18052	2.39298	1.70094	4.59403	2.34856	1.28031	0.0775726	1.63852	1.6099	6.56649	6.54874	0.492496
TCGA-FD-A6TF	0.189041	1	3.24427	1.25934	6.60831	2.24706	5.11155	4.43082	0.711394	1.12537	2.50184	2.49409	1.62417	3.14326	-0.010245
TCGA-ZF-A9RL	7.40548	0	1.40284	0.436776	2.71233	1.56364	0.772125	2.0203	-0.0462526	2.53899	4.20472	5.5122	-0.251601	-0.489841	3.18391
TCGA-E7-A678	2.1863	0	-0.678317	0.330512	0.904063	0.318984	0.840614	1.00177	0.0747643	5.89828	4.71792	5.23833	-0.349372	0.0863212	2.47016
TCGA-GD-A76B	0.613699	0	0.43157	0.336717	1.85644	0.985576	1.51658	1.59501	0.604645	0.862347	3.13016	3.40513	0.152602	0.260622	2.74083
TCGA-LT-A8JT	1.75616	0	0.0863926	0.821917	2.10003	0.633359	1.38359	1.42475	0.300481	2.47353	4.13776	5.13051	-0.260618	0.121304	3.04896
TCGA-K4-A4AB	0.208219	0	3.7258	0.469751	3.83504	1.57113	3.9732	3.01603	0.291062	2.59187	4.35058	1.97455	4.22452	2.50999	1.1162
TCGA-FD-A6TE	1.03014	0	0.74623	1.20189	1.53994	1.66526	0.827712	3.30158	-0.110817	1.87038	3.911	4.52358	0.315306	-0.202266	2.07287
TCGA-XF-A9SV	1.06301	1	1.95079	0.198913	3.04031	0.848621	3.54039	3.72874	0.844136	1.13392	3.14305	4.36592	1.75789	1.48941	-0.350975
TCGA-GD-A6C6	0.183562	0	0.651334	0.608606	-0.370066	0.99269	1.94583	1.5206	-0.273471	3.87853	2.22875	0.241088	-0.0193625	-0.354507	1.06108
TCGA-KQ-A41N	4.39452	0	2.1784	-0.202286	1.58591	1.01674	4.38872	3.19213	-0.171692	3.43168	2.25877	2.52478	-0.072312	0.469596	-0.156918
TCGA-4Z-AA81	3.47945	1	3.07508	1.6428	4.63816	1.40302	1.33212	1.60693	3.80378	-0.0801858	2.51916	0.85163	-0.3266	-0.567856	1.31066
TCGA-XF-A9T0	2.18904	0	2.24589	0.663434	2.12829	0.634811	3.63175	3.38772	0.114056	1.84364	2.98847	1.93669	-0.185087	1.23867	2.55133
TCGA-XF-A8HF	8.09315	1	1.50334	0.221433	2.42919	0.752847	3.85746	3.96659	0.272191	0.00604528	2.01135	1.92414	0.829093	1.26238	1.49807
TCGA-E5-A4U1	3.23562	0	0.392291	0.766082	0.80746	0.681208	4.12994	1.56154	1.61364	0.0165032	3.27241	4.99557	-0.281874	-0.247016	1.12534
TCGA-BT-A0S7	0.547945	1	0.0113779	1.0616	4.25042	1.92321	4.78113	3.04586	0.353848	-0.144727	1.40506	2.77886	0.134559	2.51975	0.111659
TCGA-ZF-A9RM	3.9863	0	-0.0156691	0.99422	1.80288	1.32552	1.22973	3.39488	0.0297525	3.70788	3.70051	4.20264	-0.34071	1.45857	3.0093
TCGA-UY-A9PB	2.46301	0	4.12802	0.949797	3.06878	1.95578	4.54179	4.12262	1.06682	1.24044	2.50849	3.18383	0.35891	1.74342	2.12435
TCGA-XF-A9SY	1.75342	0	4.15337	2.74078	3.35447	1.5463	4.80888	3.86195	1.26218	1.37026	2.22271	1.9578	2.22464	1.6497	2.00512
TCGA-E7-A7DU	0.0767123	0	0.728961	0.20883	2.39773	0.474379	1.51476	1.10351	0.437281	5.4293	3.48271	3.73574	-0.180057	0.1631	2.40978
TCGA-XF-AAMJ	4.57534	1	5.00747	1.06706	3.1481	1.07879	5.29972	4.76441	1.31439	1.94804	3.20258	1.50793	1.53434	2.09633	0.883448
GSM814056	4.84932	1	5.01297	0.874664	4.31147	0.904286	4.50446	3.05444	0.128201	0.644003	1.88564	0.94966	0.511976	-0.105948	0.743271
GSM814060	5.50685	1	3.4934	0.743182	4.06445	1.26698	3.48479	3.96843	0.658687	1.30034	3.40764	2.8371	0.786844	0.648141	-0.711503
GSM814062	6.49315	0	4.17216	1.33806	4.31064	2.11582	5.55946	5.70594	1.34453	1.95635	3.06109	2.6378	1.63221	2.88946	2.13297
GSM814064	5.58904	0	3.95855	1.6842	4.52098	1.49261	5.36987	4.29901	1.27626	0.402552	1.06192	1.59376	0.685911	1.71552	0.979522
GSM814065	5.34247	0	1.35636	0.48222	1.25081	1.21719	1.82857	1.29063	-0.148416	2.74064	4.9257	3.45249	0.019384	-0.0172139	0.152815
GSM814066	6.24658	0	2.59377	0.854375	0.742002	2.07074	2.58593	2.53498	0.707699	3.00944	4.41493	2.7789	0.744062	0.724172	1.49668
GSM814070	6.16438	0	3.24653	1.08847	1.95169	0.646664	3.38924	4.53269	1.85689	-1.09245	3.83783	0.204968	0.146049	9.44983	1.16478
GSM814072	6.16438	0	1.77569	1.27094	1.2839	2.27292	3.49582	2.15147	0.920565	2.74063	3.05758	0.317108	0.826686	1.04956	-0.465545
GSM814076	5.83562	1	5.02773	1.20199	3.06743	2.04112	5.1726	6.1013	1.16193	1.63449	1.77323	1.8433	2.71364	1.75666	-0.0447184
GSM814077	6.16438	0	3.00416	1.00658	2.8913	0.858097	3.26901	2.6965	1.10297	0.309469	3.08906	1.00034	1.74256	1.27621	2.29674
GSM814083	6.08219	0	3.43494	0.997365	2.64383	1.55726	2.79354	2.94015	0.229012	-0.631793	2.87535	1.99426	0.343787	4.05459	1.42629
GSM814085	5.34247	0	3.185	0.867447	2.34051	0.840543	2.76334	3.75041	1.47934	-1.03179	1.98316	1.43035	0.606871	1.32706	2.32751
GSM814086	6	0	2.02747	0.565643	-0.159904	1.56582	2.61971	1.72507	0.411012	3.49868	3.69073	2.45257	0.50897	1.54512	1.67352
GSM814091	5.91781	0	2.46175	0.591812	0.333009	1.79862	3.06545	1.54278	0.285466	2.4741	3.3107	2.8136	0.972139	1.82038	1.42654
GSM814095	6.9863	0	0.523637	1.18393	1.08859	1.0343	3.17431	1.52523	0.243253	2.37346	3.45793	3.54772	-0.170753	0.605294	3.11245
GSM814098	6.49315	0	2.10744	-0.0163238	4.48198	0.794273	2.88153	2.40841	0.5474	3.33701	2.48947	4.32365	2.70424	1.28761	1.85371
GSM814102	6.73973	0	0.74441	0.935801	1.24511	2.23088	2.57021	1.02377	-0.225331	3.94149	4.56671	3.37047	-0.0693148	0.673747	3.53036
GSM814103	6.73973	0	-0.964414	-0.762496	2.63187	1.14945	1.0059	2.71306	0.595093	4.71354	4.15919	5.88281	0.0110637	0.105398	2.46031
GSM814107	4.93151	0	0.993292	0.673756	3.3389	1.06631	2.70344	0.628055	1.1228	1.91583	2.8732	3.81223	0.229075	1.04107	-0.98056
GSM814109	5.83562	0	3.40376	0.425602	3.83495	2.0371	3.62566	3.60887	1.091	0.288592	3.83447	3.73747	0.904119	3.61225	2.61542
GSM814117	6.82192	0	0.397375	1.12829	1.79779	0.136137	4.3027	1.79508	0.660989	2.21199	4.58022	3.87947	0.201826	0.44223	2.53542
GSM814119	5.83562	0	1.82893	0.303645	1.15644	1.08434	2.91304	2.04416	0.209625	1.77573	3.05524	2.73085	0.156232	0.940214	1.95684
GSM814122	6.32877	0	1.27212	1.06027	3.23667	1.73349	3.20168	1.3183	1.06697	4.91032	4.09779	3.90142	0.646041	0.28823	0.200919
GSM814129	6.82192	0	0.916296	1.35313	1.94906	1.52076	3.52427	2.07809	0.290315	1.44606	2.89173	4.87786	0.964868	0.880951	-0.641255
GSM814131	5.0137	0	0.299791	1.25588	4.01444	1.94323	3.31216	4.86677	0.833297	0.154502	5.36607	1.55676	3.81319	0.572191	-0.0533847
GSM814133	7.23288	0	0.943838	0.234855	2.3166	1.76081	1.73977	2.28029	0.458243	2.29224	3.2496	1.77948	0.509502	0.299081	1.7962
GSM814135	4.84932	0	1.24196	0.813238	3.38699	1.28055	2.09268	1.1218	1.22233	4.6111	2.81144	5.20388	0.624132	1.07478	3.98547
GSM814136	6.90411	0	2.39182	0.876889	2.49802	1.26605	3.18889	2.56921	1.26371	2.50164	3.72369	2.90117	0.487913	1.32641	2.04558
GSM814139	5.67123	0	-0.104555	0.639751	2.78955	1.27564	4.51314	1.59625	-0.408102	3.21839	3.38813	2.83611	-0.463659	-0.183645	1.14632
GSM814140	4.10959	1	2.10779	0.860099	1.44406	2.30593	2.81307	5.30855	0.593203	0.648618	2.65093	4.67013	0.439249	0.720156	1.63577
GSM814142	5.0137	1	2.51305	1.41067	3.80639	2.53016	3.98474	4.81504	0.55719	-0.154508	1.41054	1.89199	0.931701	2.58253	2.53418
GSM814149	6.16438	0	2.38654	0.609596	3.60854	1.70865	0.772803	2.02722	0.938741	3.26034	3.15562	6.06818	0.213523	0.398427	2.82018
GSM814153	6.32877	0	1.30944	1.16457	1.53805	0.370346	2.62037	2.07401	-0.0907846	4.1635	4.41721	3.93564	3.08963	0.896325	1.17181
GSM814156	5.91781	0	3.76759	0.475567	3.32083	0.764689	3.32154	2.33539	-0.0827147	0.104262	4.28077	1.84834	0.0697457	1.98558	2.92592
GSM814160	4.60274	0	1.27334	0.647753	1.82241	1.61479	1.87648	1.39708	0.649711	3.54606	4.29304	4.56555	0.689916	0.68937	1.20095
GSM814163	6.57534	0	0.849168	1.27481	1.43403	1.45298	2.24885	1.70667	0.122932	0.742767	3.84318	1.96239	0.541498	0.114206	1.98826
GSM814164	6	0	0.43252	0.414565	1.90421	1.53123	2.64857	1.438	0.208429	4.32256	5.05673	7.5855	2.57166	-0.447342	2.13892
GSM814167	6.90411	0	0.730183	0.851616	2.24213	0.53043	2.44248	3.2144	0.150692	3.2907	3.36474	4.91328	0.233589	0.171645	2.54659
GSM814168	6.32877	0	2.97737	0.881514	3.83231	0.525489	2.58593	1.5486	0.136335	2.18652	2.92696	3.73498	-0.603557	-0.199664	1.73095
GSM814173	6.16438	0	4.93038	1.60508	4.71865	2.2112	2.79298	4.30902	1.08104	0.0307789	1.83154	1.83098	0.382331	2.6138	1.64129
GSM814174	5.58904	0	0.688839	-0.0242632	2.68232	1.32406	1.57573	2.38296	-0.122497	2.81917	4.42075	4.72317	0.0774539	0.157393	1.89043
GSM814177	5.34247	0	2.44903	0.909898	2.1161	1.40953	2.33107	1.90862	1.10763	3.14373	3.18987	0.953838	1.53542	2.42659	2.01426
GSM814179	5.50685	1	2.07864	0.471424	2.0539	2.33141	2.45554	1.22157	0.796955	-0.113033	4.15139	0.749333	0.488251	1.14256	0.623838
GSM814180	7.64384	0	1.32592	1.1953	2.17508	0.540177	2.89004	1.24866	-0.38496	2.79439	3.35681	1.94003	0.817044	0.275004	1.538
GSM814181	7.31507	0	3.57125	0.999966	0.850594	0.903138	3.77196	2.69185	0.69574	3.40097	4.37483	3.81048	0.516485	0.682565	2.74756
GSM814185	6.82192	0	1.80262	0.957661	3.02491	-0.293665	2.75458	3.31257	0.199209	3.3639	4.08232	2.01378	0.817044	0.600989	1.37044
GSM814186	5.67123	0	2.32434	0.604892	4.83908	2.40729	3.20628	3.33778	0.78523	1.99602	2.81493	4.6437	4.99764	3.09907	1.88972
GSM814189	4.93151	0	5.15868	0.799009	3.42919	1.2544	4.03219	5.02467	1.69454	-0.546572	3.12827	1.63652	0.642208	2.05547	2.28466
GSM814190	6.57534	0	1.2399	1.49261	4.30707	0.906753	3.51131	2.79914	0.228326	3.94149	2.83427	3.02579	0.0496439	0.39454	1.76551
GSM814194	5.83562	0	0.311564	-0.351707	0.832333	0.776955	2.19052	3.19678	-0.253591	0.898846	3.60955	5.64793	0.826123	0.413179	1.56906
GSM814199	5.34247	0	0.280293	1.17071	2.9025	2.50065	2.89266	5.24774	0.193847	0.32896	1.90567	1.64454	0.877286	0.775737	1.6343
GSM814200	6.82192	0	-0.780247	1.15967	1.64884	1.10681	2.11868	1.80317	-0.0113027	3.78195	3.98945	3.23116	0.251519	-0.19405	2.09401
GSM814204	5.58904	1	5.96742	1.51629	4.5342	1.87722	5.85305	6.18348	0.426841	1.30822	3.13769	1.71413	2.52376	3.87718	1.23197
GSM814210	4.76712	0	0.527581	0.818514	2.47701	1.02244	2.74777	1.93656	1.77966	4.67776	3.19075	2.90909	-0.553517	0.629348	2.0624
GSM814211	4.27397	0	0.86387	0.919896	1.9871	1.14285	2.64096	2.00544	0.245876	3.07875	3.67598	1.17645	1.02141	1.24514	1.18522
GSM814212	6.65753	0	-0.164013	0.686592	2.68963	1.13309	5.02688	3.30063	-0.167299	3.55191	3.67329	3.23116	1.07116	0.529255	1.24605
GSM814213	6.24658	0	1.81718	0.739952	1.17673	0.620504	1.96521	2.26643	-0.285977	5.10153	3.28256	2.03655	0.0496439	0.495643	-0.865303
GSM814221	7.15068	0	2.08588	0.695375	3.64444	1.2612	2.07131	1.97069	0.811959	3.8012	2.36489	2.83934	0.436669	0.102189	2.08692
GSM814222	6.9863	0	1.09094	1.26423	3.68234	1.43867	3.06336	4.41332	0.318465	-0.620504	3.56377	0.730482	-0.143908	-0.136572	1.00935
GSM814226	5.0137	0	-0.0341884	0.764958	3.04017	1.75615	4.62783	2.78577	-0.0268304	2.77197	2.9123	5.72544	-0.0382813	2.45248	3.52698
GSM814228	5.0137	0	1.33785	0.563755	3.10503	1.08691	1.66636	2.29455	0.521143	3.06282	3.2886	2.1015	0.857199	-0.117499	1.72478
GSM814229	5.0137	0	-0.19896	0.901055	3.73319	1.50376	3.0779	3.46256	0.931338	2.24582	3.1935	4.58687	0.571674	0.869339	1.29113
GSM814230	5.0137	0	0.735085	1.31257	3.18782	2.87846	1.26443	2.73383	0.388545	-0.448795	3.17906	3.35882	1.04958	0.334458	-0.687362
GSM814233	7.06849	0	2.43315	0.875938	3.43709	1.81775	8.51215	4.3257	0.627509	1.54457	3.36926	2.68	-0.335843	2.10594	2.6694
GSM814237	4.93151	0	1.52474	1.93525	0.719079	2.24343	2.30667	3.36725	0.766483	1.1147	3.38461	3.37853	0.974788	0.957581	1.80034
GSM814245	5.91781	0	1.23355	1.22332	2.33415	1.61011	2.71173	3.11462	0.182988	-0.527113	3.17416	0.851396	0.370785	0.546773	-0.730027
GSM814246	5.0137	0	0.047489	1.42434	1.60008	1.39396	3.10584	2.35424	-0.371625	0.663254	3.6611	1.65244	0.408343	2.30971	1.32455
GSM814248	5.09589	0	5.02773	0.645612	3.11606	2.00035	5.47484	4.69347	1.54453	0.742099	0.0839892	1.22171	-0.11839	3.26982	0.970155
GSM814252	4.19178	0	0.20585	0.166404	2.18322	1.4741	2.60295	1.8844	-0.532317	4.05724	3.50059	3.64627	0.585844	0.253951	2.01037
GSM814253	5.67123	0	-0.0895808	1.15572	2.80152	0.85957	3.49799	1.11141	0.138646	2.87344	3.30223	3.80314	0.176244	0.653936	1.52905
GSM814261	5.50685	0	1.07113	-0.0131054	2.27896	0.977528	2.19143	1.5486	0.295701	3.52162	4.41605	3.9048	0.21994	-0.524813	4.00625
GSM814263	6.9863	0	1.27896	1.16187	0.930968	2.2304	3.02333	2.66244	0.406588	-0.305968	4.28558	3.99915	0.267766	2.02244	0.105337
GSM814264	6.16438	0	1.90952	1.1674	2.46676	1.63463	4.02502	2.32223	0.494538	0.228051	3.52362	2.29837	0.748453	4.70451	1.91617
GSM814265	6.57534	0	2.99186	0.724639	3.00964	0.485864	2.5588	2.30154	0.0817744	-0.0572029	2.93756	1.71774	0.159905	0.302255	-0.196443
GSM814266	5.0137	0	2.95548	0.306739	3.50287	1.43726	3.32154	1.74547	0.747445	3.55191	4.62364	5.32831	1.41963	4.02232	2.89531
GSM814267	6.57534	0	0.762892	0.672955	3.3389	0.708828	1.15174	2.30795	-0.456603	1.87225	3.97885	3.4441	0.297306	1.40428	2.2056
GSM814269	4.68493	1	2.47112	1.71481	4.23598	1.38404	2.80831	2.47486	3.92064	-1.05993	1.73985	1.68831	2.84602	8.82629	-0.198832
GSM814271	5.50685	0	2.2004	0.711834	3.65873	0.493116	3.15115	1.77426	1.39213	3.17293	2.26257	3.84268	0.235922	0.770551	3.50909
GSM814272	6.73973	0	2.70372	2.34205	1.86507	1.02012	1.88145	5.29614	0.40114	2.58069	3.49504	2.90569	1.56484	1.2064	3.64826
GSM814275	5.75342	0	1.50535	0.910693	2.58974	0.848342	2.34093	3.41995	0.49921	-0.367629	1.54713	3.4522	1.03643	2.05405	2.37026
GSM814280	6.24658	0	2.1629	0.919422	2.30593	1.552	5.96208	3.97888	0.432605	0.620344	1.96174	0.872392	0.44253	1.26042	2.7105
GSM814285	4.76712	0	3.84237	0.4896	3.86561	1.95013	4.1482	3.54706	1.7956	0.897779	3.68663	4.73135	0.984716	2.89119	2.94004
GSM814286	6.57534	0	-0.437607	0.925706	2.96916	1.92688	2.772	2.18266	0.902208	2.30684	4.31258	1.48839	-0.229755	0.464921	2.20818
GSM814287	6.24658	0	5.47181	1.24226	4.11941	0.990619	4.88429	4.5166	1.59667	0.430117	2.89977	3.75638	2.14316	1.87965	2.63441
GSM814288	6.57534	0	2.15537	0.518693	4.13287	0.932632	2.50172	1.8928	0.579537	3.6738	2.69903	2.13045	0.864544	0.280328	1.97447
GSM814289	4.10959	1	1.94274	1.24377	3.79056	0.958759	4.18793	2.07298	0.397158	2.09454	1.35453	2.8351	1.15334	2.15421	-0.910178
GSM814290	6.16438	0	0.392157	0.732475	2.46958	2.32874	3.6313	2.00263	0.0969854	0.477384	4.94815	1.8406	0.415509	0.371556	1.91956
GSM814291	6.16438	1	1.69638	0.386805	5.63031	2.09387	2.52249	2.40557	0.45078	1.16327	2.49335	1.70807	0.95276	0.484468	0.677298
GSM814292	6.41096	0	1.37968	0.250228	2.6164	2.0439	2.39295	2.50552	0.533651	0.137315	3.66754	3.74207	1.22724	0.430002	2.21375
GSM814293	6.49315	0	1.66825	1.58027	1.35967	1.72305	3.26225	3.51467	0.758227	0.0232004	1.37831	1.49288	0.630683	0.812794	2.32712
GSM814296	5.75342	0	0.871136	0.813238	3.10155	0.857516	3.97129	2.75418	0.131148	1.52004	3.53608	3.83724	0.354845	3.18805	1.89015
GSM814297	5.91781	0	0.543784	0.871084	4.27293	1.7626	3.90316	3.62772	0.181211	3.98964	2.92764	3.95828	0.630763	0.861899	1.35947
GSM814299	5.34247	0	1.81181	0.745308	3.44623	0.765909	2.69143	2.70366	0.306519	-0.183721	2.30816	4.00162	0.361996	0.645779	0.140574
GSM814300	4.93151	1	1.91865	1.11805	4.28285	1.83628	2.63988	3.18268	0.406992	-0.238089	5.04934	1.14683	-0.484494	1.41725	0.632698
GSM814301	4.68493	0	2.5779	1.52231	5.69944	1.84916	4.93477	2.81967	2.71001	1.0756	3.22875	3.7747	2.11712	2.36868	0.110121
GSM814304	5.50685	0	3.04949	0.856351	1.94093	1.42746	2.91052	2.62627	0.0610923	3.63831	3.29437	1.66083	1.06949	0.899811	2.47563
GSM814305	6.82192	0	0.15487	0.996885	2.50473	0.703822	3.52137	1.84611	0.425368	2.58532	2.84685	2.14948	0.727843	0.802063	2.78656
GSM814307	4.93151	0	1.99195	1.39493	3.11512	0.694298	3.3902	4.45105	0.402246	-0.305968	3.41605	3.16733	0.523848	0.501077	1.58912
GSM814308	6.57534	0	3.22912	0.52077	3.07657	1.76588	3.1499	1.03764	-0.47756	3.32865	3.27912	0.573924	0.140102	2.26346	2.56066
GSM814316	5.50685	0	2.32956	1.21368	3.21137	1.19094	3.10843	2.39293	0.720335	-0.267136	1.93975	0.59914	0.540985	1.2735	2.05987
GSM814324	5.83562	0	0.451033	0.0712809	1.95106	1.10049	2.51987	1.76157	-0.171881	4.52864	5.11447	3.68078	-0.0904393	0.430002	0.92109
GSM814325	5.42466	1	2.59507	1.19977	4.9713	2.67797	5.30673	3.03255	0.620786	-0.0325194	2.43733	1.31918	0.547759	1.95624	0.176333
GSM814326	6.49315	0	2.24197	-0.465451	1.98585	1.49663	3.63108	1.63902	0.426163	3.2755	4.64528	4.05282	0.0134901	2.08584	2.48409
GSM814330	6.82192	0	1.65554	1.09858	2.09634	1.14165	1.71099	2.35746	0.902819	0.322982	4.11881	6.08521	1.1277	1.01152	1.8601
GSM814331	5.67123	0	1.25049	1.3807	2.32597	0.957004	4.22452	3.01567	0.284166	0.667231	2.61851	1.06259	1.4487	3.47691	1.13335
GSM814333	6.16438	0	1.26707	1.19996	3.93581	1.46067	2.75458	3.3489	0.0478477	1.64479	2.9583	3.65799	0.422079	0.354535	1.70121
GSM814334	4.93151	0	2.73205	1.18051	4.10219	1.33148	3.53556	3.75978	0.921286	-0.631793	2.78571	3.19167	0.254956	0.813436	3.08397
GSM814336	5.83562	0	1.2399	1.15809	3.00435	1.84787	3.70538	3.276	0.710201	4.00305	3.2662	5.83511	0.576042	1.06335	1.49621
GSM814337	5.91781	0	0.906898	-0.100849	3.12984	1.04575	0.835789	2.45046	0.553614	3.45012	3.9501	4.46104	0.819799	0.38487	2.36821
GSM814340	6.24658	0	2.90791	0.602537	5.28997	1.33043	3.37476	2.92795	0.831892	-0.72168	2.07089	2.37359	0.586832	2.94378	0.648813
GSM814343	3.53425	0	2.6555	1.06315	2.40753	1.20192	1.13537	1.53982	0.0259599	1.14369	1.89547	2.32443	0.303472	0.605711	1.26089
GSM814345	6.24658	0	0.0142858	-0.0688305	2.80409	1.42452	2.19448	1.60301	0.137301	4.3418	3.94068	2.94545	0.634181	0.519809	1.67232
GSM814347	4.52055	0	1.67537	1.43885	3.17589	2.59491	3.21782	3.58514	0.317578	-0.682944	2.07135	1.97916	0.531457	2.02185	2.93479
GSM814349	4.84932	0	1.40501	1.18714	5.79462	2.8819	2.96957	1.61065	1.57293	0.0434457	3.55947	0.652505	2.7092	0.57611	1.87083
GSM814350	5.34247	0	2.38863	2.01954	3.51351	1.49287	3.62146	2.81545	-0.16213	0.178548	1.36535	3.85514	-0.0734209	1.53839	1.94263
GSM814351	2.63014	0	0.305948	1.45553	1.82658	1.09421	3.90159	3.11104	0.542482	2.11875	3.96531	2.95764	0.79516	0.199494	3.0023
GSM814353	6.24658	1	3.06083	1.74028	3.9526	1.95431	2.86099	3.41155	0.707418	0.426524	1.89394	0.652505	1.59057	1.77118	0.736199
GSM814354	5.83562	0	3.74877	2.14238	5.07343	1.53267	4.22917	3.91027	3.49144	-0.00879562	1.30531	0.872392	0.705184	0.842807	1.21096
GSM814356	4.84932	0	2.33774	0.502932	2.52416	2.6839	3.67611	3.1674	0.850331	-0.957273	0.975583	1.17512	0.284973	0.907599	2.15826

## Sheet: Supplementary Table 7
Supplementary Table7: The 6 genes used to construct the prognostic model were obtained by multivariate COX analysis
all samples
id	futime	fustat	PPP2R3A	CERCAM	PIK3IP1	CNTN1	CES1	CD96	riskScore	risk
TCGA-CF-A1HR	1.06575	0	1.96206	2.8713	4.85254	-0.0550618	1.23355	1.83733	0.659003	low
TCGA-XF-A8HH	0.156164	1	1.71231	3.51631	3.63268	2.03136	2.1571	2.88931	1.09778	high
TCGA-XF-A9SU	0.49863	1	1.01475	3.75518	3.096	1.03582	1.99514	2.10551	1.01806	high
TCGA-DK-A1A7	1.53425	0	0.248988	0.834827	1.10282	-0.0852077	0.423318	0.226386	0.699646	low
TCGA-XF-A9ST	0.350685	1	2.53338	3.75004	1.52304	-0.20437	1.55145	-0.597313	4.23758	high
TCGA-CF-A9FM	1.09041	0	1.23486	1.15404	4.43289	0.339142	1.19069	3.22992	0.266951	low
TCGA-DK-A2I4	10.5068	0	1.83933	3.07297	3.75308	0.826036	1.29333	3.31146	0.65968	low
TCGA-XF-A9SZ	2.35342	1	1.83173	4.43234	3.69203	0.919775	1.08844	0.44458	2.0035	high
TCGA-2F-A9KO	2.01096	1	1.24276	1.71528	3.71227	1.75491	1.75656	2.97074	0.528438	low
TCGA-DK-A3IK	0.4	1	0.930437	2.53756	3.74148	0.799813	1.64954	1.30613	0.74165	low
TCGA-UY-A9PH	4.27671	0	1.08149	2.03649	2.81289	-0.170345	0.783035	3.94707	0.31681	low
TCGA-DK-A3WW	1.73425	0	1.18145	2.95709	3.92342	0.756723	-0.566812	3.03926	0.412025	low
TCGA-UY-A8OB	5.77808	0	1.9653	4.22806	1.82431	-0.346624	-0.587778	0.335796	2.08654	high
TCGA-K4-A5RJ	1.47671	0	1.62624	2.24652	3.17286	-0.0711079	5.97973	3.29238	0.83619	low
TCGA-YF-AA3L	0.99726	0	0.491577	1.36035	4.26316	-0.365558	0.58447	0.478272	0.384132	low
TCGA-CF-A3MI	1.0137	0	-0.22086	-0.247448	1.65864	-0.354889	-0.427052	1.03822	0.276895	low
TCGA-DK-A6B0	6.38356	0	0.907432	1.41891	3.87773	-0.290407	0.00281862	2.53944	0.267503	low
TCGA-XF-AAN3	7.19178	0	2.61467	2.77363	4.29648	2.62022	7.3796	0.201295	4.81472	high
TCGA-CU-A0YO	0.408219	1	1.64141	2.21773	3.40839	1.97907	2.62876	2.37526	1.00609	high
TCGA-FD-A62O	0.591781	1	-0.0167415	2.8843	3.45415	-0.21097	1.14073	1.9235	0.392775	low
TCGA-DK-A3WY	13.6082	0	0.837542	2.61422	4.46022	1.61454	2.49651	2.76353	0.525877	low
TCGA-G2-A2ES	2.75068	1	1.34302	3.16425	2.46725	2.05664	-8.84699e-05	0.965046	1.52869	high
TCGA-GC-A3YS	2.07671	0	2.11764	4.21264	2.82117	0.579237	1.36208	1.21195	2.03478	high
TCGA-DK-A6AV	5.34795	0	0.682526	1.71174	3.23175	0.6451	0.487014	2.22821	0.412497	low
TCGA-CF-A47W	1.00822	0	0.390218	1.34453	3.31765	-0.313517	0.283609	2.32605	0.26595	low
TCGA-XF-AAMQ	5.96438	0	2.30968	1.95331	4.51506	0.506916	0.278524	1.52635	0.713794	low
TCGA-K4-A3WS	2.08493	0	1.43264	4.01905	3.42649	3.04148	3.5007	3.31901	1.43222	high
TCGA-C4-A0EZ	0.747945	1	1.32278	1.89129	0.515695	0.26581	1.31127	-0.358379	2.14432	high
TCGA-CF-A47S	0.912329	0	0.480039	1.77782	4.15844	0.40782	0.018053	2.20005	0.287496	low
TCGA-CF-A27C	1.16438	0	1.16991	0.501132	3.24919	-0.280217	-0.512895	1.63602	0.336118	low
TCGA-HQ-A2OF	5.33425	0	1.51152	2.23181	2.56853	-0.313197	2.34946	0.119562	1.39593	high
TCGA-DK-AA74	4.67945	0	1.55593	4.60385	3.20282	0.367619	2.66192	1.83857	1.53788	high
TCGA-FD-A3SM	1.49863	1	1.4265	3.60739	4.74716	1.43066	7.71565	-0.11159	3.03176	high
TCGA-C4-A0F6	1.91781	0	1.59414	3.89627	4.15389	1.06321	1.40468	2.04027	0.993837	high
TCGA-FD-A3B5	0.745205	1	2.09685	4.21531	3.35366	4.05572	-0.447253	0.0845725	3.70451	high
TCGA-4Z-AA87	3.98356	0	0.423507	1.98264	1.25167	-0.248377	1.11876	3.24983	0.427857	low
TCGA-FD-A5BS	4.49041	0	-0.0829541	3.25199	2.17327	0.15387	2.22384	2.23601	0.615274	low
TCGA-4Z-AA84	1.26027	0	1.75257	3.71713	2.79119	-0.294488	0.0792637	-0.319097	1.79354	high
TCGA-FJ-A3Z9	1.05479	1	0.554307	3.38124	1.58601	-0.254127	-0.605569	2.29153	0.61599	low
TCGA-BL-A13I	0.610959	1	2.15516	2.99579	2.36224	0.213814	7.93603	2.2362	2.58264	high
TCGA-4Z-AA86	0.852055	1	1.18183	4.19942	3.00042	0.297975	2.03609	2.48001	0.975902	high
TCGA-DK-AA6M	4.33425	0	1.1177	4.12481	2.67348	0.272355	0.376295	1.18849	1.18797	high
TCGA-CU-A3YL	2.48219	0	0.833164	1.29031	3.49112	-0.325522	0.0974062	0.548307	0.480592	low
TCGA-C4-A0F0	0.161644	0	2.09522	2.77499	0.615706	1.58695	0.45373	0.352231	3.2715	high
TCGA-DK-A6B5	4.22466	0	2.83321	3.22207	3.6478	0.00315272	0.872761	0.621069	1.79069	high
TCGA-HQ-A5ND	0.750685	1	2.47945	2.35451	1.84951	4.14107	0.522303	0.237384	4.28847	high
TCGA-CF-A47V	1.03836	0	0.552462	1.14234	3.28891	-0.00136293	-0.345715	3.22853	0.208627	low
TCGA-ZF-AA53	4.82466	0	2.03235	4.54179	2.59464	1.43193	1.66302	0.842175	2.98132	high
TCGA-ZF-A9R7	1.82192	0	1.48499	3.01933	3.52335	-0.072312	0.436304	2.13422	0.640212	low
TCGA-4Z-AA7M	1.35616	0	1.23872	3.09359	2.58358	1.65602	0.249104	2.74366	0.822432	low
TCGA-DK-AA6U	1.58356	0	1.77119	2.69699	3.18731	0.111408	0.0507067	3.29892	0.513587	low
TCGA-CF-A3MF	1.04932	0	-0.260933	-0.278754	1.23605	-0.374752	-0.58491	-0.00476959	0.389214	low
TCGA-CU-A3KJ	1.53973	0	2.87177	3.43659	1.76095	0.889864	-0.26959	0.883381	2.79503	high
TCGA-XF-A8HB	3.75342	0	0.626383	1.17233	2.93566	-0.374752	-0.309796	-0.592233	0.635197	low
TCGA-FJ-A871	0.745205	1	0.975343	4.56954	1.79892	-0.0886949	0.57297	-0.308391	2.20147	high
TCGA-E7-A4IJ	1.84658	1	2.01734	3.30302	3.75941	-0.286757	-0.245522	2.88912	0.576096	low
TCGA-DK-A1AF	1.46849	0	1.95577	3.96708	3.08684	0.606875	1.43871	2.47106	1.2155	high
TCGA-BT-A20U	1.24658	1	2.15809	2.54255	3.19501	2.75808	7.94049	0.236716	5.29834	high
TCGA-G2-AA3F	2.44658	0	1.34444	2.90844	3.65548	-0.259297	0.454026	2.25044	0.538118	low
TCGA-ZF-AA5H	2.45753	0	2.0115	4.65204	2.46724	0.123694	1.1305	1.60719	1.88141	high
TCGA-XF-A8HD	8.12055	0	1.90717	3.97891	3.66804	0.501811	0.495419	2.40213	0.942492	high
TCGA-FD-A6TH	0.358904	1	3.37154	5.08013	2.35752	0.0580446	1.84715	0.310153	5.56413	high
TCGA-E7-A6MF	2.05479	0	1.95205	1.44812	5.22253	0.382999	3.18353	0.397791	0.877605	low
TCGA-DK-AA6W	1.13699	1	3.65491	3.13187	3.33158	5.08093	-0.398355	0.299673	6.07704	high
TCGA-GU-A42P	0.909589	1	1.96455	4.42121	2.21502	-0.135313	-0.499439	2.29278	1.21633	high
TCGA-XF-A9T3	0.186301	0	2.21596	4.30577	2.52137	2.2418	3.32959	1.36641	3.72559	high
TCGA-E7-A8O7	1.27671	0	1.28152	1.79349	4.84774	-0.0257021	0.318957	3.35571	0.234829	low
TCGA-XF-AAML	0.635616	1	1.63911	3.13817	3.41628	0.246786	-0.398895	3.50922	0.470439	low
TCGA-2F-A9KQ	7.90685	0	1.64315	1.44839	3.99304	-0.167157	1.04715	0.426695	0.723937	low
TCGA-CF-A3MH	1.09041	0	0.904639	1.34431	3.22318	-0.298584	-0.504466	0.329976	0.529902	low
TCGA-XF-A9SP	1.24384	1	1.55807	4.58152	4.42242	1.89378	3.5699	1.80783	1.70726	high
TCGA-K4-A4AC	0.761644	1	2.37624	3.24588	2.4448	-0.0377381	0.740715	0.356029	2.07937	high
TCGA-S5-AA26	1.37808	0	0.467276	1.3403	2.93067	-0.297847	0.870006	0.39191	0.547907	low
TCGA-E7-A677	2.24658	0	1.32023	1.78706	4.88537	0.27457	0.569035	0.732538	0.530618	low
TCGA-DK-A1AC	10.9068	0	1.40862	2.47343	2.7293	-0.151353	0.731301	4.78449	0.320583	low
TCGA-GU-A766	1.31507	0	0.466434	2.92973	1.8509	0.478946	1.50316	1.33774	0.954465	high
TCGA-FD-A5BR	2.2274	0	0.791876	3.20648	3.44966	1.30813	2.52783	2.6947	0.719672	low
TCGA-HQ-A2OE	3.21644	0	2.73372	0.720255	4.53802	-0.356439	0.723079	2.1657	0.477373	low
TCGA-XF-AAMX	0.564384	1	2.74423	2.67466	2.64873	-0.0318285	0.440686	2.16336	1.17887	high
TCGA-DK-AA75	0.931507	1	1.50287	2.14608	1.02843	-0.240955	-0.0477787	3.28032	0.619387	low
TCGA-XF-AAME	7.74795	1	1.64381	3.85904	3.29365	3.38462	3.97992	1.72279	2.70168	high
TCGA-GV-A3JZ	1.65205	0	1.29558	2.38686	2.15409	0.471592	1.68934	2.44687	0.816301	low
TCGA-DK-A2I2	0.649315	1	2.09229	3.8929	1.68873	2.33356	1.03098	0.477951	3.9027	high
TCGA-4Z-AA7Y	4.16986	0	1.41208	2.98735	4.69695	0.380412	-0.47897	3.0368	0.360404	low
TCGA-E7-A7XN	1.1726	0	1.01254	0.380462	2.38931	0.254408	-0.349327	2.66207	0.314669	low
TCGA-2F-A9KP	0.99726	1	1.22217	2.08213	3.8984	0.0264884	0.471224	2.45503	0.400421	low
TCGA-UY-A78M	1.89041	1	0.345418	3.6935	3.49006	0.333275	1.58105	2.26628	0.56901	low
TCGA-FD-A6TD	1.05753	1	1.51529	4.14617	2.92266	1.32453	1.44724	0.88109	1.95647	high
TCGA-GU-A42R	1.58082	1	1.34402	1.80626	2.4661	0.0485775	0.489398	0.418017	0.964476	high
TCGA-PQ-A6FI	1.01918	0	1.70875	2.79053	2.55356	1.98207	0.229487	0.379716	1.89214	high
TCGA-FD-A6TG	0.254795	1	1.47798	2.72986	3.78377	3.23191	3.25351	1.26372	1.78174	high
TCGA-4Z-AA7N	3.74521	1	1.0538	2.83431	4.05112	1.56996	2.50715	3.41035	0.547875	low
TCGA-K4-A5RI	0.975342	1	2.38373	3.49241	2.7911	2.25054	7.92088	0.810266	6.12391	high
TCGA-GV-A40E	0.715068	1	2.07475	4.87674	2.0657	0.158226	-0.120136	0.528687	2.61678	high
TCGA-DK-A3IV	0.805479	1	0.900272	2.11844	3.92724	-0.13295	0.420049	3.14464	0.282253	low
TCGA-XF-AAN2	5.12055	1	1.80866	2.74667	3.33595	-0.191765	-0.175649	2.16653	0.644428	low
TCGA-ZF-A9RE	0.290411	1	2.87815	1.41357	2.6713	2.02067	5.54521	0.409423	3.8839	high
TCGA-UY-A9PE	0.517808	0	0.89852	3.76032	4.72656	1.13844	1.80715	1.4404	0.808304	low
TCGA-ZF-A9R4	2.52329	0	1.47061	1.53091	3.37991	-0.297637	-0.254042	2.19088	0.408923	low
TCGA-E7-A97P	1.19726	1	2.09027	3.57563	2.87979	3.46428	2.01301	2.73504	2.02678	high
TCGA-5N-A9KM	1.45205	1	3.03847	3.43537	5.23138	1.80991	4.11276	0.695125	2.78594	high
TCGA-MV-A51V	1.12329	0	0.959904	1.78678	2.37754	-0.072312	0.529461	0.604723	0.786904	low
TCGA-YC-A8S6	0.80274	0	1.15143	2.68482	2.66899	-0.153109	1.87359	2.10464	0.738759	low
TCGA-UY-A9PF	0.320548	0	1.4765	2.89532	3.1584	0.676817	1.13638	2.38194	0.778159	low
TCGA-ZF-AA5N	0.460274	1	2.68744	5.78464	1.67103	-0.374752	0.0719246	0.379766	4.3339	high
TCGA-XF-A9T8	1.14521	1	2.19959	2.21871	2.60126	0.532347	0.571291	1.93635	1.0371	high
TCGA-5N-A9KI	0.208219	1	2.5435	4.05949	3.62413	1.62965	2.21752	0.423346	3.20322	high
TCGA-GC-A4ZW	0.0410959	0	1.71713	1.32029	5.09171	-0.346953	-0.123024	0.16884	0.514276	low
TCGA-E7-A4XJ	0.186301	1	0.644274	2.75442	2.34708	-0.364888	0.773713	0.681791	0.834813	low
TCGA-R3-A69X	1.1863	0	1.90589	3.73347	3.7393	2.52021	2.32191	1.92702	1.76403	high
TCGA-4Z-AA83	5.54521	0	0.809672	1.70247	3.94728	-0.229122	1.76203	0.6564	0.563298	low
TCGA-XF-AAN5	6.28219	0	2.21045	3.20541	3.65388	1.82397	0.268985	2.19521	1.16528	high
TCGA-UY-A78P	6.52055	0	0.85001	2.35386	2.2353	-0.0832074	1.17758	1.22887	0.800763	low
TCGA-CF-A8HY	0.945205	0	0.551764	1.06832	3.15382	-0.170157	-0.632902	-0.150006	0.507101	low
TCGA-CF-A9FL	1.54795	1	0.378693	3.14121	2.85399	1.20581	1.13569	2.07154	0.687464	low
TCGA-CF-A9FF	0.989041	0	0.123222	1.23964	3.18101	0.126654	0.815056	2.85643	0.239247	low
TCGA-G2-A3IE	1.67671	1	0.726903	2.99956	3.74066	-0.277529	0.860814	2.90669	0.368391	low
TCGA-G2-A3IB	0.60274	1	1.47592	3.52953	2.59039	3.98832	7.11144	-0.250107	7.56124	high
TCGA-CF-A1HS	1.04658	0	2.72412	2.10572	1.40542	0.365987	-0.483325	0.632511	2.00915	high
TCGA-E7-A5KE	0.0465753	0	2.34727	3.66179	3.20972	-0.352348	-0.658758	1.44965	1.13252	high
TCGA-FD-A62S	1.11233	1	2.27521	4.89447	3.24918	2.4775	1.79001	1.558	3.07262	high
TCGA-G2-AA3B	5.50137	0	0.977487	0.746713	2.29266	-0.369361	-0.232471	2.73253	0.306725	low
TCGA-K4-A54R	2.30685	0	1.60576	4.5085	4.54704	0.510767	1.67135	2.15541	0.950871	high
TCGA-XF-A9T5	5.55342	0	0.865303	2.0066	3.04034	-0.130681	3.56235	1.78492	0.691597	low
TCGA-BT-A20J	1.5863	1	1.63261	2.611	2.29758	0.830058	1.65479	1.56006	1.28894	high
TCGA-GU-AATP	2.74795	0	1.32654	4.11638	2.52658	0.573481	1.86486	1.92846	1.35368	high
TCGA-DK-A2I6	7.27671	0	1.80977	3.6263	0.980997	-0.270324	0.121418	-0.238021	2.66672	high
TCGA-DK-AA6Q	1.13151	1	2.76208	3.47669	3.08139	-0.297532	8.52996	1.90766	3.32501	high
TCGA-DK-A2I1	1.49589	0	0.53563	3.45833	2.31993	1.25594	2.45046	1.73995	1.13913	high
TCGA-E7-A7PW	1.13973	0	0.751953	2.94187	2.55163	-0.130319	-0.381569	1.59519	0.615792	low
TCGA-BT-A0YX	1.09589	1	2.87086	1.92613	2.32789	2.82532	7.46293	1.34604	5.20955	high
TCGA-ZF-A9R5	2.9863	0	1.09889	1.71798	4.66992	-0.168375	-0.548073	2.48974	0.251271	low
TCGA-G2-A2EO	4.94247	1	1.0835	3.51967	4.33885	1.73414	1.44578	3.41136	0.554336	low
TCGA-CF-A5UA	1	0	0.875806	0.877193	4.07769	0.109579	-0.38432	0.378972	0.417616	low
TCGA-K4-A3WU	0.287671	0	1.44929	2.95772	3.86085	3.30972	3.79406	2.40092	1.4346	high
TCGA-DK-AA71	1.13699	0	1.47494	1.92261	3.75752	0.563399	1.52298	1.48588	0.714099	low
TCGA-XF-A9T2	1.57534	1	0.389981	3.84124	3.32802	1.29888	0.162004	1.47115	0.782943	low
TCGA-FD-A5BY	0.687671	0	0.390455	4.22324	2.60517	1.53372	1.93638	0.83523	1.53154	high
TCGA-BT-A20T	1.2411	1	1.12734	2.94631	4.22766	0.556578	1.6432	2.67412	0.515911	low
TCGA-UY-A78O	6.33425	0	-0.162288	2.44387	3.42871	-0.150431	0.962783	0.693929	0.470163	low
TCGA-XF-A9SW	0.991781	1	2.49478	3.63102	3.14311	3.30005	4.16645	0.602441	5.08095	high
TCGA-FD-A62N	0.224658	0	1.30412	4.30138	3.10564	0.365579	2.10392	2.76448	0.964483	high
TCGA-HQ-A5NE	1.0137	1	2.41612	3.98077	2.58751	0.461782	1.54983	1.10658	2.35474	high
TCGA-XF-A8HE	10.4575	0	1.74036	2.39964	2.22209	3.59549	-0.304982	1.60921	1.68379	high
TCGA-DK-AA6R	13.811	0	2.7806	2.8955	3.24873	-0.00857707	0.964269	0.664723	1.77458	high
TCGA-XF-A9SI	6.63836	0	0.896342	3.19982	3.95014	1.6633	3.08648	3.06543	0.684842	low
TCGA-YF-AA3M	1.13699	0	2.40246	2.05999	2.39871	0.051742	0.57955	1.62082	1.13651	high
TCGA-4Z-AA7R	1.43014	1	2.29391	2.35854	1.99289	0.309007	-0.437992	0.0249571	1.85595	high
TCGA-XF-AAN4	2.25479	1	2.19871	3.14962	2.54094	4.14337	4.91218	1.57346	4.487	high
TCGA-FD-A3SO	0.460274	1	2.69904	3.86523	2.0109	-0.300795	1.17686	0.625234	2.78966	high
TCGA-FD-A3SS	1.07123	1	2.64089	5.32351	1.88373	0.614147	0.900861	-0.279918	5.7459	high
TCGA-FD-A43P	2.27945	0	2.15388	2.93609	3.25273	0.576048	0.0274174	3.30812	0.670914	low
TCGA-XF-A9T6	0.175342	0	1.35452	4.07041	3.0678	-0.374752	-0.409747	-0.0935035	1.36944	high
TCGA-FD-A5BV	0.446575	1	1.54127	3.4201	4.0152	0.301067	0.153583	1.29839	0.837896	low
TCGA-ZF-AA4U	0.717808	1	1.39798	1.51755	3.12469	0.791134	0.111427	1.35499	0.670053	low
TCGA-KQ-A41R	3.69863	0	0.413014	1.86675	2.59076	-0.374752	1.05771	2.31665	0.385874	low
TCGA-GC-A6I1	0.00273973	0	1.23459	3.23161	2.22555	1.3637	0.583563	1.77175	1.18643	high
TCGA-G2-A2EF	5.16164	0	1.73342	3.14303	3.22577	1.22519	-0.427883	2.13983	0.885224	low
TCGA-FT-A61P	0.923288	0	2.25247	3.99619	2.79194	2.31248	3.03307	1.11413	3.47811	high
TCGA-G2-A3VY	1.46849	0	2.04835	3.02715	3.29535	-0.135495	2.63126	2.56644	0.947531	high
TCGA-CU-A3QU	0.432877	0	1.46366	1.94824	3.2477	-0.374752	-0.615987	3.75546	0.283432	low
TCGA-GU-AATQ	0.583562	1	2.14299	2.54424	2.06346	3.66534	8.13373	0.189281	8.28234	high
TCGA-GC-A6I3	0.00273973	0	0.198035	3.3704	2.35666	0.569595	0.537912	2.57354	0.547989	low
TCGA-GC-A3RD	1.1726	0	1.32494	2.71005	3.74377	0.24957	-0.26159	0.348219	0.856085	low
TCGA-GD-A3OQ	0.260274	0	2.7035	3.33509	2.84811	0.599697	0.662169	1.84041	1.61961	high
TCGA-ZF-AA52	2.95068	1	2.6783	4.23891	2.37043	2.03377	1.9954	0.292726	5.07258	high
TCGA-XF-A8HG	1.27945	1	0.511203	2.76417	3.1654	-0.351025	-0.452808	2.20158	0.377611	low
TCGA-FD-A3B7	0.334247	1	1.83632	4.15755	2.30563	0.639946	0.852322	2.27605	1.43563	high
TCGA-E7-A6ME	2.00274	0	1.68563	3.45505	3.35481	2.48264	0.531837	1.97412	1.32454	high
TCGA-DK-AA6X	1.27945	0	2.08922	2.3583	4.47316	-0.00233293	0.396	0.57537	0.87394	low
TCGA-FD-A3SQ	3.89863	1	1.88498	3.85599	5.38105	2.84022	3.2351	0.559099	2.13316	high
TCGA-ZF-A9RF	5.33973	0	2.75084	2.85116	1.85281	-0.363773	-0.630691	2.30899	1.18011	high
TCGA-PQ-A6FN	1.38904	0	1.44116	3.96586	1.21993	0.245489	1.05647	0.163958	2.57874	high
TCGA-GD-A3OP	0.175342	0	0.90169	3.05265	4.23449	0.859663	2.68199	1.68056	0.756332	low
TCGA-BL-A3JM	0.561644	1	1.70094	2.34856	1.63852	6.56649	6.54874	0.492496	9.4418	high
TCGA-FD-A6TF	0.189041	1	2.24706	4.43082	2.50184	1.62417	3.14326	-0.010245	5.00858	high
TCGA-ZF-A9RL	7.40548	0	1.56364	2.0203	4.20472	-0.251601	-0.489841	3.18391	0.2934	low
TCGA-E7-A678	2.1863	0	0.318984	1.00177	4.71792	-0.349372	0.0863212	2.47016	0.162751	low
TCGA-GD-A76B	0.613699	0	0.985576	1.59501	3.13016	0.152602	0.260622	2.74083	0.358203	low
TCGA-LT-A8JT	1.75616	0	0.633359	1.42475	4.13776	-0.260618	0.121304	3.04896	0.20074	low
TCGA-K4-A4AB	0.208219	0	1.57113	3.01603	4.35058	4.22452	2.50999	1.1162	1.98359	high
TCGA-FD-A6TE	1.03014	0	1.66526	3.30158	3.911	0.315306	-0.202266	2.07287	0.68053	low
TCGA-XF-A9SV	1.06301	1	0.848621	3.72874	3.14305	1.75789	1.48941	-0.350975	1.99217	high
TCGA-GD-A6C6	0.183562	0	0.99269	1.5206	2.22875	-0.0193625	-0.354507	1.06108	0.623778	low
TCGA-KQ-A41N	4.39452	0	1.01674	3.19213	2.25877	-0.072312	0.469596	-0.156918	1.39864	high
TCGA-4Z-AA81	3.47945	1	1.40302	1.60693	2.51916	-0.3266	-0.567856	1.31066	0.603136	low
TCGA-XF-A9T0	2.18904	0	0.634811	3.38772	2.98847	-0.185087	1.23867	2.55133	0.539037	low
TCGA-XF-A8HF	8.09315	1	0.752847	3.96659	2.01135	0.829093	1.26238	1.49807	1.29299	high
TCGA-E5-A4U1	3.23562	0	0.681208	1.56154	3.27241	-0.281874	-0.247016	1.12534	0.41799	low
TCGA-BT-A0S7	0.547945	1	1.92321	3.04586	1.40506	0.134559	2.51975	0.111659	2.84268	high
TCGA-ZF-A9RM	3.9863	0	1.32552	3.39488	3.70051	-0.34071	1.45857	3.0093	0.529007	low
TCGA-UY-A9PB	2.46301	0	1.95578	4.12262	2.50849	0.35891	1.74342	2.12435	1.56508	high
TCGA-XF-A9SY	1.75342	0	1.5463	3.86195	2.22271	2.22464	1.6497	2.00512	1.91123	high
TCGA-E7-A7DU	0.0767123	0	0.474379	1.10351	3.48271	-0.180057	0.1631	2.40978	0.247317	low
TCGA-XF-AAMJ	4.57534	1	1.07879	4.76441	3.20258	1.53434	2.09633	0.883448	1.99246	high
GSM814056	4.84932	1	0.904286	3.05444	1.88564	0.511976	-0.105948	0.743271	1.14234	high
GSM814060	5.50685	1	1.26698	3.96843	3.40764	0.786844	0.648141	-0.711503	1.9722	high
GSM814062	6.49315	0	2.11582	5.70594	3.06109	1.63221	2.88946	2.13297	3.01362	high
GSM814064	5.58904	0	1.49261	4.29901	1.06192	0.685911	1.71552	0.979522	2.73592	high
GSM814065	5.34247	0	1.21719	1.29063	4.9257	0.019384	-0.0172139	0.152815	0.473311	low
GSM814066	6.24658	0	2.07074	2.53498	4.41493	0.744062	0.724172	1.49668	0.840568	low
GSM814070	6.16438	0	0.646664	4.53269	3.83783	0.146049	9.44983	1.16478	2.30522	high
GSM814072	6.16438	0	2.27292	2.15147	3.05758	0.826686	1.04956	-0.465545	2.05497	high
GSM814076	5.83562	1	2.04112	6.1013	1.77323	2.71364	1.75666	-0.0447184	8.35866	high
GSM814077	6.16438	0	0.858097	2.6965	3.08906	1.74256	1.27621	2.29674	0.746096	low
GSM814083	6.08219	0	1.55726	2.94015	2.87535	0.343787	4.05459	1.42629	1.48111	high
GSM814085	5.34247	0	0.840543	3.75041	1.98316	0.606871	1.32706	2.32751	0.985791	high
GSM814086	6	0	1.56582	1.72507	3.69073	0.50897	1.54512	1.67352	0.67666	low
GSM814091	5.91781	0	1.79862	1.54278	3.3107	0.972139	1.82038	1.42654	0.929539	high
GSM814095	6.9863	0	1.0343	1.52523	3.45793	-0.170753	0.605294	3.11245	0.295497	low
GSM814098	6.49315	0	0.794273	2.40841	2.48947	2.70424	1.28761	1.85371	1.04837	high
GSM814102	6.73973	0	2.23088	1.02377	4.56671	-0.0693148	0.673747	3.53036	0.299313	low
GSM814103	6.73973	0	1.14945	2.71306	4.15919	0.0110637	0.105398	2.46031	0.404946	low
GSM814107	4.93151	0	1.06631	0.628055	2.8732	0.229075	1.04107	-0.98056	0.977166	high
GSM814109	5.83562	0	2.0371	3.60887	3.83447	0.904119	3.61225	2.61542	1.26687	high
GSM814117	6.82192	0	0.136137	1.79508	4.58022	0.201826	0.44223	2.53542	0.211447	low
GSM814119	5.83562	0	1.08434	2.04416	3.05524	0.156232	0.940214	1.95684	0.563946	low
GSM814122	6.32877	0	1.73349	1.3183	4.09779	0.646041	0.28823	0.200919	0.802651	low
GSM814129	6.82192	0	1.52076	2.07809	2.89173	0.964868	0.880951	-0.641255	1.65038	high
GSM814131	5.0137	0	1.94323	4.86677	5.36607	3.81319	0.572191	-0.0533847	2.87338	high
GSM814133	7.23288	0	1.76081	2.28029	3.2496	0.509502	0.299081	1.7962	0.768356	low
GSM814135	4.84932	0	1.28055	1.1218	2.81144	0.624132	1.07478	3.98547	0.327461	low
GSM814136	6.90411	0	1.26605	2.56921	3.72369	0.487913	1.32641	2.04558	0.635088	low
GSM814139	5.67123	0	1.27564	1.59625	3.38813	-0.463659	-0.183645	1.14632	0.502047	low
GSM814140	4.10959	1	2.30593	5.30855	2.65093	0.439249	0.720156	1.63577	2.35739	high
GSM814142	5.0137	1	2.53016	4.81504	1.41054	0.931701	2.58253	2.53418	3.19818	high
GSM814149	6.16438	0	1.70865	2.02722	3.15562	0.213523	0.398427	2.82018	0.524006	low
GSM814153	6.32877	0	0.370346	2.07401	4.41721	3.08963	0.896325	1.17181	0.659289	low
GSM814156	5.91781	0	0.764689	2.33539	4.28077	0.0697457	1.98558	2.92592	0.34194	low
GSM814160	4.60274	0	1.61479	1.39708	4.29304	0.689916	0.68937	1.20095	0.596691	low
GSM814163	6.57534	0	1.45298	1.70667	3.84318	0.541498	0.114206	1.98826	0.487876	low
GSM814164	6	0	1.53123	1.438	5.05673	2.57166	-0.447342	2.13892	0.464796	low
GSM814167	6.90411	0	0.53043	3.2144	3.36474	0.233589	0.171645	2.54659	0.436572	low
GSM814168	6.32877	0	0.525489	1.5486	2.92696	-0.603557	-0.199664	1.73095	0.340193	low
GSM814173	6.16438	0	2.2112	4.30902	1.83154	0.382331	2.6138	1.64129	2.66579	high
GSM814174	5.58904	0	1.32406	2.38296	4.42075	0.0774539	0.157393	1.89043	0.451869	low
GSM814177	5.34247	0	1.40953	1.90862	3.18987	1.53542	2.42659	2.01426	0.897685	high
GSM814179	5.50685	1	2.33141	1.22157	4.15139	0.488251	1.14256	0.623838	0.933735	high
GSM814180	7.64384	0	0.540177	1.24866	3.35681	0.817044	0.275004	1.538	0.415915	low
GSM814181	7.31507	0	0.903138	2.69185	4.37483	0.516485	0.682565	2.74756	0.376153	low
GSM814185	6.82192	0	-0.293665	3.31257	4.08232	0.817044	0.600989	1.37044	0.444326	low
GSM814186	5.67123	0	2.40729	3.33778	2.81493	4.99764	3.09907	1.88972	4.14622	high
GSM814189	4.93151	0	1.2544	5.02467	3.12827	0.642208	2.05547	2.28466	1.32546	high
GSM814190	6.57534	0	0.906753	2.79914	2.83427	0.0496439	0.39454	1.76551	0.639145	low
GSM814194	5.83562	0	0.776955	3.19678	3.60955	0.826123	0.413179	1.56906	0.678921	low
GSM814199	5.34247	0	2.50065	5.24774	1.90567	0.877286	0.775737	1.6343	3.23094	high
GSM814200	6.82192	0	1.10681	1.80317	3.98945	0.251519	-0.19405	2.09401	0.375271	low
GSM814204	5.58904	1	1.87722	6.18348	3.13769	2.52376	3.87718	1.23197	5.06947	high
GSM814210	4.76712	0	1.02244	1.93656	3.19075	-0.553517	0.629348	2.0624	0.430238	low
GSM814211	4.27397	0	1.14285	2.00544	3.67598	1.02141	1.24514	1.18522	0.743978	low
GSM814212	6.65753	0	1.13309	3.30063	3.67329	1.07116	0.529255	1.24605	0.912038	high
GSM814213	6.24658	0	0.620504	2.26643	3.28256	0.0496439	0.495643	-0.865303	0.959874	high
GSM814221	7.15068	0	1.2612	1.97069	2.36489	0.436669	0.102189	2.08692	0.640098	low
GSM814222	6.9863	0	1.43867	4.41332	3.56377	-0.143908	-0.136572	1.00935	1.0833	high
GSM814226	5.0137	0	1.75615	2.78577	2.9123	-0.0382813	2.45248	3.52698	0.665952	low
GSM814228	5.0137	0	1.08691	2.29455	3.2886	0.857199	-0.117499	1.72478	0.607665	low
GSM814229	5.0137	0	1.50376	3.46256	3.1935	0.571674	0.869339	1.29113	1.14489	high
GSM814230	5.0137	0	2.87846	2.73383	3.17906	1.04958	0.334458	-0.687362	2.95296	high
GSM814233	7.06849	0	1.81775	4.3257	3.36926	-0.335843	2.10594	2.6694	1.01239	high
GSM814237	4.93151	0	2.24343	3.36725	3.38461	0.974788	0.957581	1.80034	1.35012	high
GSM814245	5.91781	0	1.61011	3.11462	3.17416	0.370785	0.546773	-0.730027	1.80411	high
GSM814246	5.0137	0	1.39396	2.35424	3.6611	0.408343	2.30971	1.32455	0.868286	low
GSM814248	5.09589	0	2.00035	4.69347	0.0839892	-0.11839	3.26982	0.970155	4.72086	high
GSM814252	4.19178	0	1.4741	1.8844	3.50059	0.585844	0.253951	2.01037	0.563385	low
GSM814253	5.67123	0	0.85957	1.11141	3.30223	0.176244	0.653936	1.52905	0.431657	low
GSM814261	5.50685	0	0.977528	1.5486	4.41605	0.21994	-0.524813	4.00625	0.172192	low
GSM814263	6.9863	0	2.2304	2.66244	4.28558	0.267766	2.02244	0.105337	1.48596	high
GSM814264	6.16438	0	1.63463	2.32223	3.52362	0.748453	4.70451	1.91617	1.15664	high
GSM814265	6.57534	0	0.485864	2.30154	2.93756	0.159905	0.302255	-0.196443	0.822265	low
GSM814266	5.0137	0	1.43726	1.74547	4.62364	1.41963	4.02232	2.89531	0.581847	low
GSM814267	6.57534	0	0.708828	2.30795	3.97885	0.297306	1.40428	2.2056	0.423685	low
GSM814269	4.68493	1	1.38404	2.47486	1.73985	2.84602	8.82629	-0.198832	6.78659	high
GSM814271	5.50685	0	0.493116	1.77426	2.26257	0.235922	0.770551	3.50909	0.325378	low
GSM814272	6.73973	0	1.02012	5.29614	3.49504	1.56484	1.2064	3.64826	0.868441	low
GSM814275	5.75342	0	0.848342	3.41995	1.54713	1.03643	2.05405	2.37026	1.17229	high
GSM814280	6.24658	0	1.552	3.97888	1.96174	0.44253	1.26042	2.7105	1.1946	high
GSM814285	4.76712	0	1.95013	3.54706	3.68663	0.984716	2.89119	2.94004	1.06608	high
GSM814286	6.57534	0	1.92688	2.18266	4.31258	-0.229755	0.464921	2.20818	0.50256	low
GSM814287	6.24658	0	0.990619	4.5166	2.89977	2.14316	1.87965	2.63441	1.30273	high
GSM814288	6.57534	0	0.932632	1.8928	2.69903	0.864544	0.280328	1.97447	0.58271	low
GSM814289	4.10959	1	0.958759	2.07298	1.35453	1.15334	2.15421	-0.910178	2.41108	high
GSM814290	6.16438	0	2.32874	2.00263	4.94815	0.415509	0.371556	1.91956	0.588023	low
GSM814291	6.16438	1	2.09387	2.40557	2.49335	0.95276	0.484468	0.677298	1.61076	high
GSM814292	6.41096	0	2.0439	2.50552	3.66754	1.22724	0.430002	2.21375	0.844845	low
GSM814293	6.49315	0	1.72305	3.51467	1.37831	0.630683	0.812794	2.32712	1.4321	high
GSM814296	5.75342	0	0.857516	2.75418	3.53608	0.354845	3.18805	1.89015	0.742422	low
GSM814297	5.91781	0	1.7626	3.62772	2.92764	0.630763	0.861899	1.35947	1.38407	high
GSM814299	5.34247	0	0.765909	2.70366	2.30816	0.361996	0.645779	0.140574	1.13818	high
GSM814300	4.93151	1	1.83628	3.18268	5.04934	-0.484494	1.41725	0.632698	0.851543	low
GSM814301	4.68493	0	1.84916	2.81967	3.22875	2.11712	2.36868	0.110121	2.43327	high
GSM814304	5.50685	0	1.42746	2.62627	3.29437	1.06949	0.899811	2.47563	0.708116	low
GSM814305	6.82192	0	0.703822	1.84611	2.84685	0.727843	0.802063	2.78656	0.421489	low
GSM814307	4.93151	0	0.694298	4.45105	3.41605	0.523848	0.501077	1.58912	0.870771	low
GSM814308	6.57534	0	1.76588	1.03764	3.27912	0.140102	2.26346	2.56066	0.544976	low
GSM814316	5.50685	0	1.19094	2.39293	1.93975	0.540985	1.2735	2.05987	0.885438	high
GSM814324	5.83562	0	1.10049	1.76157	5.11447	-0.0904393	0.430002	0.92109	0.402367	low
GSM814325	5.42466	1	2.67797	3.03255	2.43733	0.547759	1.95624	0.176333	2.99066	high
GSM814326	6.49315	0	1.49663	1.63902	4.64528	0.0134901	2.08584	2.48409	0.404742	low
GSM814330	6.82192	0	1.14165	2.35746	4.11881	1.1277	1.01152	1.8601	0.600177	low
GSM814331	5.67123	0	0.957004	3.01567	2.61851	1.4487	3.47691	1.13335	1.56187	high
GSM814333	6.16438	0	1.46067	3.3489	2.9583	0.422079	0.354535	1.70121	0.947878	high
GSM814334	4.93151	0	1.33148	3.75978	2.78571	0.254956	0.813436	3.08397	0.717178	low
GSM814336	5.83562	0	1.84787	3.276	3.2662	0.576042	1.06335	1.49621	1.19329	high
GSM814337	5.91781	0	1.04575	2.45046	3.9501	0.819799	0.38487	2.36821	0.469588	low
GSM814340	6.24658	0	1.33043	2.92795	2.07089	0.586832	2.94378	0.648813	1.85067	high
GSM814343	3.53425	0	1.20192	1.53982	1.89547	0.303472	0.605711	1.26089	0.819406	low
GSM814345	6.24658	0	1.42452	1.60301	3.94068	0.634181	0.519809	1.67232	0.5357	low
GSM814347	4.52055	0	2.59491	3.58514	2.07135	0.531457	2.02185	2.93479	1.667	high
GSM814349	4.84932	0	2.8819	1.61065	3.55947	2.7092	0.57611	1.87083	1.42579	high
GSM814350	5.34247	0	1.49287	2.81545	1.36535	-0.0734209	1.53839	1.94263	1.19221	high
GSM814351	2.63014	0	1.09421	3.11104	3.96531	0.79516	0.199494	3.0023	0.453525	low
GSM814353	6.24658	1	1.95431	3.41155	1.89394	1.59057	1.77118	0.736199	2.80486	high
GSM814354	5.83562	0	1.53267	3.91027	1.30531	0.705184	0.842807	1.21096	2.05066	high
GSM814356	4.84932	0	2.6839	3.1674	0.975583	0.284973	0.907599	2.15826	2.10073	high
TCGA-ZF-A9RN	1.68493	1	2.39641	3.04738	1.71579	2.97188	-0.594283	1.36614	2.62055	high
TCGA-ZF-AA4W	5.0137	0	1.15053	2.32352	3.39459	-0.317469	-0.491012	0.29033	0.708666	low
TCGA-DK-A3IQ	1.47671	1	2.01139	5.36412	3.45572	4.60673	4.0763	-0.129122	8.91953	high
TCGA-FD-A6TK	0.90411	0	2.13463	4.40646	2.37461	1.39956	1.88196	1.67645	2.55651	high
TCGA-CU-A5W6	0.153425	1	1.72036	1.97258	4.97535	0.438737	-0.0705791	2.69968	0.351844	low
TCGA-DK-A3X1	5.50411	0	0.561986	1.75936	2.47423	0.607957	-0.195252	0.870444	0.632385	low
TCGA-BT-A20V	0.421918	1	2.60484	3.49287	4.65608	-0.0390741	-0.534905	0.969141	1.06549	high
TCGA-GV-A3QF	1.69041	1	1.60889	2.11224	3.1917	-0.338201	-0.442473	1.00134	0.695441	low
TCGA-DK-A6B2	1.30685	0	2.1818	4.02464	3.85347	1.1443	2.55729	1.88269	1.66547	high
TCGA-DK-A1AG	1.30137	0	1.11949	2.8426	4.07064	0.145391	-0.139007	0.801266	0.663972	low
TCGA-E7-A519	1.39178	0	0.73678	1.67239	3.89453	-0.363438	0.656869	1.52895	0.371839	low
TCGA-ZF-A9R1	2.11781	0	0.747056	1.73695	4.1128	2.18921	2.34943	0.350963	0.955895	high
TCGA-4Z-AA7S	2.91507	1	1.74472	2.2347	4.04013	-0.231201	-0.222031	0.474644	0.753377	low
TCGA-BL-A13J	0.221918	1	2.21854	3.41624	3.63752	2.06226	1.11023	1.20546	1.86071	high
TCGA-C4-A0F1	0.243836	0	2.25925	2.18246	3.00935	2.04358	1.14145	0.570992	1.95939	high
TCGA-DK-A3IS	4.18904	0	1.24229	0.42661	3.42038	-0.11905	-0.476654	1.01757	0.401251	low
TCGA-E5-A4TZ	1.27945	1	2.71337	3.61228	2.7068	1.29337	-0.0900737	0.298297	2.85029	high
TCGA-K4-A5RH	0.756164	0	1.95842	3.1376	2.59866	0.303412	0.788125	3.16808	0.814627	low
TCGA-ZF-AA56	0.709589	1	1.17292	2.41054	2.82713	4.35565	7.20281	1.77248	3.03331	high
TCGA-YC-A9TC	0.0547945	1	1.84159	1.68829	1.42393	-0.0236399	0.342718	-0.199765	1.66272	high
TCGA-CF-A7I0	1.00822	0	0.161276	1.14021	4.15111	0.734081	1.40927	1.93424	0.293706	low
TCGA-DK-A6B1	5.6137	0	0.91972	1.46406	3.1067	-0.13504	0.376022	3.3386	0.277724	low
TCGA-G2-AA3C	0.578082	1	1.31739	4.14096	0.618515	-0.374752	6.42591	-0.17967	5.3145	high
TCGA-BT-A3PJ	2.16164	0	2.47643	3.83379	2.9275	2.02583	-0.532472	0.940949	2.35739	high
TCGA-CF-A47Y	1.02192	0	0.230421	1.25917	2.854	-0.316293	0.174167	1.30835	0.356174	low
TCGA-BL-A0C8	3.33973	0	1.98163	2.20299	3.28529	0.624467	-0.0474267	3.1617	0.548371	low
TCGA-E7-A7DV	0.10137	0	0.842921	3.87588	3.10005	-0.206598	-0.438831	0.231813	0.998952	high
TCGA-BT-A20N	2.17808	1	1.91066	3.50118	1.44615	4.02108	0.599027	0.275915	4.77577	high
TCGA-FD-A43X	0.30137	0	0.628918	2.36518	4.02047	-0.335371	-0.435387	-0.632679	0.65657	low
TCGA-XF-A9SM	2.87123	0	2.36159	4.09338	3.37524	1.00336	0.583866	2.67498	1.26426	high
TCGA-GU-A42Q	0.942466	1	2.10587	1.6021	1.73324	3.04057	7.78351	0.281079	5.94074	high
TCGA-C4-A0F7	0.169863	1	2.10352	2.37899	2.4006	2.1278	1.57873	0.197571	2.6182	high
TCGA-ZF-AA5P	1.01918	0	2.02597	3.00371	2.90427	3.65648	3.83054	1.43552	3.14767	high
TCGA-XF-A9SX	1.96986	1	1.8745	4.77675	3.07178	1.24114	0.607457	1.8294	1.73086	high
TCGA-FD-A3B8	1.05205	0	2.16757	3.74765	2.98024	3.39907	3.51269	2.70615	2.51031	high
TCGA-XF-A9T4	1.35616	1	2.29288	4.07898	3.68094	-0.314157	0.168293	1.33778	1.2514	high
TCGA-KQ-A41P	2.99726	0	0.77106	2.66431	3.72554	0.0148412	1.24888	0.00931529	0.857069	low
TCGA-4Z-AA80	0.0520548	1	0.465415	3.43339	5.05474	-0.242255	-0.168798	1.88613	0.32441	low
TCGA-FD-A3B6	2.75342	1	2.31223	3.08725	1.3289	0.380757	-0.36241	2.00898	1.51117	high
TCGA-DK-A1A6	5.53425	0	0.796186	2.91256	2.06205	-0.199446	-0.164839	1.74005	0.675942	low
TCGA-DK-A1AD	9.36986	0	1.51464	2.16683	3.45777	1.44213	1.59904	3.18162	0.60472	low
TCGA-2F-A9KW	0.69589	1	2.51609	3.93604	2.34433	-0.289676	1.30484	0.934852	2.28408	high
TCGA-DK-AA6T	1.56712	0	0.760386	1.69914	2.7744	0.599318	0.578754	0.791416	0.702066	low
TCGA-CU-A0YR	1.26027	1	0.832106	2.53123	1.46334	-0.266738	0.846016	1.44099	0.866119	low
TCGA-FD-A3B3	2.66849	1	2.46298	3.17396	2.43341	2.77364	2.49632	1.9008	2.78541	high
TCGA-FD-A43N	1.91507	0	1.03344	3.74358	2.787	0.141911	1.03204	2.81506	0.688241	low
TCGA-KQ-A41S	0.0958904	0	1.28354	3.39697	2.67042	1.45659	1.8333	1.41902	1.46843	high
TCGA-E7-A5KF	0.0547945	0	1.38809	0.16102	3.80625	-0.197521	-0.579513	4.50211	0.135772	low
TCGA-XF-AAN7	1.54795	1	1.20606	3.18528	1.61793	-0.0480498	2.60321	-0.0372947	2.15216	high
TCGA-ZF-A9RD	1.11781	1	1.99613	2.1886	2.66545	1.67002	0.492474	1.43351	1.30856	high
TCGA-FD-A3SR	1.64932	1	2.95941	3.7982	4.16565	3.05477	2.2656	2.23787	2.4615	high
TCGA-DK-AA76	1.00274	0	1.67226	-0.00032094	3.70123	-0.0108563	0.360437	4.31847	0.181287	low
TCGA-E7-A3Y1	0.446575	0	0.514562	-0.0812696	2.63056	-0.273097	1.17809	3.09244	0.212093	low
TCGA-GV-A40G	1.58904	0	1.53126	2.08103	4.47843	-0.300584	-0.620028	1.19064	0.469028	low
TCGA-BT-A2LD	1.70685	1	3.26599	4.4183	3.42983	0.398059	1.34836	0.215799	3.71257	high
TCGA-4Z-AA82	4.26301	1	1.81123	4.56481	2.58948	0.648552	0.699824	-0.267542	2.91843	high
TCGA-FD-A62P	0.523288	1	2.7252	3.35073	3.12771	1.38826	1.36587	0.9507	2.45652	high
TCGA-FD-A3N6	2.33151	0	1.8872	2.15934	3.00792	2.96204	3.67537	1.11813	2.27602	high
TCGA-2F-A9KR	8.72055	1	1.8525	0.632024	3.66855	1.05909	5.06721	2.84381	0.705021	low
TCGA-FD-A6TC	0.512329	0	1.81012	4.10263	5.07516	2.1336	2.00929	0.0850748	2.05418	high
TCGA-XF-AAN1	2.57808	1	1.13801	2.52797	4.18236	-0.345527	0.0917022	0.841797	0.564396	low
TCGA-UY-A9PA	2.93699	0	1.1949	2.21797	4.15047	-0.258789	0.0674027	3.1253	0.29097	low
TCGA-XF-AAMZ	3.69315	1	0.960104	2.15708	2.76869	0.170777	0.13509	2.72743	0.434411	low
TCGA-XF-AAMR	7.64384	0	2.89639	3.19544	4.90522	4.0181	4.41209	0.479967	4.37196	high
TCGA-BT-A42E	3.03562	0	2.01867	3.81264	1.96752	-0.0999272	-0.424103	1.40987	1.48219	high
TCGA-K4-A6FZ	0.150685	0	1.93627	3.25652	3.16302	-0.0135484	0.31972	1.8012	0.956686	high
TCGA-FD-A6TB	1.56712	0	1.35753	3.05654	4.49127	1.37769	2.9505	1.97364	0.89002	high
TCGA-GU-AATO	0.887671	1	1.44195	2.21381	3.20363	0.303104	0.951262	0.777053	0.929823	high
TCGA-DK-A1AA	1.58356	0	1.65183	1.72996	3.75018	-0.309473	1.07853	2.75738	0.419339	low
TCGA-GV-A3JW	1.77808	0	1.62595	3.74458	2.58705	-0.142434	0.218063	2.93108	0.761772	low
TCGA-FD-A5BZ	2.28767	1	1.68604	4.87944	3.63184	3.49036	3.28241	1.36019	3.34568	high
TCGA-ZF-A9R9	2.36712	1	0.164983	2.97685	2.73726	1.90844	1.44082	0.692384	1.07593	high
TCGA-4Z-AA7O	1.40274	0	0.858935	3.70469	3.21453	1.28827	0.373159	2.02075	0.820894	low
TCGA-DK-A6B6	3.05479	0	0.39504	1.43938	4.19334	-0.354336	-0.30027	2.81874	0.181063	low
TCGA-GC-A3BM	1.78356	1	1.91905	2.45025	4.18739	0.308761	3.27789	0.847682	1.21174	high
TCGA-GV-A3QI	3.0411	0	2.16837	2.49173	3.21809	2.89663	-0.594818	1.37649	1.47954	high
TCGA-DK-AA77	1.69315	0	1.67228	1.04194	4.13216	-0.137956	-0.279347	2.89343	0.281847	low
TCGA-XF-A8HC	0.547945	1	1.60521	2.4278	3.09105	-0.374752	-0.476944	3.42122	0.386056	low
TCGA-ZF-AA4T	1.6411	1	1.63436	3.03029	1.60801	-0.351025	-0.128185	2.21719	0.914116	high
TCGA-FD-A6TI	0.805479	1	3.53805	3.99306	4.36391	0.869845	1.71606	0.867726	2.87212	high
TCGA-H4-A2HO	0.126027	0	0.257651	2.12472	3.6339	-0.374752	1.07875	3.44467	0.223125	low
TCGA-CF-A47X	1.05205	0	1.31821	0.194433	4.17228	-0.239157	-0.216885	1.6557	0.279365	low
TCGA-BL-A5ZZ	1.03288	0	1.64623	4.55075	2.30296	3.2838	2.26211	0.552419	4.4283	high
TCGA-DK-A2HX	3.89041	1	2.33781	4.04899	4.33815	3.55683	3.5573	0.611501	3.91199	high
TCGA-UY-A8OC	0.00273973	1	1.84764	3.95141	2.5041	0.0808065	1.3362	-0.355698	2.6113	high
TCGA-DK-AA6S	13.8356	0	2.15952	3.70939	3.45087	2.22817	1.634	1.07057	2.3018	high
TCGA-4Z-AA7Q	1.39726	1	1.78353	2.71683	2.86515	2.4047	0.540034	1.98834	1.27636	high
TCGA-LT-A5Z6	1.29863	0	1.56579	2.92286	3.73841	-0.125527	0.0188	2.19648	0.571644	low
TCGA-YC-A89H	1.56986	0	0.338049	3.58147	1.75467	-0.124806	0.402137	0.337747	1.12596	high
TCGA-E7-A8O8	0.0356164	0	0.0474124	1.37638	2.64272	-0.328435	-0.439017	-0.401062	0.534235	low
TCGA-GC-A3OO	1.31781	0	1.36929	2.42008	3.60503	3.26891	3.29724	0.468421	2.08932	high
TCGA-BT-A2LB	1.34795	1	1.08214	3.96865	4.40914	0.97297	2.46764	2.487	0.766025	low
TCGA-ZF-AA54	1.61644	1	1.76076	3.5233	2.70388	0.328885	0.698902	1.27255	1.35345	high
TCGA-FT-A3EE	0.271233	1	0.901026	3.92506	3.09369	-0.286861	0.866745	0.288731	1.1651	high
TCGA-FJ-A3ZF	1.43562	0	1.00733	3.40126	2.01557	-0.347393	-0.371773	3.14901	0.533798	low
TCGA-DK-A3X2	1.49863	1	0.558194	0.488351	1.78072	0.287897	-0.36241	-0.413248	0.730602	low
TCGA-ZF-AA4R	2.83836	1	2.44546	4.88543	3.57996	2.59195	1.03732	1.9556	2.55181	high
TCGA-K4-A83P	1.35616	0	0.825677	3.29516	3.4278	2.21788	2.27352	2.1216	1.00181	high
TCGA-BT-A20Q	1.62466	1	1.35254	2.59836	4.59041	2.43641	1.87739	1.53908	0.943265	high
TCGA-ZF-AA51	4.69589	0	0.488324	2.21017	2.59916	0.42488	0.426796	2.48762	0.439208	low
TCGA-ZF-AA4X	5.6	0	-0.117388	2.73002	3.68898	-0.187277	0.181468	2.54322	0.262084	low
TCGA-FD-A5BU	1.61096	0	2.87813	4.06475	3.62407	2.30756	7.11057	0.899891	6.30664	high
TCGA-CF-A8HX	0.945205	0	0.533295	1.97496	2.76476	-0.0742068	0.834478	0.96694	0.596342	low
TCGA-XF-A9SK	1.33151	1	2.01967	4.61137	5.11444	2.3061	1.47363	0.760696	1.99701	high
TCGA-GD-A3OS	1.74795	0	1.98358	3.93658	2.39424	1.80813	3.94975	0.868532	3.66928	high
TCGA-GV-A3QK	2.27945	0	1.03443	0.777971	3.56781	-0.276084	0.285725	3.26546	0.220373	low
TCGA-FD-A43Y	1.29863	1	2.24025	4.44949	3.00401	1.05398	7.81921	0.878562	5.38263	high
TCGA-G2-A2EL	2.24384	1	1.51667	0.483846	0.634437	3.7892	-0.658758	-0.654139	2.65362	high
TCGA-E7-A541	2.13151	1	0.722815	1.74399	3.37761	-0.280942	-0.262786	1.53318	0.385645	low
TCGA-LC-A66R	1.27671	0	1.68681	1.98892	2.37346	0.193159	0.117147	1.6417	0.822318	low
TCGA-XF-AAMG	9.21644	0	2.0343	3.48997	1.23364	-0.245462	0.746325	0.989419	2.04485	high
TCGA-GU-A763	2.73151	0	0.696851	0.371137	2.86745	-0.331573	-0.43939	2.7083	0.219313	low
TCGA-G2-AA3D	5.86027	0	1.13999	2.18159	3.7872	-0.0440984	-0.0359604	2.15525	0.412045	low
TCGA-ZF-A9RC	7.85753	0	1.21432	3.90657	2.85951	2.33588	2.52122	-0.49315	3.30953	high
TCGA-S5-A6DX	0.153425	1	0.453874	1.9921	3.41479	-0.0252068	1.41995	1.22163	0.503546	low
TCGA-FJ-A3ZE	0.887671	1	0.688984	3.63791	1.57635	-0.12878	2.17972	1.33418	1.26367	high
TCGA-GV-A3JV	1.18904	1	0.618783	2.1383	3.64902	-0.143809	0.525092	1.22221	0.465737	low
TCGA-CF-A3MG	1.01096	0	0.96718	2.00776	4.33004	-0.214577	1.89984	1.62231	0.459013	low
TCGA-FD-A3NA	5.05479	0	1.04428	4.19902	3.51265	-0.138686	0.847633	1.70495	0.825444	low
TCGA-DK-A3IT	1.77534	0	1.4112	3.31933	3.16188	1.97882	1.84184	0.812796	1.76435	high
TCGA-ZF-A9R0	1.86301	1	0.12106	3.59875	2.69958	1.48123	2.75105	0.308474	1.47149	high
TCGA-GC-A3I6	1.72603	1	2.24026	2.89144	4.04963	0.110676	1.20176	1.30281	1.05319	high
TCGA-XF-A9SH	5.4	1	1.29488	2.0521	2.99329	0.177759	1.57785	1.39913	0.78388	low
TCGA-UY-A78L	3.08767	0	3.20336	3.70701	1.1404	-0.188898	3.79357	-0.492054	7.47178	high
TCGA-E7-A6MD	0.353425	0	1.41876	2.45581	4.069	1.08444	1.2302	1.70049	0.73568	low
TCGA-XF-AAMY	8.24932	0	2.34077	4.23172	4.41716	0.91574	1.80411	3.04988	1.04296	high
TCGA-GU-A767	0.394521	1	1.1319	1.96704	3.17326	1.39452	1.99596	2.75918	0.618631	low
TCGA-DK-A3IN	0.684932	1	2.13302	4.47158	2.72284	0.0607239	1.0826	1.21737	1.95831	high
TCGA-2F-A9KT	6.44384	0	1.38203	4.137	3.31486	0.270262	0.808569	0.0247595	1.65774	high
TCGA-UY-A78N	7.23562	1	1.2007	3.18649	1.84847	1.2432	1.67774	0.623317	1.92362	high
TCGA-DK-A1A5	0.178082	1	1.82096	4.23999	5.04848	2.54212	1.99863	0.735864	1.92047	high
TCGA-XF-AAMW	0.693151	1	2.40386	2.50744	2.34011	3.12733	0.342111	0.48294	2.9484	high
TCGA-ZF-AA4V	4.94795	0	2.9783	2.96459	2.31016	0.358382	-0.531359	1.36449	1.78513	high
TCGA-CU-A0YN	1.07671	1	2.28463	3.151	2.16812	0.298718	0.860134	1.31938	1.72148	high
TCGA-XF-AAMH	0.942466	1	0.705058	4.0599	2.79261	3.10738	6.32785	-0.462246	5.00274	high
TCGA-XF-A8HI	1.49041	1	1.44363	0.578594	2.80661	-0.300795	2.75089	3.31132	0.38178	low
TCGA-XF-AAMT	0.246575	1	2.32256	4.66013	3.02855	2.46321	2.13903	0.982635	3.79643	high
TCGA-BT-A20R	0.421918	1	2.51493	4.36559	3.05147	1.48465	2.6131	0.408163	3.95753	high
TCGA-H4-A2HQ	1.61644	0	2.08776	3.14547	3.10745	0.977518	-0.248197	0.410005	1.64917	high
TCGA-FD-A43S	1.24658	0	0.766347	3.3036	3.97894	1.27183	3.32516	2.35063	0.773827	low
TCGA-ZF-AA58	4.51781	0	1.88775	3.50432	2.85312	0.323994	1.74356	2.25009	1.17467	high
TCGA-DK-AA6P	1.25205	0	1.16781	0.405898	4.67958	-0.255645	0.246002	3.34034	0.162359	low
TCGA-XF-AAN0	4.70685	1	1.29405	2.79355	2.91373	0.645918	1.45832	0.875127	1.17243	high
TCGA-GV-A3JX	1.59178	0	1.50773	3.38066	1.62113	1.14622	3.13777	1.29046	2.30177	high
TCGA-ZF-A9R3	2.6	1	1.24202	2.91041	5.35771	0.19377	0.937469	2.62526	0.363629	low
TCGA-4Z-AA89	2.81918	0	0.843143	0.397158	3.62462	-0.361545	-0.360146	3.38748	0.16369	low
TCGA-BT-A20W	0.69589	1	1.03287	2.32708	3.79616	-0.0810372	0.62165	1.83519	0.477034	low
TCGA-FD-A3N5	1.87671	1	3.19475	3.5017	2.86246	3.06655	1.50194	0.52538	5.00031	high
TCGA-DK-A3WX	0.879452	1	1.78692	3.72049	1.33072	0.864166	1.14256	1.30667	2.23516	high
TCGA-BT-A42C	2.39178	0	2.309	2.68825	3.26739	1.31606	1.64166	2.03381	1.31103	high
TCGA-KQ-A41O	4.2137	0	0.470326	1.87948	2.00101	-0.272172	-0.576983	-0.494646	0.83416	low
TCGA-ZF-AA4N	0.241096	1	1.95751	4.3645	2.35819	-0.0657907	8.17253	0.619636	5.00942	high
TCGA-G2-A2EC	1.90685	1	1.02801	3.34866	4.64124	1.9005	3.44321	1.42925	1.09199	high
TCGA-CF-A5U8	1.09315	0	0.857651	1.14023	3.41014	-0.273921	-0.0609229	2.3392	0.287917	low
TCGA-UY-A8OD	9.40274	0	0.605387	3.84471	4.64529	2.50263	3.32785	0.970998	1.29272	high
TCGA-FD-A3B4	1.39726	1	2.35392	4.05106	2.65958	1.58043	2.10108	1.40956	2.74566	high
TCGA-FJ-A3Z7	2.58904	0	0.793669	1.30088	0.560438	-0.323046	-0.405484	2.89189	0.453094	low
TCGA-G2-A2EJ	4	0	2.72418	0.872136	1.53072	0.559478	-0.0171755	0.574945	1.6335	high
TCGA-SY-A9G0	2.76164	1	1.71747	3.50042	3.17058	4.08118	4.00562	1.85499	2.88296	high
TCGA-G2-A2EK	1.32877	0	0.977825	1.24471	4.56328	1.21589	2.112	1.42549	0.51277	low
TCGA-FD-A5BX	0.473973	1	1.38883	4.51921	2.03648	0.707665	1.76463	-0.0413857	2.9718	high
TCGA-FD-A6TA	5.23836	0	1.00175	3.11262	3.4671	1.4271	1.90172	2.36111	0.794726	low
TCGA-BT-A3PK	0.830137	1	1.61364	3.51636	1.67691	-0.268376	1.0248	0.480333	1.86964	high
TCGA-SY-A9G5	3.24932	0	1.73272	3.96853	4.04931	1.72003	1.89435	2.35179	1.19065	high
TCGA-GU-A764	1.67123	0	2.04062	4.02714	3.48581	1.44855	1.50106	1.00961	2.0438	high
TCGA-K4-AAQO	0.983562	0	1.85831	3.34617	3.31145	3.60141	3.86597	2.95946	1.89429	high
TCGA-DK-AA6L	3.1863	1	2.02092	3.6609	5.70642	0.156401	0.0893073	0.801266	0.809792	low
TCGA-K4-A6MB	1.28493	0	1.71268	3.24511	3.86408	0.980089	1.1258	2.02169	0.918674	high
TCGA-BT-A20P	1.49041	1	1.12744	1.9652	4.3857	0.106646	1.33915	1.9825	0.429642	low
TCGA-FD-A3SJ	2.02466	1	1.55606	2.38786	2.96866	2.44381	2.40369	2.17141	1.25191	high
TCGA-GC-A3WC	1.47945	0	2.49321	1.17694	2.7362	2.14045	8.51118	1.9651	2.89975	high
TCGA-FD-A3SP	2.14521	0	2.59586	4.55768	2.95167	2.08289	2.67784	1.4374	3.67708	high
TCGA-GC-A3RB	1.59452	0	1.65276	2.37753	3.52378	-0.299215	0.542545	1.35842	0.711515	low
TCGA-CF-A47T	1.05479	1	0.113338	1.68854	3.3172	-0.323907	0.181845	0.0933965	0.47346	low
TCGA-DK-A3IL	1.13151	1	0.924308	3.63608	3.57919	1.94519	2.31641	2.79048	0.86488	low
TCGA-GD-A2C5	2.22466	0	0.392017	2.58945	3.92175	1.77501	1.8532	-0.133002	1.05997	high
TCGA-UY-A9PD	1.48493	0	0.930378	3.58607	2.84688	0.424714	1.5834	2.78919	0.709546	low
TCGA-DK-A3IM	0.679452	1	2.84274	2.57287	1.31209	-0.106295	-0.4961	-0.141099	2.72125	high
TCGA-BT-A42F	2.36712	0	1.69822	2.34699	1.23995	1.80378	0.631364	1.46744	1.71701	high
TCGA-FD-A3SL	1.95068	1	1.80827	3.77364	2.92808	3.15939	2.46139	0.724128	3.27182	high
TCGA-BT-A3PH	0.389041	1	-0.00512087	4.25591	3.12618	0.146171	2.73109	-0.438556	1.43055	high
TCGA-DK-A1A3	1.82192	1	2.5654	3.80405	3.63772	0.901301	1.71617	1.04873	2.11855	high
TCGA-BT-A2LA	1.43014	0	2.36813	2.76468	0.500831	2.54162	1.14011	0.0948299	5.13086	high
TCGA-FD-A5BT	0.89863	1	1.16741	5.2763	2.16508	0.38581	1.79056	1.98173	1.70043	high
TCGA-E7-A85H	1.07945	0	1.10586	3.70814	2.85902	0.182024	0.378244	2.64902	0.676501	low
TCGA-CU-A72E	1.13151	1	1.21589	3.11378	2.71685	1.37732	6.679	0.677262	2.78873	high
TCGA-FD-A3SN	2.43014	0	2.24246	3.93113	4.1409	0.0764416	1.23935	2.07168	1.05629	high
TCGA-GU-A762	0.635616	1	1.3742	3.97284	3.12122	2.5202	1.06705	2.56686	1.2631	high
TCGA-GV-A3QH	0.706849	1	2.33475	2.22802	4.26524	-0.338419	-0.331889	2.97897	0.435413	low
TCGA-XF-A9SJ	0.268493	1	2.08518	3.8599	2.51206	-0.0373209	1.3849	1.82052	1.50757	high
TCGA-GV-A6ZA	1.89315	0	0.815184	2.53645	2.50654	-0.346624	1.08282	1.89599	0.607666	low
TCGA-FD-A5C1	4.90959	0	1.43352	3.5462	2.60767	0.0978029	1.45123	1.22433	1.29621	high
TCGA-BT-A20X	0.687671	1	2.05432	2.9806	2.7628	1.91085	0.156066	0.583532	1.99669	high
TCGA-K4-A3WV	1.76986	0	3.06795	3.76194	4.74051	2.60429	4.00658	-0.587926	5.51374	high
TCGA-FD-A5C0	1.50685	1	2.35085	2.523	3.75404	2.34532	2.6116	2.18638	1.47859	high
TCGA-DK-A3IU	1.93425	1	2.70645	3.62121	4.12727	2.409	3.02281	3.09109	1.65575	high
TCGA-UY-A78K	1.46849	1	1.58055	2.96808	3.80232	-0.0571824	0.655238	3.22404	0.468547	low
TCGA-DK-A1AE	1.34521	0	2.10478	0.98052	2.75732	1.18646	8.27176	0.309209	3.08104	high
TCGA-BT-A20O	1.0137	1	1.24747	3.45745	3.56329	1.40276	6.2582	3.83409	1.00612	high
TCGA-FD-A43U	1.74247	0	0.073042	3.84832	2.90988	-0.0385729	1.91478	2.22387	0.594181	low
TCGA-4Z-AA7W	2.30137	0	1.73799	3.2103	2.78865	-0.268274	-0.0191043	2.82314	0.660009	low
TCGA-KQ-A41Q	0.989041	0	0.358553	2.731	4.17743	0.139846	0.807701	-0.421973	0.73311	low
TCGA-E7-A3X6	2.47671	1	1.17832	2.14016	4.87475	0.58381	0.376204	1.70459	0.430591	low
TCGA-XF-A9SL	5.53425	1	1.27031	4.08706	3.67939	3.13238	3.91946	1.94827	2.01079	high
TCGA-DK-A1AB	1.39178	1	2.53907	3.80286	4.23191	3.49321	2.21071	1.38594	2.80358	high
TCGA-GC-A3RC	1.32603	0	2.09163	3.19356	2.79712	0.526852	-0.426868	1.58723	1.16814	high
TCGA-XF-AAN8	0.323288	1	1.29098	5.22649	2.99806	0.973956	3.79943	0.944903	2.72112	high
TCGA-E5-A2PC	3.63288	0	1.73251	2.56916	1.64183	-0.239756	8.55905	1.03397	3.229	high
TCGA-ZF-A9R2	1.7589	0	2.15549	1.15616	2.72387	-0.262757	-0.502196	0.719107	0.837202	low
GSM814052	4.68493	0	1.31246	1.61814	3.00838	-0.0208929	0.46908	1.66616	0.562695	low
GSM814055	6.65753	0	0.60066	3.99897	3.55519	2.80476	1.50739	0.692486	1.58439	high
GSM814057	5.83562	0	0.959654	3.33374	3.96297	2.52274	2.52352	1.34982	1.2703	high
GSM814058	4.52055	0	1.37637	1.99243	3.93621	0.910299	1.09074	1.4613	0.683768	low
GSM814059	7.06849	0	0.534992	2.94318	4.42595	0.163984	0.697217	3.75701	0.242421	low
GSM814061	7.31507	0	1.28569	1.56255	4.00248	0.574092	0.892667	1.29762	0.567814	low
GSM814068	5.83562	0	2.71496	5.84773	3.29906	0.877568	2.82713	2.2275	3.15276	high
GSM814069	3.69863	0	2.18717	2.76921	3.27393	0.352549	0.468519	1.45495	1.10032	high
GSM814071	5.09589	0	1.62854	1.08593	3.4569	1.14626	0.821435	1.11619	0.76065	low
GSM814074	6.41096	0	3.16409	2.21923	3.10735	0.0410879	-0.231878	2.19924	1.04869	high
GSM814075	6.82192	0	1.73116	4.03806	3.54837	2.51388	1.49626	1.39277	1.94497	high
GSM814084	6.90411	0	1.86359	1.98687	4.29495	0.486839	0.629348	2.55397	0.495047	low
GSM814087	5.26027	1	1.99169	2.49445	4.39684	1.12067	0.0402801	2.45666	0.614545	low
GSM814089	4.84932	0	0.402113	2.1338	2.91278	-0.216297	0.83973	1.52481	0.474803	low
GSM814090	5.26027	0	1.38902	2.90034	3.58132	-0.0271269	0.278961	2.05799	0.599009	low
GSM814092	5.67123	1	0.973817	2.01311	2.1421	0.0788915	1.03541	4.3597	0.33726	low
GSM814094	5.26027	1	1.60019	2.17443	2.87738	0.510546	1.98848	1.05462	1.14076	high
GSM814096	6.73973	0	1.7869	1.16858	4.28457	0.651548	-0.0329331	-1.34047	1.12397	high
GSM814100	3.12329	0	1.04946	1.52622	2.57962	1.32717	0.59746	3.10042	0.474623	low
GSM814106	4.84932	0	1.93267	2.04227	3.31784	0.725025	0.363927	-0.664274	1.58806	high
GSM814108	6.41096	0	2.19428	4.65365	1.38853	0.752841	0.426171	-0.808544	5.20569	high
GSM814110	5.50685	0	0.820063	3.25109	4.32161	0.182395	0.267127	1.61216	0.51582	low
GSM814112	5.75342	0	1.61915	2.27664	3.95526	-0.330607	-0.0726728	0.413627	0.750259	low
GSM814114	6.9863	0	1.34013	1.8854	2.16171	0.0405145	0.476438	1.96216	0.68225	low
GSM814118	3.78082	0	1.74842	2.27165	2.40457	0.626826	0.761877	1.33195	1.13064	high
GSM814121	5.58904	0	1.82636	3.65748	2.62889	0.399078	0.483406	2.11367	1.13938	high
GSM814123	6.41096	0	1.52962	1.36603	2.66148	0.0768462	3.29924	-0.116099	1.43992	high
GSM814126	5.17808	0	2.30169	5.67555	1.26126	0.764405	1.8476	-0.394123	7.41181	high
GSM814132	5.50685	0	1.67753	2.94488	3.58586	0.378719	1.0011	2.52896	0.693032	low
GSM814134	6.08219	0	1.33803	2.49568	4.7337	0.0842818	-0.0493325	4.02127	0.235178	low
GSM814138	6.24658	1	2.01967	3.80151	3.80404	0.998791	4.80878	0.116062	3.08751	high
GSM814144	5.50685	0	2.59107	2.37319	3.14723	3.82618	0.28823	2.0947	1.84554	high
GSM814150	5.34247	0	1.59484	1.74878	4.54175	0.238759	0.237103	2.69474	0.351238	low
GSM814155	5.42466	0	1.10835	0.545902	3.30619	0.942615	0.77157	3.07732	0.315748	low
GSM814159	6.90411	0	2.3317	4.7493	2.70248	-0.101844	0.199494	1.27516	1.95892	high
GSM814162	3.61644	0	1.71652	1.92402	3.03836	0.317816	0.110853	2.15697	0.624759	low
GSM814165	6.16438	0	0.835659	3.1395	1.19136	0.414566	0.827575	3.10042	0.753546	low
GSM814166	6.16438	0	1.72641	3.13932	2.8931	0.368573	0.521218	0.770738	1.3295	high
GSM814169	5.50685	0	2.06259	4.21679	3.82725	0.452734	0.386036	1.42116	1.31142	high
GSM814170	6.16438	0	2.12423	2.84144	2.05112	0.355865	1.19521	3.53385	0.877881	low
GSM814171	5.75342	0	2.66836	2.00771	4.31958	-0.309926	0.255245	3.62812	0.418135	low
GSM814172	4.19178	1	0.578573	3.17842	2.88963	-0.86168	0.385447	-0.693433	1.01741	high
GSM814175	6.9863	0	1.74361	2.48329	3.24669	0.251045	2.50253	1.78679	0.98426	high
GSM814176	5.58904	0	2.09081	3.25749	3.05057	1.31892	3.84469	1.86898	1.9379	high
GSM814182	6.82192	1	1.61589	3.33995	3.21693	-0.783128	2.78748	1.31809	1.12192	high
GSM814184	5.67123	0	1.71737	3.6861	3.09603	0.454218	0.807428	2.84344	0.846346	low
GSM814191	5.34247	0	2.19817	2.4069	3.05985	0.183658	0.348615	1.90592	0.901581	high
GSM814192	4.68493	0	1.31533	2.68328	3.66348	1.43552	1.07501	2.84543	0.620842	low
GSM814193	5.83562	0	2.27391	3.69942	5.10661	0.270747	1.48953	1.23717	1.0951	high
GSM814195	4.68493	0	1.63109	3.10958	2.40819	0.127002	0.136486	2.06928	0.907471	high
GSM814196	7.06849	0	1.67694	1.29533	2.97598	0.568501	0.556876	1.60568	0.692678	low
GSM814197	7.39726	0	2.99504	4.06236	3.98241	0.24507	2.54113	2.72957	1.50747	high
GSM814198	4.76712	0	0.673962	1.49848	5.23194	-0.0754643	-0.0829268	1.53997	0.248744	low
GSM814201	6.57534	0	1.8603	1.38667	3.65195	-0.499255	0.550869	1.15835	0.610157	low
GSM814202	6.49315	1	0.908432	4.15752	1.77435	0.937861	0.135752	3.20161	0.846509	low
GSM814203	4.68493	0	0.762354	2.61117	2.60863	0.478046	0.176807	0.735946	0.853138	low
GSM814205	4.60274	0	1.17915	2.27302	3.97541	1.00781	0.224305	3.06913	0.394819	low
GSM814208	5.42466	0	1.04078	2.66992	2.52813	1.07301	0.372713	1.52419	0.896954	high
GSM814215	6.90411	0	2.10089	3.03786	4.14924	1.51981	2.89893	0.0366015	2.23475	high
GSM814217	4.68493	0	1.61317	4.04925	3.79881	0.523506	4.30284	1.7042	1.55769	high
GSM814218	5.34247	1	1.46616	4.11815	2.18677	0.841489	1.3373	0.42884	2.31279	high
GSM814224	1.64384	0	0.847741	2.8359	4.28942	0.951287	1.19083	1.19864	0.682528	low
GSM814225	4.76712	1	2.24997	5.55207	1.49302	1.50854	1.61914	-0.0585886	6.79276	high
GSM814231	5.75342	0	1.72347	2.04269	3.08672	0.364041	0.832825	1.18943	0.911635	high
GSM814234	4.60274	0	0.728253	1.1218	3.74559	0.200103	-0.366555	2.92593	0.225669	low
GSM814238	5.0137	1	2.78877	4.17957	2.11612	0.251282	1.53512	0.690375	3.42229	high
GSM814240	4.60274	0	0.670777	2.27166	2.53004	-0.0545347	-0.0902974	0.986143	0.638024	low
GSM814241	6.49315	1	0.158807	3.79914	3.296	1.26865	5.21362	1.93318	1.10927	high
GSM814247	6.41096	0	1.58875	0.979523	3.89915	-0.0296319	-1.07356	1.04319	0.441177	low
GSM814249	4.68493	0	1.56347	2.77384	4.62187	0.5789	0.901793	2.89531	0.466977	low
GSM814250	5.17808	0	1.46421	2.39311	3.25109	0.0552596	0.866964	3.60023	0.418512	low
GSM814251	5.67123	0	1.6028	3.69919	1.79226	1.26689	3.30086	0.572407	3.14079	high
GSM814254	6.49315	0	-0.156583	1.64064	3.58132	0.51161	0.974743	0.0179079	0.514969	low
GSM814255	6.16438	0	3.38686	1.83111	3.23786	0.375464	0.761214	1.15579	1.61383	high
GSM814256	5.91781	0	0.795813	3.96399	3.41338	0.60769	0.337533	1.2105	0.897532	high
GSM814260	5.09589	0	0.541119	1.49848	4.50502	0.587657	0.552234	2.93608	0.228502	low
GSM814273	5.09589	0	0.280124	1.86775	2.85827	0.0599895	5.10096	2.37614	0.580849	low
GSM814274	4.19178	0	0.872115	2.11254	3.59274	1.43262	0.402921	2.15052	0.522704	low
GSM814276	5.26027	0	1.35835	3.08945	3.20672	0.964154	0.915009	2.81512	0.699291	low
GSM814278	4.93151	0	0.950411	3.83761	2.36627	1.4679	1.6826	0.981222	1.69853	high
GSM814281	6.41096	0	2.02762	3.01417	3.65519	0.231384	0.417464	2.19195	0.795545	low
GSM814282	5.75342	0	2.32185	3.78755	2.95357	3.21219	5.54011	1.23894	4.95528	high
GSM814284	6	0	0.848561	3.55659	1.66779	0.471852	0.56946	1.79763	1.05382	high
GSM814295	5.50685	0	0.556839	3.07975	3.76763	0.806143	1.47351	0.54997	0.872977	low
GSM814298	5.42466	0	0.92293	2.72215	2.16292	0.971211	1.84372	1.61859	1.06456	high
GSM814302	6.32877	0	1.10821	0.851088	3.98445	0.344199	0.741194	-0.208616	0.647735	low
GSM814303	5.26027	0	1.57616	1.90203	4.38734	0.651383	3.83755	1.37207	0.875166	low
GSM814306	6.73973	0	1.08049	1.94805	3.42368	1.17839	0.785292	2.68449	0.488329	low
GSM814309	5.17808	0	1.05592	2.37516	3.52789	0.390428	0.419137	2.63798	0.439813	low
GSM814312	6.90411	0	0.361256	2.65834	3.56756	1.31347	0.933138	2.25135	0.493207	low
GSM814313	6.49315	0	1.1412	3.51319	3.89015	1.85078	4.44345	2.66793	1.1058	high
GSM814317	5.42466	0	2.91691	3.54907	3.32727	0.594961	1.01934	3.61232	1.05601	high
GSM814318	6.24658	0	2.12173	3.75538	4.30285	0.746986	2.52652	2.11922	1.20156	high
GSM814321	4.68493	0	0.100628	2.66137	3.34331	0.402075	0.505901	-0.469683	0.807857	low
GSM814322	5.0137	1	2.38332	3.49097	2.96575	1.33746	1.38302	2.48736	1.492	high
GSM814323	6.49315	0	0.656695	2.18938	2.7298	-0.0990213	0.0533982	0.631653	0.662333	low
GSM814328	6.08219	0	0.832257	2.28134	2.72159	-0.0927521	0.531551	0.968526	0.698784	low
GSM814329	6.24658	0	1.76303	2.69593	2.3897	0.373858	0.56946	0.73137	1.38905	high
GSM814338	2.87671	0	2.25269	2.55859	2.96688	0.773724	0.401737	0.936142	1.42446	high
GSM814342	6.49315	0	1.12905	3.40227	3.27546	0.647645	2.76956	1.75152	1.06024	high
GSM814348	6.57534	0	1.79567	2.81082	4.34277	-0.254553	0.317219	1.71974	0.613793	low
GSM814352	5.58904	0	0.0380333	1.71564	3.73196	1.00119	0.252661	3.19115	0.22765	low
GSM814355	6.08219	0	1.35743	1.86212	3.31248	0.824652	0.749819	1.20436	0.771542	low
GSM814357	5.17808	0	2.35153	2.17109	2.71949	0.581467	0.840655	2.69149	0.89413	high
GSM814358	5.09589	0	1.32035	1.70812	3.51967	0.567835	0.455714	0.867647	0.710591	low
The merged database was divided into training and test groups in a 1:1 ratio
train group
id	futime	fustat	PPP2R3A	CERCAM	PIK3IP1	CNTN1	CES1	CD96	riskScore	risk
TCGA-CF-A1HR	1.06575	0	1.96206	2.8713	4.85254	-0.0550618	1.23355	1.83733	0.659003	low
TCGA-XF-A8HH	0.156164	1	1.71231	3.51631	3.63268	2.03136	2.1571	2.88931	1.09778	high
TCGA-XF-A9SU	0.49863	1	1.01475	3.75518	3.096	1.03582	1.99514	2.10551	1.01806	high
TCGA-DK-A1A7	1.53425	0	0.248988	0.834827	1.10282	-0.0852077	0.423318	0.226386	0.699646	low
TCGA-XF-A9ST	0.350685	1	2.53338	3.75004	1.52304	-0.20437	1.55145	-0.597313	4.23758	high
TCGA-CF-A9FM	1.09041	0	1.23486	1.15404	4.43289	0.339142	1.19069	3.22992	0.266951	low
TCGA-DK-A2I4	10.5068	0	1.83933	3.07297	3.75308	0.826036	1.29333	3.31146	0.65968	low
TCGA-XF-A9SZ	2.35342	1	1.83173	4.43234	3.69203	0.919775	1.08844	0.44458	2.0035	high
TCGA-2F-A9KO	2.01096	1	1.24276	1.71528	3.71227	1.75491	1.75656	2.97074	0.528438	low
TCGA-DK-A3IK	0.4	1	0.930437	2.53756	3.74148	0.799813	1.64954	1.30613	0.74165	low
TCGA-UY-A9PH	4.27671	0	1.08149	2.03649	2.81289	-0.170345	0.783035	3.94707	0.31681	low
TCGA-DK-A3WW	1.73425	0	1.18145	2.95709	3.92342	0.756723	-0.566812	3.03926	0.412025	low
TCGA-UY-A8OB	5.77808	0	1.9653	4.22806	1.82431	-0.346624	-0.587778	0.335796	2.08654	high
TCGA-K4-A5RJ	1.47671	0	1.62624	2.24652	3.17286	-0.0711079	5.97973	3.29238	0.83619	low
TCGA-YF-AA3L	0.99726	0	0.491577	1.36035	4.26316	-0.365558	0.58447	0.478272	0.384132	low
TCGA-CF-A3MI	1.0137	0	-0.22086	-0.247448	1.65864	-0.354889	-0.427052	1.03822	0.276895	low
TCGA-DK-A6B0	6.38356	0	0.907432	1.41891	3.87773	-0.290407	0.00281862	2.53944	0.267503	low
TCGA-XF-AAN3	7.19178	0	2.61467	2.77363	4.29648	2.62022	7.3796	0.201295	4.81472	high
TCGA-CU-A0YO	0.408219	1	1.64141	2.21773	3.40839	1.97907	2.62876	2.37526	1.00609	high
TCGA-FD-A62O	0.591781	1	-0.0167415	2.8843	3.45415	-0.21097	1.14073	1.9235	0.392775	low
TCGA-DK-A3WY	13.6082	0	0.837542	2.61422	4.46022	1.61454	2.49651	2.76353	0.525877	low
TCGA-G2-A2ES	2.75068	1	1.34302	3.16425	2.46725	2.05664	-8.84699e-05	0.965046	1.52869	high
TCGA-GC-A3YS	2.07671	0	2.11764	4.21264	2.82117	0.579237	1.36208	1.21195	2.03478	high
TCGA-DK-A6AV	5.34795	0	0.682526	1.71174	3.23175	0.6451	0.487014	2.22821	0.412497	low
TCGA-CF-A47W	1.00822	0	0.390218	1.34453	3.31765	-0.313517	0.283609	2.32605	0.26595	low
TCGA-XF-AAMQ	5.96438	0	2.30968	1.95331	4.51506	0.506916	0.278524	1.52635	0.713794	low
TCGA-K4-A3WS	2.08493	0	1.43264	4.01905	3.42649	3.04148	3.5007	3.31901	1.43222	high
TCGA-C4-A0EZ	0.747945	1	1.32278	1.89129	0.515695	0.26581	1.31127	-0.358379	2.14432	high
TCGA-CF-A47S	0.912329	0	0.480039	1.77782	4.15844	0.40782	0.018053	2.20005	0.287496	low
TCGA-CF-A27C	1.16438	0	1.16991	0.501132	3.24919	-0.280217	-0.512895	1.63602	0.336118	low
TCGA-HQ-A2OF	5.33425	0	1.51152	2.23181	2.56853	-0.313197	2.34946	0.119562	1.39593	high
TCGA-DK-AA74	4.67945	0	1.55593	4.60385	3.20282	0.367619	2.66192	1.83857	1.53788	high
TCGA-FD-A3SM	1.49863	1	1.4265	3.60739	4.74716	1.43066	7.71565	-0.11159	3.03176	high
TCGA-C4-A0F6	1.91781	0	1.59414	3.89627	4.15389	1.06321	1.40468	2.04027	0.993837	high
TCGA-FD-A3B5	0.745205	1	2.09685	4.21531	3.35366	4.05572	-0.447253	0.0845725	3.70451	high
TCGA-4Z-AA87	3.98356	0	0.423507	1.98264	1.25167	-0.248377	1.11876	3.24983	0.427857	low
TCGA-FD-A5BS	4.49041	0	-0.0829541	3.25199	2.17327	0.15387	2.22384	2.23601	0.615274	low
TCGA-4Z-AA84	1.26027	0	1.75257	3.71713	2.79119	-0.294488	0.0792637	-0.319097	1.79354	high
TCGA-FJ-A3Z9	1.05479	1	0.554307	3.38124	1.58601	-0.254127	-0.605569	2.29153	0.61599	low
TCGA-BL-A13I	0.610959	1	2.15516	2.99579	2.36224	0.213814	7.93603	2.2362	2.58264	high
TCGA-4Z-AA86	0.852055	1	1.18183	4.19942	3.00042	0.297975	2.03609	2.48001	0.975902	high
TCGA-DK-AA6M	4.33425	0	1.1177	4.12481	2.67348	0.272355	0.376295	1.18849	1.18797	high
TCGA-CU-A3YL	2.48219	0	0.833164	1.29031	3.49112	-0.325522	0.0974062	0.548307	0.480592	low
TCGA-C4-A0F0	0.161644	0	2.09522	2.77499	0.615706	1.58695	0.45373	0.352231	3.2715	high
TCGA-DK-A6B5	4.22466	0	2.83321	3.22207	3.6478	0.00315272	0.872761	0.621069	1.79069	high
TCGA-HQ-A5ND	0.750685	1	2.47945	2.35451	1.84951	4.14107	0.522303	0.237384	4.28847	high
TCGA-CF-A47V	1.03836	0	0.552462	1.14234	3.28891	-0.00136293	-0.345715	3.22853	0.208627	low
TCGA-ZF-AA53	4.82466	0	2.03235	4.54179	2.59464	1.43193	1.66302	0.842175	2.98132	high
TCGA-ZF-A9R7	1.82192	0	1.48499	3.01933	3.52335	-0.072312	0.436304	2.13422	0.640212	low
TCGA-4Z-AA7M	1.35616	0	1.23872	3.09359	2.58358	1.65602	0.249104	2.74366	0.822432	low
TCGA-DK-AA6U	1.58356	0	1.77119	2.69699	3.18731	0.111408	0.0507067	3.29892	0.513587	low
TCGA-CF-A3MF	1.04932	0	-0.260933	-0.278754	1.23605	-0.374752	-0.58491	-0.00476959	0.389214	low
TCGA-CU-A3KJ	1.53973	0	2.87177	3.43659	1.76095	0.889864	-0.26959	0.883381	2.79503	high
TCGA-XF-A8HB	3.75342	0	0.626383	1.17233	2.93566	-0.374752	-0.309796	-0.592233	0.635197	low
TCGA-FJ-A871	0.745205	1	0.975343	4.56954	1.79892	-0.0886949	0.57297	-0.308391	2.20147	high
TCGA-E7-A4IJ	1.84658	1	2.01734	3.30302	3.75941	-0.286757	-0.245522	2.88912	0.576096	low
TCGA-DK-A1AF	1.46849	0	1.95577	3.96708	3.08684	0.606875	1.43871	2.47106	1.2155	high
TCGA-BT-A20U	1.24658	1	2.15809	2.54255	3.19501	2.75808	7.94049	0.236716	5.29834	high
TCGA-G2-AA3F	2.44658	0	1.34444	2.90844	3.65548	-0.259297	0.454026	2.25044	0.538118	low
TCGA-ZF-AA5H	2.45753	0	2.0115	4.65204	2.46724	0.123694	1.1305	1.60719	1.88141	high
TCGA-XF-A8HD	8.12055	0	1.90717	3.97891	3.66804	0.501811	0.495419	2.40213	0.942492	high
TCGA-FD-A6TH	0.358904	1	3.37154	5.08013	2.35752	0.0580446	1.84715	0.310153	5.56413	high
TCGA-E7-A6MF	2.05479	0	1.95205	1.44812	5.22253	0.382999	3.18353	0.397791	0.877605	low
TCGA-DK-AA6W	1.13699	1	3.65491	3.13187	3.33158	5.08093	-0.398355	0.299673	6.07704	high
TCGA-GU-A42P	0.909589	1	1.96455	4.42121	2.21502	-0.135313	-0.499439	2.29278	1.21633	high
TCGA-XF-A9T3	0.186301	0	2.21596	4.30577	2.52137	2.2418	3.32959	1.36641	3.72559	high
TCGA-E7-A8O7	1.27671	0	1.28152	1.79349	4.84774	-0.0257021	0.318957	3.35571	0.234829	low
TCGA-XF-AAML	0.635616	1	1.63911	3.13817	3.41628	0.246786	-0.398895	3.50922	0.470439	low
TCGA-2F-A9KQ	7.90685	0	1.64315	1.44839	3.99304	-0.167157	1.04715	0.426695	0.723937	low
TCGA-CF-A3MH	1.09041	0	0.904639	1.34431	3.22318	-0.298584	-0.504466	0.329976	0.529902	low
TCGA-XF-A9SP	1.24384	1	1.55807	4.58152	4.42242	1.89378	3.5699	1.80783	1.70726	high
TCGA-K4-A4AC	0.761644	1	2.37624	3.24588	2.4448	-0.0377381	0.740715	0.356029	2.07937	high
TCGA-S5-AA26	1.37808	0	0.467276	1.3403	2.93067	-0.297847	0.870006	0.39191	0.547907	low
TCGA-E7-A677	2.24658	0	1.32023	1.78706	4.88537	0.27457	0.569035	0.732538	0.530618	low
TCGA-DK-A1AC	10.9068	0	1.40862	2.47343	2.7293	-0.151353	0.731301	4.78449	0.320583	low
TCGA-GU-A766	1.31507	0	0.466434	2.92973	1.8509	0.478946	1.50316	1.33774	0.954465	high
TCGA-FD-A5BR	2.2274	0	0.791876	3.20648	3.44966	1.30813	2.52783	2.6947	0.719672	low
TCGA-HQ-A2OE	3.21644	0	2.73372	0.720255	4.53802	-0.356439	0.723079	2.1657	0.477373	low
TCGA-XF-AAMX	0.564384	1	2.74423	2.67466	2.64873	-0.0318285	0.440686	2.16336	1.17887	high
TCGA-DK-AA75	0.931507	1	1.50287	2.14608	1.02843	-0.240955	-0.0477787	3.28032	0.619387	low
TCGA-XF-AAME	7.74795	1	1.64381	3.85904	3.29365	3.38462	3.97992	1.72279	2.70168	high
TCGA-GV-A3JZ	1.65205	0	1.29558	2.38686	2.15409	0.471592	1.68934	2.44687	0.816301	low
TCGA-DK-A2I2	0.649315	1	2.09229	3.8929	1.68873	2.33356	1.03098	0.477951	3.9027	high
TCGA-4Z-AA7Y	4.16986	0	1.41208	2.98735	4.69695	0.380412	-0.47897	3.0368	0.360404	low
TCGA-E7-A7XN	1.1726	0	1.01254	0.380462	2.38931	0.254408	-0.349327	2.66207	0.314669	low
TCGA-2F-A9KP	0.99726	1	1.22217	2.08213	3.8984	0.0264884	0.471224	2.45503	0.400421	low
TCGA-UY-A78M	1.89041	1	0.345418	3.6935	3.49006	0.333275	1.58105	2.26628	0.56901	low
TCGA-FD-A6TD	1.05753	1	1.51529	4.14617	2.92266	1.32453	1.44724	0.88109	1.95647	high
TCGA-GU-A42R	1.58082	1	1.34402	1.80626	2.4661	0.0485775	0.489398	0.418017	0.964476	high
TCGA-PQ-A6FI	1.01918	0	1.70875	2.79053	2.55356	1.98207	0.229487	0.379716	1.89214	high
TCGA-FD-A6TG	0.254795	1	1.47798	2.72986	3.78377	3.23191	3.25351	1.26372	1.78174	high
TCGA-4Z-AA7N	3.74521	1	1.0538	2.83431	4.05112	1.56996	2.50715	3.41035	0.547875	low
TCGA-K4-A5RI	0.975342	1	2.38373	3.49241	2.7911	2.25054	7.92088	0.810266	6.12391	high
TCGA-GV-A40E	0.715068	1	2.07475	4.87674	2.0657	0.158226	-0.120136	0.528687	2.61678	high
TCGA-DK-A3IV	0.805479	1	0.900272	2.11844	3.92724	-0.13295	0.420049	3.14464	0.282253	low
TCGA-XF-AAN2	5.12055	1	1.80866	2.74667	3.33595	-0.191765	-0.175649	2.16653	0.644428	low
TCGA-ZF-A9RE	0.290411	1	2.87815	1.41357	2.6713	2.02067	5.54521	0.409423	3.8839	high
TCGA-UY-A9PE	0.517808	0	0.89852	3.76032	4.72656	1.13844	1.80715	1.4404	0.808304	low
TCGA-ZF-A9R4	2.52329	0	1.47061	1.53091	3.37991	-0.297637	-0.254042	2.19088	0.408923	low
TCGA-E7-A97P	1.19726	1	2.09027	3.57563	2.87979	3.46428	2.01301	2.73504	2.02678	high
TCGA-5N-A9KM	1.45205	1	3.03847	3.43537	5.23138	1.80991	4.11276	0.695125	2.78594	high
TCGA-MV-A51V	1.12329	0	0.959904	1.78678	2.37754	-0.072312	0.529461	0.604723	0.786904	low
TCGA-YC-A8S6	0.80274	0	1.15143	2.68482	2.66899	-0.153109	1.87359	2.10464	0.738759	low
TCGA-UY-A9PF	0.320548	0	1.4765	2.89532	3.1584	0.676817	1.13638	2.38194	0.778159	low
TCGA-ZF-AA5N	0.460274	1	2.68744	5.78464	1.67103	-0.374752	0.0719246	0.379766	4.3339	high
TCGA-XF-A9T8	1.14521	1	2.19959	2.21871	2.60126	0.532347	0.571291	1.93635	1.0371	high
TCGA-5N-A9KI	0.208219	1	2.5435	4.05949	3.62413	1.62965	2.21752	0.423346	3.20322	high
TCGA-GC-A4ZW	0.0410959	0	1.71713	1.32029	5.09171	-0.346953	-0.123024	0.16884	0.514276	low
TCGA-E7-A4XJ	0.186301	1	0.644274	2.75442	2.34708	-0.364888	0.773713	0.681791	0.834813	low
TCGA-R3-A69X	1.1863	0	1.90589	3.73347	3.7393	2.52021	2.32191	1.92702	1.76403	high
TCGA-4Z-AA83	5.54521	0	0.809672	1.70247	3.94728	-0.229122	1.76203	0.6564	0.563298	low
TCGA-XF-AAN5	6.28219	0	2.21045	3.20541	3.65388	1.82397	0.268985	2.19521	1.16528	high
TCGA-UY-A78P	6.52055	0	0.85001	2.35386	2.2353	-0.0832074	1.17758	1.22887	0.800763	low
TCGA-CF-A8HY	0.945205	0	0.551764	1.06832	3.15382	-0.170157	-0.632902	-0.150006	0.507101	low
TCGA-CF-A9FL	1.54795	1	0.378693	3.14121	2.85399	1.20581	1.13569	2.07154	0.687464	low
TCGA-CF-A9FF	0.989041	0	0.123222	1.23964	3.18101	0.126654	0.815056	2.85643	0.239247	low
TCGA-G2-A3IE	1.67671	1	0.726903	2.99956	3.74066	-0.277529	0.860814	2.90669	0.368391	low
TCGA-G2-A3IB	0.60274	1	1.47592	3.52953	2.59039	3.98832	7.11144	-0.250107	7.56124	high
TCGA-CF-A1HS	1.04658	0	2.72412	2.10572	1.40542	0.365987	-0.483325	0.632511	2.00915	high
TCGA-E7-A5KE	0.0465753	0	2.34727	3.66179	3.20972	-0.352348	-0.658758	1.44965	1.13252	high
TCGA-FD-A62S	1.11233	1	2.27521	4.89447	3.24918	2.4775	1.79001	1.558	3.07262	high
TCGA-G2-AA3B	5.50137	0	0.977487	0.746713	2.29266	-0.369361	-0.232471	2.73253	0.306725	low
TCGA-K4-A54R	2.30685	0	1.60576	4.5085	4.54704	0.510767	1.67135	2.15541	0.950871	high
TCGA-XF-A9T5	5.55342	0	0.865303	2.0066	3.04034	-0.130681	3.56235	1.78492	0.691597	low
TCGA-BT-A20J	1.5863	1	1.63261	2.611	2.29758	0.830058	1.65479	1.56006	1.28894	high
TCGA-GU-AATP	2.74795	0	1.32654	4.11638	2.52658	0.573481	1.86486	1.92846	1.35368	high
TCGA-DK-A2I6	7.27671	0	1.80977	3.6263	0.980997	-0.270324	0.121418	-0.238021	2.66672	high
TCGA-DK-AA6Q	1.13151	1	2.76208	3.47669	3.08139	-0.297532	8.52996	1.90766	3.32501	high
TCGA-DK-A2I1	1.49589	0	0.53563	3.45833	2.31993	1.25594	2.45046	1.73995	1.13913	high
TCGA-E7-A7PW	1.13973	0	0.751953	2.94187	2.55163	-0.130319	-0.381569	1.59519	0.615792	low
TCGA-BT-A0YX	1.09589	1	2.87086	1.92613	2.32789	2.82532	7.46293	1.34604	5.20955	high
TCGA-ZF-A9R5	2.9863	0	1.09889	1.71798	4.66992	-0.168375	-0.548073	2.48974	0.251271	low
TCGA-G2-A2EO	4.94247	1	1.0835	3.51967	4.33885	1.73414	1.44578	3.41136	0.554336	low
TCGA-CF-A5UA	1	0	0.875806	0.877193	4.07769	0.109579	-0.38432	0.378972	0.417616	low
TCGA-K4-A3WU	0.287671	0	1.44929	2.95772	3.86085	3.30972	3.79406	2.40092	1.4346	high
TCGA-DK-AA71	1.13699	0	1.47494	1.92261	3.75752	0.563399	1.52298	1.48588	0.714099	low
TCGA-XF-A9T2	1.57534	1	0.389981	3.84124	3.32802	1.29888	0.162004	1.47115	0.782943	low
TCGA-FD-A5BY	0.687671	0	0.390455	4.22324	2.60517	1.53372	1.93638	0.83523	1.53154	high
TCGA-BT-A20T	1.2411	1	1.12734	2.94631	4.22766	0.556578	1.6432	2.67412	0.515911	low
TCGA-UY-A78O	6.33425	0	-0.162288	2.44387	3.42871	-0.150431	0.962783	0.693929	0.470163	low
TCGA-XF-A9SW	0.991781	1	2.49478	3.63102	3.14311	3.30005	4.16645	0.602441	5.08095	high
TCGA-FD-A62N	0.224658	0	1.30412	4.30138	3.10564	0.365579	2.10392	2.76448	0.964483	high
TCGA-HQ-A5NE	1.0137	1	2.41612	3.98077	2.58751	0.461782	1.54983	1.10658	2.35474	high
TCGA-XF-A8HE	10.4575	0	1.74036	2.39964	2.22209	3.59549	-0.304982	1.60921	1.68379	high
TCGA-DK-AA6R	13.811	0	2.7806	2.8955	3.24873	-0.00857707	0.964269	0.664723	1.77458	high
TCGA-XF-A9SI	6.63836	0	0.896342	3.19982	3.95014	1.6633	3.08648	3.06543	0.684842	low
TCGA-YF-AA3M	1.13699	0	2.40246	2.05999	2.39871	0.051742	0.57955	1.62082	1.13651	high
TCGA-4Z-AA7R	1.43014	1	2.29391	2.35854	1.99289	0.309007	-0.437992	0.0249571	1.85595	high
TCGA-XF-AAN4	2.25479	1	2.19871	3.14962	2.54094	4.14337	4.91218	1.57346	4.487	high
TCGA-FD-A3SO	0.460274	1	2.69904	3.86523	2.0109	-0.300795	1.17686	0.625234	2.78966	high
TCGA-FD-A3SS	1.07123	1	2.64089	5.32351	1.88373	0.614147	0.900861	-0.279918	5.7459	high
TCGA-FD-A43P	2.27945	0	2.15388	2.93609	3.25273	0.576048	0.0274174	3.30812	0.670914	low
TCGA-XF-A9T6	0.175342	0	1.35452	4.07041	3.0678	-0.374752	-0.409747	-0.0935035	1.36944	high
TCGA-FD-A5BV	0.446575	1	1.54127	3.4201	4.0152	0.301067	0.153583	1.29839	0.837896	low
TCGA-ZF-AA4U	0.717808	1	1.39798	1.51755	3.12469	0.791134	0.111427	1.35499	0.670053	low
TCGA-KQ-A41R	3.69863	0	0.413014	1.86675	2.59076	-0.374752	1.05771	2.31665	0.385874	low
TCGA-GC-A6I1	0.00273973	0	1.23459	3.23161	2.22555	1.3637	0.583563	1.77175	1.18643	high
TCGA-G2-A2EF	5.16164	0	1.73342	3.14303	3.22577	1.22519	-0.427883	2.13983	0.885224	low
TCGA-FT-A61P	0.923288	0	2.25247	3.99619	2.79194	2.31248	3.03307	1.11413	3.47811	high
TCGA-G2-A3VY	1.46849	0	2.04835	3.02715	3.29535	-0.135495	2.63126	2.56644	0.947531	high
TCGA-CU-A3QU	0.432877	0	1.46366	1.94824	3.2477	-0.374752	-0.615987	3.75546	0.283432	low
TCGA-GU-AATQ	0.583562	1	2.14299	2.54424	2.06346	3.66534	8.13373	0.189281	8.28234	high
TCGA-GC-A6I3	0.00273973	0	0.198035	3.3704	2.35666	0.569595	0.537912	2.57354	0.547989	low
TCGA-GC-A3RD	1.1726	0	1.32494	2.71005	3.74377	0.24957	-0.26159	0.348219	0.856085	low
TCGA-GD-A3OQ	0.260274	0	2.7035	3.33509	2.84811	0.599697	0.662169	1.84041	1.61961	high
TCGA-ZF-AA52	2.95068	1	2.6783	4.23891	2.37043	2.03377	1.9954	0.292726	5.07258	high
TCGA-XF-A8HG	1.27945	1	0.511203	2.76417	3.1654	-0.351025	-0.452808	2.20158	0.377611	low
TCGA-FD-A3B7	0.334247	1	1.83632	4.15755	2.30563	0.639946	0.852322	2.27605	1.43563	high
TCGA-E7-A6ME	2.00274	0	1.68563	3.45505	3.35481	2.48264	0.531837	1.97412	1.32454	high
TCGA-DK-AA6X	1.27945	0	2.08922	2.3583	4.47316	-0.00233293	0.396	0.57537	0.87394	low
TCGA-FD-A3SQ	3.89863	1	1.88498	3.85599	5.38105	2.84022	3.2351	0.559099	2.13316	high
TCGA-ZF-A9RF	5.33973	0	2.75084	2.85116	1.85281	-0.363773	-0.630691	2.30899	1.18011	high
TCGA-PQ-A6FN	1.38904	0	1.44116	3.96586	1.21993	0.245489	1.05647	0.163958	2.57874	high
TCGA-GD-A3OP	0.175342	0	0.90169	3.05265	4.23449	0.859663	2.68199	1.68056	0.756332	low
TCGA-BL-A3JM	0.561644	1	1.70094	2.34856	1.63852	6.56649	6.54874	0.492496	9.4418	high
TCGA-FD-A6TF	0.189041	1	2.24706	4.43082	2.50184	1.62417	3.14326	-0.010245	5.00858	high
TCGA-ZF-A9RL	7.40548	0	1.56364	2.0203	4.20472	-0.251601	-0.489841	3.18391	0.2934	low
TCGA-E7-A678	2.1863	0	0.318984	1.00177	4.71792	-0.349372	0.0863212	2.47016	0.162751	low
TCGA-GD-A76B	0.613699	0	0.985576	1.59501	3.13016	0.152602	0.260622	2.74083	0.358203	low
TCGA-LT-A8JT	1.75616	0	0.633359	1.42475	4.13776	-0.260618	0.121304	3.04896	0.20074	low
TCGA-K4-A4AB	0.208219	0	1.57113	3.01603	4.35058	4.22452	2.50999	1.1162	1.98359	high
TCGA-FD-A6TE	1.03014	0	1.66526	3.30158	3.911	0.315306	-0.202266	2.07287	0.68053	low
TCGA-XF-A9SV	1.06301	1	0.848621	3.72874	3.14305	1.75789	1.48941	-0.350975	1.99217	high
TCGA-GD-A6C6	0.183562	0	0.99269	1.5206	2.22875	-0.0193625	-0.354507	1.06108	0.623778	low
TCGA-KQ-A41N	4.39452	0	1.01674	3.19213	2.25877	-0.072312	0.469596	-0.156918	1.39864	high
TCGA-4Z-AA81	3.47945	1	1.40302	1.60693	2.51916	-0.3266	-0.567856	1.31066	0.603136	low
TCGA-XF-A9T0	2.18904	0	0.634811	3.38772	2.98847	-0.185087	1.23867	2.55133	0.539037	low
TCGA-XF-A8HF	8.09315	1	0.752847	3.96659	2.01135	0.829093	1.26238	1.49807	1.29299	high
TCGA-E5-A4U1	3.23562	0	0.681208	1.56154	3.27241	-0.281874	-0.247016	1.12534	0.41799	low
TCGA-BT-A0S7	0.547945	1	1.92321	3.04586	1.40506	0.134559	2.51975	0.111659	2.84268	high
TCGA-ZF-A9RM	3.9863	0	1.32552	3.39488	3.70051	-0.34071	1.45857	3.0093	0.529007	low
TCGA-UY-A9PB	2.46301	0	1.95578	4.12262	2.50849	0.35891	1.74342	2.12435	1.56508	high
TCGA-XF-A9SY	1.75342	0	1.5463	3.86195	2.22271	2.22464	1.6497	2.00512	1.91123	high
TCGA-E7-A7DU	0.0767123	0	0.474379	1.10351	3.48271	-0.180057	0.1631	2.40978	0.247317	low
TCGA-XF-AAMJ	4.57534	1	1.07879	4.76441	3.20258	1.53434	2.09633	0.883448	1.99246	high
GSM814056	4.84932	1	0.904286	3.05444	1.88564	0.511976	-0.105948	0.743271	1.14234	high
GSM814060	5.50685	1	1.26698	3.96843	3.40764	0.786844	0.648141	-0.711503	1.9722	high
GSM814062	6.49315	0	2.11582	5.70594	3.06109	1.63221	2.88946	2.13297	3.01362	high
GSM814064	5.58904	0	1.49261	4.29901	1.06192	0.685911	1.71552	0.979522	2.73592	high
GSM814065	5.34247	0	1.21719	1.29063	4.9257	0.019384	-0.0172139	0.152815	0.473311	low
GSM814066	6.24658	0	2.07074	2.53498	4.41493	0.744062	0.724172	1.49668	0.840568	low
GSM814070	6.16438	0	0.646664	4.53269	3.83783	0.146049	9.44983	1.16478	2.30522	high
GSM814072	6.16438	0	2.27292	2.15147	3.05758	0.826686	1.04956	-0.465545	2.05497	high
GSM814076	5.83562	1	2.04112	6.1013	1.77323	2.71364	1.75666	-0.0447184	8.35866	high
GSM814077	6.16438	0	0.858097	2.6965	3.08906	1.74256	1.27621	2.29674	0.746096	low
GSM814083	6.08219	0	1.55726	2.94015	2.87535	0.343787	4.05459	1.42629	1.48111	high
GSM814085	5.34247	0	0.840543	3.75041	1.98316	0.606871	1.32706	2.32751	0.985791	high
GSM814086	6	0	1.56582	1.72507	3.69073	0.50897	1.54512	1.67352	0.67666	low
GSM814091	5.91781	0	1.79862	1.54278	3.3107	0.972139	1.82038	1.42654	0.929539	high
GSM814095	6.9863	0	1.0343	1.52523	3.45793	-0.170753	0.605294	3.11245	0.295497	low
GSM814098	6.49315	0	0.794273	2.40841	2.48947	2.70424	1.28761	1.85371	1.04837	high
GSM814102	6.73973	0	2.23088	1.02377	4.56671	-0.0693148	0.673747	3.53036	0.299313	low
GSM814103	6.73973	0	1.14945	2.71306	4.15919	0.0110637	0.105398	2.46031	0.404946	low
GSM814107	4.93151	0	1.06631	0.628055	2.8732	0.229075	1.04107	-0.98056	0.977166	high
GSM814109	5.83562	0	2.0371	3.60887	3.83447	0.904119	3.61225	2.61542	1.26687	high
GSM814117	6.82192	0	0.136137	1.79508	4.58022	0.201826	0.44223	2.53542	0.211447	low
GSM814119	5.83562	0	1.08434	2.04416	3.05524	0.156232	0.940214	1.95684	0.563946	low
GSM814122	6.32877	0	1.73349	1.3183	4.09779	0.646041	0.28823	0.200919	0.802651	low
GSM814129	6.82192	0	1.52076	2.07809	2.89173	0.964868	0.880951	-0.641255	1.65038	high
GSM814131	5.0137	0	1.94323	4.86677	5.36607	3.81319	0.572191	-0.0533847	2.87338	high
GSM814133	7.23288	0	1.76081	2.28029	3.2496	0.509502	0.299081	1.7962	0.768356	low
GSM814135	4.84932	0	1.28055	1.1218	2.81144	0.624132	1.07478	3.98547	0.327461	low
GSM814136	6.90411	0	1.26605	2.56921	3.72369	0.487913	1.32641	2.04558	0.635088	low
GSM814139	5.67123	0	1.27564	1.59625	3.38813	-0.463659	-0.183645	1.14632	0.502047	low
GSM814140	4.10959	1	2.30593	5.30855	2.65093	0.439249	0.720156	1.63577	2.35739	high
GSM814142	5.0137	1	2.53016	4.81504	1.41054	0.931701	2.58253	2.53418	3.19818	high
GSM814149	6.16438	0	1.70865	2.02722	3.15562	0.213523	0.398427	2.82018	0.524006	low
GSM814153	6.32877	0	0.370346	2.07401	4.41721	3.08963	0.896325	1.17181	0.659289	low
GSM814156	5.91781	0	0.764689	2.33539	4.28077	0.0697457	1.98558	2.92592	0.34194	low
GSM814160	4.60274	0	1.61479	1.39708	4.29304	0.689916	0.68937	1.20095	0.596691	low
GSM814163	6.57534	0	1.45298	1.70667	3.84318	0.541498	0.114206	1.98826	0.487876	low
GSM814164	6	0	1.53123	1.438	5.05673	2.57166	-0.447342	2.13892	0.464796	low
GSM814167	6.90411	0	0.53043	3.2144	3.36474	0.233589	0.171645	2.54659	0.436572	low
GSM814168	6.32877	0	0.525489	1.5486	2.92696	-0.603557	-0.199664	1.73095	0.340193	low
GSM814173	6.16438	0	2.2112	4.30902	1.83154	0.382331	2.6138	1.64129	2.66579	high
GSM814174	5.58904	0	1.32406	2.38296	4.42075	0.0774539	0.157393	1.89043	0.451869	low
GSM814177	5.34247	0	1.40953	1.90862	3.18987	1.53542	2.42659	2.01426	0.897685	high
GSM814179	5.50685	1	2.33141	1.22157	4.15139	0.488251	1.14256	0.623838	0.933735	high
GSM814180	7.64384	0	0.540177	1.24866	3.35681	0.817044	0.275004	1.538	0.415915	low
GSM814181	7.31507	0	0.903138	2.69185	4.37483	0.516485	0.682565	2.74756	0.376153	low
GSM814185	6.82192	0	-0.293665	3.31257	4.08232	0.817044	0.600989	1.37044	0.444326	low
GSM814186	5.67123	0	2.40729	3.33778	2.81493	4.99764	3.09907	1.88972	4.14622	high
GSM814189	4.93151	0	1.2544	5.02467	3.12827	0.642208	2.05547	2.28466	1.32546	high
GSM814190	6.57534	0	0.906753	2.79914	2.83427	0.0496439	0.39454	1.76551	0.639145	low
GSM814194	5.83562	0	0.776955	3.19678	3.60955	0.826123	0.413179	1.56906	0.678921	low
GSM814199	5.34247	0	2.50065	5.24774	1.90567	0.877286	0.775737	1.6343	3.23094	high
GSM814200	6.82192	0	1.10681	1.80317	3.98945	0.251519	-0.19405	2.09401	0.375271	low
GSM814204	5.58904	1	1.87722	6.18348	3.13769	2.52376	3.87718	1.23197	5.06947	high
GSM814210	4.76712	0	1.02244	1.93656	3.19075	-0.553517	0.629348	2.0624	0.430238	low
GSM814211	4.27397	0	1.14285	2.00544	3.67598	1.02141	1.24514	1.18522	0.743978	low
GSM814212	6.65753	0	1.13309	3.30063	3.67329	1.07116	0.529255	1.24605	0.912038	high
GSM814213	6.24658	0	0.620504	2.26643	3.28256	0.0496439	0.495643	-0.865303	0.959874	high
GSM814221	7.15068	0	1.2612	1.97069	2.36489	0.436669	0.102189	2.08692	0.640098	low
GSM814222	6.9863	0	1.43867	4.41332	3.56377	-0.143908	-0.136572	1.00935	1.0833	high
GSM814226	5.0137	0	1.75615	2.78577	2.9123	-0.0382813	2.45248	3.52698	0.665952	low
GSM814228	5.0137	0	1.08691	2.29455	3.2886	0.857199	-0.117499	1.72478	0.607665	low
GSM814229	5.0137	0	1.50376	3.46256	3.1935	0.571674	0.869339	1.29113	1.14489	high
GSM814230	5.0137	0	2.87846	2.73383	3.17906	1.04958	0.334458	-0.687362	2.95296	high
GSM814233	7.06849	0	1.81775	4.3257	3.36926	-0.335843	2.10594	2.6694	1.01239	high
GSM814237	4.93151	0	2.24343	3.36725	3.38461	0.974788	0.957581	1.80034	1.35012	high
GSM814245	5.91781	0	1.61011	3.11462	3.17416	0.370785	0.546773	-0.730027	1.80411	high
GSM814246	5.0137	0	1.39396	2.35424	3.6611	0.408343	2.30971	1.32455	0.868286	low
GSM814248	5.09589	0	2.00035	4.69347	0.0839892	-0.11839	3.26982	0.970155	4.72086	high
GSM814252	4.19178	0	1.4741	1.8844	3.50059	0.585844	0.253951	2.01037	0.563385	low
GSM814253	5.67123	0	0.85957	1.11141	3.30223	0.176244	0.653936	1.52905	0.431657	low
GSM814261	5.50685	0	0.977528	1.5486	4.41605	0.21994	-0.524813	4.00625	0.172192	low
GSM814263	6.9863	0	2.2304	2.66244	4.28558	0.267766	2.02244	0.105337	1.48596	high
GSM814264	6.16438	0	1.63463	2.32223	3.52362	0.748453	4.70451	1.91617	1.15664	high
GSM814265	6.57534	0	0.485864	2.30154	2.93756	0.159905	0.302255	-0.196443	0.822265	low
GSM814266	5.0137	0	1.43726	1.74547	4.62364	1.41963	4.02232	2.89531	0.581847	low
GSM814267	6.57534	0	0.708828	2.30795	3.97885	0.297306	1.40428	2.2056	0.423685	low
GSM814269	4.68493	1	1.38404	2.47486	1.73985	2.84602	8.82629	-0.198832	6.78659	high
GSM814271	5.50685	0	0.493116	1.77426	2.26257	0.235922	0.770551	3.50909	0.325378	low
GSM814272	6.73973	0	1.02012	5.29614	3.49504	1.56484	1.2064	3.64826	0.868441	low
GSM814275	5.75342	0	0.848342	3.41995	1.54713	1.03643	2.05405	2.37026	1.17229	high
GSM814280	6.24658	0	1.552	3.97888	1.96174	0.44253	1.26042	2.7105	1.1946	high
GSM814285	4.76712	0	1.95013	3.54706	3.68663	0.984716	2.89119	2.94004	1.06608	high
GSM814286	6.57534	0	1.92688	2.18266	4.31258	-0.229755	0.464921	2.20818	0.50256	low
GSM814287	6.24658	0	0.990619	4.5166	2.89977	2.14316	1.87965	2.63441	1.30273	high
GSM814288	6.57534	0	0.932632	1.8928	2.69903	0.864544	0.280328	1.97447	0.58271	low
GSM814289	4.10959	1	0.958759	2.07298	1.35453	1.15334	2.15421	-0.910178	2.41108	high
GSM814290	6.16438	0	2.32874	2.00263	4.94815	0.415509	0.371556	1.91956	0.588023	low
GSM814291	6.16438	1	2.09387	2.40557	2.49335	0.95276	0.484468	0.677298	1.61076	high
GSM814292	6.41096	0	2.0439	2.50552	3.66754	1.22724	0.430002	2.21375	0.844845	low
GSM814293	6.49315	0	1.72305	3.51467	1.37831	0.630683	0.812794	2.32712	1.4321	high
GSM814296	5.75342	0	0.857516	2.75418	3.53608	0.354845	3.18805	1.89015	0.742422	low
GSM814297	5.91781	0	1.7626	3.62772	2.92764	0.630763	0.861899	1.35947	1.38407	high
GSM814299	5.34247	0	0.765909	2.70366	2.30816	0.361996	0.645779	0.140574	1.13818	high
GSM814300	4.93151	1	1.83628	3.18268	5.04934	-0.484494	1.41725	0.632698	0.851543	low
GSM814301	4.68493	0	1.84916	2.81967	3.22875	2.11712	2.36868	0.110121	2.43327	high
GSM814304	5.50685	0	1.42746	2.62627	3.29437	1.06949	0.899811	2.47563	0.708116	low
GSM814305	6.82192	0	0.703822	1.84611	2.84685	0.727843	0.802063	2.78656	0.421489	low
GSM814307	4.93151	0	0.694298	4.45105	3.41605	0.523848	0.501077	1.58912	0.870771	low
GSM814308	6.57534	0	1.76588	1.03764	3.27912	0.140102	2.26346	2.56066	0.544976	low
GSM814316	5.50685	0	1.19094	2.39293	1.93975	0.540985	1.2735	2.05987	0.885438	high
GSM814324	5.83562	0	1.10049	1.76157	5.11447	-0.0904393	0.430002	0.92109	0.402367	low
GSM814325	5.42466	1	2.67797	3.03255	2.43733	0.547759	1.95624	0.176333	2.99066	high
GSM814326	6.49315	0	1.49663	1.63902	4.64528	0.0134901	2.08584	2.48409	0.404742	low
GSM814330	6.82192	0	1.14165	2.35746	4.11881	1.1277	1.01152	1.8601	0.600177	low
GSM814331	5.67123	0	0.957004	3.01567	2.61851	1.4487	3.47691	1.13335	1.56187	high
GSM814333	6.16438	0	1.46067	3.3489	2.9583	0.422079	0.354535	1.70121	0.947878	high
GSM814334	4.93151	0	1.33148	3.75978	2.78571	0.254956	0.813436	3.08397	0.717178	low
GSM814336	5.83562	0	1.84787	3.276	3.2662	0.576042	1.06335	1.49621	1.19329	high
GSM814337	5.91781	0	1.04575	2.45046	3.9501	0.819799	0.38487	2.36821	0.469588	low
GSM814340	6.24658	0	1.33043	2.92795	2.07089	0.586832	2.94378	0.648813	1.85067	high
GSM814343	3.53425	0	1.20192	1.53982	1.89547	0.303472	0.605711	1.26089	0.819406	low
GSM814345	6.24658	0	1.42452	1.60301	3.94068	0.634181	0.519809	1.67232	0.5357	low
GSM814347	4.52055	0	2.59491	3.58514	2.07135	0.531457	2.02185	2.93479	1.667	high
GSM814349	4.84932	0	2.8819	1.61065	3.55947	2.7092	0.57611	1.87083	1.42579	high
GSM814350	5.34247	0	1.49287	2.81545	1.36535	-0.0734209	1.53839	1.94263	1.19221	high
GSM814351	2.63014	0	1.09421	3.11104	3.96531	0.79516	0.199494	3.0023	0.453525	low
GSM814353	6.24658	1	1.95431	3.41155	1.89394	1.59057	1.77118	0.736199	2.80486	high
GSM814354	5.83562	0	1.53267	3.91027	1.30531	0.705184	0.842807	1.21096	2.05066	high
GSM814356	4.84932	0	2.6839	3.1674	0.975583	0.284973	0.907599	2.15826	2.10073	high
test group
id	futime	fustat	PPP2R3A	CERCAM	PIK3IP1	CNTN1	CES1	CD96	riskScore	risk
TCGA-ZF-A9RN	1.68493	1	2.39641	3.04738	1.71579	2.97188	-0.594283	1.36614	2.62055	high
TCGA-ZF-AA4W	5.0137	0	1.15053	2.32352	3.39459	-0.317469	-0.491012	0.29033	0.708666	low
TCGA-DK-A3IQ	1.47671	1	2.01139	5.36412	3.45572	4.60673	4.0763	-0.129122	8.91953	high
TCGA-FD-A6TK	0.90411	0	2.13463	4.40646	2.37461	1.39956	1.88196	1.67645	2.55651	high
TCGA-CU-A5W6	0.153425	1	1.72036	1.97258	4.97535	0.438737	-0.0705791	2.69968	0.351844	low
TCGA-DK-A3X1	5.50411	0	0.561986	1.75936	2.47423	0.607957	-0.195252	0.870444	0.632385	low
TCGA-BT-A20V	0.421918	1	2.60484	3.49287	4.65608	-0.0390741	-0.534905	0.969141	1.06549	high
TCGA-GV-A3QF	1.69041	1	1.60889	2.11224	3.1917	-0.338201	-0.442473	1.00134	0.695441	low
TCGA-DK-A6B2	1.30685	0	2.1818	4.02464	3.85347	1.1443	2.55729	1.88269	1.66547	high
TCGA-DK-A1AG	1.30137	0	1.11949	2.8426	4.07064	0.145391	-0.139007	0.801266	0.663972	low
TCGA-E7-A519	1.39178	0	0.73678	1.67239	3.89453	-0.363438	0.656869	1.52895	0.371839	low
TCGA-ZF-A9R1	2.11781	0	0.747056	1.73695	4.1128	2.18921	2.34943	0.350963	0.955895	high
TCGA-4Z-AA7S	2.91507	1	1.74472	2.2347	4.04013	-0.231201	-0.222031	0.474644	0.753377	low
TCGA-BL-A13J	0.221918	1	2.21854	3.41624	3.63752	2.06226	1.11023	1.20546	1.86071	high
TCGA-C4-A0F1	0.243836	0	2.25925	2.18246	3.00935	2.04358	1.14145	0.570992	1.95939	high
TCGA-DK-A3IS	4.18904	0	1.24229	0.42661	3.42038	-0.11905	-0.476654	1.01757	0.401251	low
TCGA-E5-A4TZ	1.27945	1	2.71337	3.61228	2.7068	1.29337	-0.0900737	0.298297	2.85029	high
TCGA-K4-A5RH	0.756164	0	1.95842	3.1376	2.59866	0.303412	0.788125	3.16808	0.814627	low
TCGA-ZF-AA56	0.709589	1	1.17292	2.41054	2.82713	4.35565	7.20281	1.77248	3.03331	high
TCGA-YC-A9TC	0.0547945	1	1.84159	1.68829	1.42393	-0.0236399	0.342718	-0.199765	1.66272	high
TCGA-CF-A7I0	1.00822	0	0.161276	1.14021	4.15111	0.734081	1.40927	1.93424	0.293706	low
TCGA-DK-A6B1	5.6137	0	0.91972	1.46406	3.1067	-0.13504	0.376022	3.3386	0.277724	low
TCGA-G2-AA3C	0.578082	1	1.31739	4.14096	0.618515	-0.374752	6.42591	-0.17967	5.3145	high
TCGA-BT-A3PJ	2.16164	0	2.47643	3.83379	2.9275	2.02583	-0.532472	0.940949	2.35739	high
TCGA-CF-A47Y	1.02192	0	0.230421	1.25917	2.854	-0.316293	0.174167	1.30835	0.356174	low
TCGA-BL-A0C8	3.33973	0	1.98163	2.20299	3.28529	0.624467	-0.0474267	3.1617	0.548371	low
TCGA-E7-A7DV	0.10137	0	0.842921	3.87588	3.10005	-0.206598	-0.438831	0.231813	0.998952	high
TCGA-BT-A20N	2.17808	1	1.91066	3.50118	1.44615	4.02108	0.599027	0.275915	4.77577	high
TCGA-FD-A43X	0.30137	0	0.628918	2.36518	4.02047	-0.335371	-0.435387	-0.632679	0.65657	low
TCGA-XF-A9SM	2.87123	0	2.36159	4.09338	3.37524	1.00336	0.583866	2.67498	1.26426	high
TCGA-GU-A42Q	0.942466	1	2.10587	1.6021	1.73324	3.04057	7.78351	0.281079	5.94074	high
TCGA-C4-A0F7	0.169863	1	2.10352	2.37899	2.4006	2.1278	1.57873	0.197571	2.6182	high
TCGA-ZF-AA5P	1.01918	0	2.02597	3.00371	2.90427	3.65648	3.83054	1.43552	3.14767	high
TCGA-XF-A9SX	1.96986	1	1.8745	4.77675	3.07178	1.24114	0.607457	1.8294	1.73086	high
TCGA-FD-A3B8	1.05205	0	2.16757	3.74765	2.98024	3.39907	3.51269	2.70615	2.51031	high
TCGA-XF-A9T4	1.35616	1	2.29288	4.07898	3.68094	-0.314157	0.168293	1.33778	1.2514	high
TCGA-KQ-A41P	2.99726	0	0.77106	2.66431	3.72554	0.0148412	1.24888	0.00931529	0.857069	low
TCGA-4Z-AA80	0.0520548	1	0.465415	3.43339	5.05474	-0.242255	-0.168798	1.88613	0.32441	low
TCGA-FD-A3B6	2.75342	1	2.31223	3.08725	1.3289	0.380757	-0.36241	2.00898	1.51117	high
TCGA-DK-A1A6	5.53425	0	0.796186	2.91256	2.06205	-0.199446	-0.164839	1.74005	0.675942	low
TCGA-DK-A1AD	9.36986	0	1.51464	2.16683	3.45777	1.44213	1.59904	3.18162	0.60472	low
TCGA-2F-A9KW	0.69589	1	2.51609	3.93604	2.34433	-0.289676	1.30484	0.934852	2.28408	high
TCGA-DK-AA6T	1.56712	0	0.760386	1.69914	2.7744	0.599318	0.578754	0.791416	0.702066	low
TCGA-CU-A0YR	1.26027	1	0.832106	2.53123	1.46334	-0.266738	0.846016	1.44099	0.866119	low
TCGA-FD-A3B3	2.66849	1	2.46298	3.17396	2.43341	2.77364	2.49632	1.9008	2.78541	high
TCGA-FD-A43N	1.91507	0	1.03344	3.74358	2.787	0.141911	1.03204	2.81506	0.688241	low
TCGA-KQ-A41S	0.0958904	0	1.28354	3.39697	2.67042	1.45659	1.8333	1.41902	1.46843	high
TCGA-E7-A5KF	0.0547945	0	1.38809	0.16102	3.80625	-0.197521	-0.579513	4.50211	0.135772	low
TCGA-XF-AAN7	1.54795	1	1.20606	3.18528	1.61793	-0.0480498	2.60321	-0.0372947	2.15216	high
TCGA-ZF-A9RD	1.11781	1	1.99613	2.1886	2.66545	1.67002	0.492474	1.43351	1.30856	high
TCGA-FD-A3SR	1.64932	1	2.95941	3.7982	4.16565	3.05477	2.2656	2.23787	2.4615	high
TCGA-DK-AA76	1.00274	0	1.67226	-0.00032094	3.70123	-0.0108563	0.360437	4.31847	0.181287	low
TCGA-E7-A3Y1	0.446575	0	0.514562	-0.0812696	2.63056	-0.273097	1.17809	3.09244	0.212093	low
TCGA-GV-A40G	1.58904	0	1.53126	2.08103	4.47843	-0.300584	-0.620028	1.19064	0.469028	low
TCGA-BT-A2LD	1.70685	1	3.26599	4.4183	3.42983	0.398059	1.34836	0.215799	3.71257	high
TCGA-4Z-AA82	4.26301	1	1.81123	4.56481	2.58948	0.648552	0.699824	-0.267542	2.91843	high
TCGA-FD-A62P	0.523288	1	2.7252	3.35073	3.12771	1.38826	1.36587	0.9507	2.45652	high
TCGA-FD-A3N6	2.33151	0	1.8872	2.15934	3.00792	2.96204	3.67537	1.11813	2.27602	high
TCGA-2F-A9KR	8.72055	1	1.8525	0.632024	3.66855	1.05909	5.06721	2.84381	0.705021	low
TCGA-FD-A6TC	0.512329	0	1.81012	4.10263	5.07516	2.1336	2.00929	0.0850748	2.05418	high
TCGA-XF-AAN1	2.57808	1	1.13801	2.52797	4.18236	-0.345527	0.0917022	0.841797	0.564396	low
TCGA-UY-A9PA	2.93699	0	1.1949	2.21797	4.15047	-0.258789	0.0674027	3.1253	0.29097	low
TCGA-XF-AAMZ	3.69315	1	0.960104	2.15708	2.76869	0.170777	0.13509	2.72743	0.434411	low
TCGA-XF-AAMR	7.64384	0	2.89639	3.19544	4.90522	4.0181	4.41209	0.479967	4.37196	high
TCGA-BT-A42E	3.03562	0	2.01867	3.81264	1.96752	-0.0999272	-0.424103	1.40987	1.48219	high
TCGA-K4-A6FZ	0.150685	0	1.93627	3.25652	3.16302	-0.0135484	0.31972	1.8012	0.956686	high
TCGA-FD-A6TB	1.56712	0	1.35753	3.05654	4.49127	1.37769	2.9505	1.97364	0.89002	high
TCGA-GU-AATO	0.887671	1	1.44195	2.21381	3.20363	0.303104	0.951262	0.777053	0.929823	high
TCGA-DK-A1AA	1.58356	0	1.65183	1.72996	3.75018	-0.309473	1.07853	2.75738	0.419339	low
TCGA-GV-A3JW	1.77808	0	1.62595	3.74458	2.58705	-0.142434	0.218063	2.93108	0.761772	low
TCGA-FD-A5BZ	2.28767	1	1.68604	4.87944	3.63184	3.49036	3.28241	1.36019	3.34568	high
TCGA-ZF-A9R9	2.36712	1	0.164983	2.97685	2.73726	1.90844	1.44082	0.692384	1.07593	high
TCGA-4Z-AA7O	1.40274	0	0.858935	3.70469	3.21453	1.28827	0.373159	2.02075	0.820894	low
TCGA-DK-A6B6	3.05479	0	0.39504	1.43938	4.19334	-0.354336	-0.30027	2.81874	0.181063	low
TCGA-GC-A3BM	1.78356	1	1.91905	2.45025	4.18739	0.308761	3.27789	0.847682	1.21174	high
TCGA-GV-A3QI	3.0411	0	2.16837	2.49173	3.21809	2.89663	-0.594818	1.37649	1.47954	high
TCGA-DK-AA77	1.69315	0	1.67228	1.04194	4.13216	-0.137956	-0.279347	2.89343	0.281847	low
TCGA-XF-A8HC	0.547945	1	1.60521	2.4278	3.09105	-0.374752	-0.476944	3.42122	0.386056	low
TCGA-ZF-AA4T	1.6411	1	1.63436	3.03029	1.60801	-0.351025	-0.128185	2.21719	0.914116	high
TCGA-FD-A6TI	0.805479	1	3.53805	3.99306	4.36391	0.869845	1.71606	0.867726	2.87212	high
TCGA-H4-A2HO	0.126027	0	0.257651	2.12472	3.6339	-0.374752	1.07875	3.44467	0.223125	low
TCGA-CF-A47X	1.05205	0	1.31821	0.194433	4.17228	-0.239157	-0.216885	1.6557	0.279365	low
TCGA-BL-A5ZZ	1.03288	0	1.64623	4.55075	2.30296	3.2838	2.26211	0.552419	4.4283	high
TCGA-DK-A2HX	3.89041	1	2.33781	4.04899	4.33815	3.55683	3.5573	0.611501	3.91199	high
TCGA-UY-A8OC	0.00273973	1	1.84764	3.95141	2.5041	0.0808065	1.3362	-0.355698	2.6113	high
TCGA-DK-AA6S	13.8356	0	2.15952	3.70939	3.45087	2.22817	1.634	1.07057	2.3018	high
TCGA-4Z-AA7Q	1.39726	1	1.78353	2.71683	2.86515	2.4047	0.540034	1.98834	1.27636	high
TCGA-LT-A5Z6	1.29863	0	1.56579	2.92286	3.73841	-0.125527	0.0188	2.19648	0.571644	low
TCGA-YC-A89H	1.56986	0	0.338049	3.58147	1.75467	-0.124806	0.402137	0.337747	1.12596	high
TCGA-E7-A8O8	0.0356164	0	0.0474124	1.37638	2.64272	-0.328435	-0.439017	-0.401062	0.534235	low
TCGA-GC-A3OO	1.31781	0	1.36929	2.42008	3.60503	3.26891	3.29724	0.468421	2.08932	high
TCGA-BT-A2LB	1.34795	1	1.08214	3.96865	4.40914	0.97297	2.46764	2.487	0.766025	low
TCGA-ZF-AA54	1.61644	1	1.76076	3.5233	2.70388	0.328885	0.698902	1.27255	1.35345	high
TCGA-FT-A3EE	0.271233	1	0.901026	3.92506	3.09369	-0.286861	0.866745	0.288731	1.1651	high
TCGA-FJ-A3ZF	1.43562	0	1.00733	3.40126	2.01557	-0.347393	-0.371773	3.14901	0.533798	low
TCGA-DK-A3X2	1.49863	1	0.558194	0.488351	1.78072	0.287897	-0.36241	-0.413248	0.730602	low
TCGA-ZF-AA4R	2.83836	1	2.44546	4.88543	3.57996	2.59195	1.03732	1.9556	2.55181	high
TCGA-K4-A83P	1.35616	0	0.825677	3.29516	3.4278	2.21788	2.27352	2.1216	1.00181	high
TCGA-BT-A20Q	1.62466	1	1.35254	2.59836	4.59041	2.43641	1.87739	1.53908	0.943265	high
TCGA-ZF-AA51	4.69589	0	0.488324	2.21017	2.59916	0.42488	0.426796	2.48762	0.439208	low
TCGA-ZF-AA4X	5.6	0	-0.117388	2.73002	3.68898	-0.187277	0.181468	2.54322	0.262084	low
TCGA-FD-A5BU	1.61096	0	2.87813	4.06475	3.62407	2.30756	7.11057	0.899891	6.30664	high
TCGA-CF-A8HX	0.945205	0	0.533295	1.97496	2.76476	-0.0742068	0.834478	0.96694	0.596342	low
TCGA-XF-A9SK	1.33151	1	2.01967	4.61137	5.11444	2.3061	1.47363	0.760696	1.99701	high
TCGA-GD-A3OS	1.74795	0	1.98358	3.93658	2.39424	1.80813	3.94975	0.868532	3.66928	high
TCGA-GV-A3QK	2.27945	0	1.03443	0.777971	3.56781	-0.276084	0.285725	3.26546	0.220373	low
TCGA-FD-A43Y	1.29863	1	2.24025	4.44949	3.00401	1.05398	7.81921	0.878562	5.38263	high
TCGA-G2-A2EL	2.24384	1	1.51667	0.483846	0.634437	3.7892	-0.658758	-0.654139	2.65362	high
TCGA-E7-A541	2.13151	1	0.722815	1.74399	3.37761	-0.280942	-0.262786	1.53318	0.385645	low
TCGA-LC-A66R	1.27671	0	1.68681	1.98892	2.37346	0.193159	0.117147	1.6417	0.822318	low
TCGA-XF-AAMG	9.21644	0	2.0343	3.48997	1.23364	-0.245462	0.746325	0.989419	2.04485	high
TCGA-GU-A763	2.73151	0	0.696851	0.371137	2.86745	-0.331573	-0.43939	2.7083	0.219313	low
TCGA-G2-AA3D	5.86027	0	1.13999	2.18159	3.7872	-0.0440984	-0.0359604	2.15525	0.412045	low
TCGA-ZF-A9RC	7.85753	0	1.21432	3.90657	2.85951	2.33588	2.52122	-0.49315	3.30953	high
TCGA-S5-A6DX	0.153425	1	0.453874	1.9921	3.41479	-0.0252068	1.41995	1.22163	0.503546	low
TCGA-FJ-A3ZE	0.887671	1	0.688984	3.63791	1.57635	-0.12878	2.17972	1.33418	1.26367	high
TCGA-GV-A3JV	1.18904	1	0.618783	2.1383	3.64902	-0.143809	0.525092	1.22221	0.465737	low
TCGA-CF-A3MG	1.01096	0	0.96718	2.00776	4.33004	-0.214577	1.89984	1.62231	0.459013	low
TCGA-FD-A3NA	5.05479	0	1.04428	4.19902	3.51265	-0.138686	0.847633	1.70495	0.825444	low
TCGA-DK-A3IT	1.77534	0	1.4112	3.31933	3.16188	1.97882	1.84184	0.812796	1.76435	high
TCGA-ZF-A9R0	1.86301	1	0.12106	3.59875	2.69958	1.48123	2.75105	0.308474	1.47149	high
TCGA-GC-A3I6	1.72603	1	2.24026	2.89144	4.04963	0.110676	1.20176	1.30281	1.05319	high
TCGA-XF-A9SH	5.4	1	1.29488	2.0521	2.99329	0.177759	1.57785	1.39913	0.78388	low
TCGA-UY-A78L	3.08767	0	3.20336	3.70701	1.1404	-0.188898	3.79357	-0.492054	7.47178	high
TCGA-E7-A6MD	0.353425	0	1.41876	2.45581	4.069	1.08444	1.2302	1.70049	0.73568	low
TCGA-XF-AAMY	8.24932	0	2.34077	4.23172	4.41716	0.91574	1.80411	3.04988	1.04296	high
TCGA-GU-A767	0.394521	1	1.1319	1.96704	3.17326	1.39452	1.99596	2.75918	0.618631	low
TCGA-DK-A3IN	0.684932	1	2.13302	4.47158	2.72284	0.0607239	1.0826	1.21737	1.95831	high
TCGA-2F-A9KT	6.44384	0	1.38203	4.137	3.31486	0.270262	0.808569	0.0247595	1.65774	high
TCGA-UY-A78N	7.23562	1	1.2007	3.18649	1.84847	1.2432	1.67774	0.623317	1.92362	high
TCGA-DK-A1A5	0.178082	1	1.82096	4.23999	5.04848	2.54212	1.99863	0.735864	1.92047	high
TCGA-XF-AAMW	0.693151	1	2.40386	2.50744	2.34011	3.12733	0.342111	0.48294	2.9484	high
TCGA-ZF-AA4V	4.94795	0	2.9783	2.96459	2.31016	0.358382	-0.531359	1.36449	1.78513	high
TCGA-CU-A0YN	1.07671	1	2.28463	3.151	2.16812	0.298718	0.860134	1.31938	1.72148	high
TCGA-XF-AAMH	0.942466	1	0.705058	4.0599	2.79261	3.10738	6.32785	-0.462246	5.00274	high
TCGA-XF-A8HI	1.49041	1	1.44363	0.578594	2.80661	-0.300795	2.75089	3.31132	0.38178	low
TCGA-XF-AAMT	0.246575	1	2.32256	4.66013	3.02855	2.46321	2.13903	0.982635	3.79643	high
TCGA-BT-A20R	0.421918	1	2.51493	4.36559	3.05147	1.48465	2.6131	0.408163	3.95753	high
TCGA-H4-A2HQ	1.61644	0	2.08776	3.14547	3.10745	0.977518	-0.248197	0.410005	1.64917	high
TCGA-FD-A43S	1.24658	0	0.766347	3.3036	3.97894	1.27183	3.32516	2.35063	0.773827	low
TCGA-ZF-AA58	4.51781	0	1.88775	3.50432	2.85312	0.323994	1.74356	2.25009	1.17467	high
TCGA-DK-AA6P	1.25205	0	1.16781	0.405898	4.67958	-0.255645	0.246002	3.34034	0.162359	low
TCGA-XF-AAN0	4.70685	1	1.29405	2.79355	2.91373	0.645918	1.45832	0.875127	1.17243	high
TCGA-GV-A3JX	1.59178	0	1.50773	3.38066	1.62113	1.14622	3.13777	1.29046	2.30177	high
TCGA-ZF-A9R3	2.6	1	1.24202	2.91041	5.35771	0.19377	0.937469	2.62526	0.363629	low
TCGA-4Z-AA89	2.81918	0	0.843143	0.397158	3.62462	-0.361545	-0.360146	3.38748	0.16369	low
TCGA-BT-A20W	0.69589	1	1.03287	2.32708	3.79616	-0.0810372	0.62165	1.83519	0.477034	low
TCGA-FD-A3N5	1.87671	1	3.19475	3.5017	2.86246	3.06655	1.50194	0.52538	5.00031	high
TCGA-DK-A3WX	0.879452	1	1.78692	3.72049	1.33072	0.864166	1.14256	1.30667	2.23516	high
TCGA-BT-A42C	2.39178	0	2.309	2.68825	3.26739	1.31606	1.64166	2.03381	1.31103	high
TCGA-KQ-A41O	4.2137	0	0.470326	1.87948	2.00101	-0.272172	-0.576983	-0.494646	0.83416	low
TCGA-ZF-AA4N	0.241096	1	1.95751	4.3645	2.35819	-0.0657907	8.17253	0.619636	5.00942	high
TCGA-G2-A2EC	1.90685	1	1.02801	3.34866	4.64124	1.9005	3.44321	1.42925	1.09199	high
TCGA-CF-A5U8	1.09315	0	0.857651	1.14023	3.41014	-0.273921	-0.0609229	2.3392	0.287917	low
TCGA-UY-A8OD	9.40274	0	0.605387	3.84471	4.64529	2.50263	3.32785	0.970998	1.29272	high
TCGA-FD-A3B4	1.39726	1	2.35392	4.05106	2.65958	1.58043	2.10108	1.40956	2.74566	high
TCGA-FJ-A3Z7	2.58904	0	0.793669	1.30088	0.560438	-0.323046	-0.405484	2.89189	0.453094	low
TCGA-G2-A2EJ	4	0	2.72418	0.872136	1.53072	0.559478	-0.0171755	0.574945	1.6335	high
TCGA-SY-A9G0	2.76164	1	1.71747	3.50042	3.17058	4.08118	4.00562	1.85499	2.88296	high
TCGA-G2-A2EK	1.32877	0	0.977825	1.24471	4.56328	1.21589	2.112	1.42549	0.51277	low
TCGA-FD-A5BX	0.473973	1	1.38883	4.51921	2.03648	0.707665	1.76463	-0.0413857	2.9718	high
TCGA-FD-A6TA	5.23836	0	1.00175	3.11262	3.4671	1.4271	1.90172	2.36111	0.794726	low
TCGA-BT-A3PK	0.830137	1	1.61364	3.51636	1.67691	-0.268376	1.0248	0.480333	1.86964	high
TCGA-SY-A9G5	3.24932	0	1.73272	3.96853	4.04931	1.72003	1.89435	2.35179	1.19065	high
TCGA-GU-A764	1.67123	0	2.04062	4.02714	3.48581	1.44855	1.50106	1.00961	2.0438	high
TCGA-K4-AAQO	0.983562	0	1.85831	3.34617	3.31145	3.60141	3.86597	2.95946	1.89429	high
TCGA-DK-AA6L	3.1863	1	2.02092	3.6609	5.70642	0.156401	0.0893073	0.801266	0.809792	low
TCGA-K4-A6MB	1.28493	0	1.71268	3.24511	3.86408	0.980089	1.1258	2.02169	0.918674	high
TCGA-BT-A20P	1.49041	1	1.12744	1.9652	4.3857	0.106646	1.33915	1.9825	0.429642	low
TCGA-FD-A3SJ	2.02466	1	1.55606	2.38786	2.96866	2.44381	2.40369	2.17141	1.25191	high
TCGA-GC-A3WC	1.47945	0	2.49321	1.17694	2.7362	2.14045	8.51118	1.9651	2.89975	high
TCGA-FD-A3SP	2.14521	0	2.59586	4.55768	2.95167	2.08289	2.67784	1.4374	3.67708	high
TCGA-GC-A3RB	1.59452	0	1.65276	2.37753	3.52378	-0.299215	0.542545	1.35842	0.711515	low
TCGA-CF-A47T	1.05479	1	0.113338	1.68854	3.3172	-0.323907	0.181845	0.0933965	0.47346	low
TCGA-DK-A3IL	1.13151	1	0.924308	3.63608	3.57919	1.94519	2.31641	2.79048	0.86488	low
TCGA-GD-A2C5	2.22466	0	0.392017	2.58945	3.92175	1.77501	1.8532	-0.133002	1.05997	high
TCGA-UY-A9PD	1.48493	0	0.930378	3.58607	2.84688	0.424714	1.5834	2.78919	0.709546	low
TCGA-DK-A3IM	0.679452	1	2.84274	2.57287	1.31209	-0.106295	-0.4961	-0.141099	2.72125	high
TCGA-BT-A42F	2.36712	0	1.69822	2.34699	1.23995	1.80378	0.631364	1.46744	1.71701	high
TCGA-FD-A3SL	1.95068	1	1.80827	3.77364	2.92808	3.15939	2.46139	0.724128	3.27182	high
TCGA-BT-A3PH	0.389041	1	-0.00512087	4.25591	3.12618	0.146171	2.73109	-0.438556	1.43055	high
TCGA-DK-A1A3	1.82192	1	2.5654	3.80405	3.63772	0.901301	1.71617	1.04873	2.11855	high
TCGA-BT-A2LA	1.43014	0	2.36813	2.76468	0.500831	2.54162	1.14011	0.0948299	5.13086	high
TCGA-FD-A5BT	0.89863	1	1.16741	5.2763	2.16508	0.38581	1.79056	1.98173	1.70043	high
TCGA-E7-A85H	1.07945	0	1.10586	3.70814	2.85902	0.182024	0.378244	2.64902	0.676501	low
TCGA-CU-A72E	1.13151	1	1.21589	3.11378	2.71685	1.37732	6.679	0.677262	2.78873	high
TCGA-FD-A3SN	2.43014	0	2.24246	3.93113	4.1409	0.0764416	1.23935	2.07168	1.05629	high
TCGA-GU-A762	0.635616	1	1.3742	3.97284	3.12122	2.5202	1.06705	2.56686	1.2631	high
TCGA-GV-A3QH	0.706849	1	2.33475	2.22802	4.26524	-0.338419	-0.331889	2.97897	0.435413	low
TCGA-XF-A9SJ	0.268493	1	2.08518	3.8599	2.51206	-0.0373209	1.3849	1.82052	1.50757	high
TCGA-GV-A6ZA	1.89315	0	0.815184	2.53645	2.50654	-0.346624	1.08282	1.89599	0.607666	low
TCGA-FD-A5C1	4.90959	0	1.43352	3.5462	2.60767	0.0978029	1.45123	1.22433	1.29621	high
TCGA-BT-A20X	0.687671	1	2.05432	2.9806	2.7628	1.91085	0.156066	0.583532	1.99669	high
TCGA-K4-A3WV	1.76986	0	3.06795	3.76194	4.74051	2.60429	4.00658	-0.587926	5.51374	high
TCGA-FD-A5C0	1.50685	1	2.35085	2.523	3.75404	2.34532	2.6116	2.18638	1.47859	high
TCGA-DK-A3IU	1.93425	1	2.70645	3.62121	4.12727	2.409	3.02281	3.09109	1.65575	high
TCGA-UY-A78K	1.46849	1	1.58055	2.96808	3.80232	-0.0571824	0.655238	3.22404	0.468547	low
TCGA-DK-A1AE	1.34521	0	2.10478	0.98052	2.75732	1.18646	8.27176	0.309209	3.08104	high
TCGA-BT-A20O	1.0137	1	1.24747	3.45745	3.56329	1.40276	6.2582	3.83409	1.00612	high
TCGA-FD-A43U	1.74247	0	0.073042	3.84832	2.90988	-0.0385729	1.91478	2.22387	0.594181	low
TCGA-4Z-AA7W	2.30137	0	1.73799	3.2103	2.78865	-0.268274	-0.0191043	2.82314	0.660009	low
TCGA-KQ-A41Q	0.989041	0	0.358553	2.731	4.17743	0.139846	0.807701	-0.421973	0.73311	low
TCGA-E7-A3X6	2.47671	1	1.17832	2.14016	4.87475	0.58381	0.376204	1.70459	0.430591	low
TCGA-XF-A9SL	5.53425	1	1.27031	4.08706	3.67939	3.13238	3.91946	1.94827	2.01079	high
TCGA-DK-A1AB	1.39178	1	2.53907	3.80286	4.23191	3.49321	2.21071	1.38594	2.80358	high
TCGA-GC-A3RC	1.32603	0	2.09163	3.19356	2.79712	0.526852	-0.426868	1.58723	1.16814	high
TCGA-XF-AAN8	0.323288	1	1.29098	5.22649	2.99806	0.973956	3.79943	0.944903	2.72112	high
TCGA-E5-A2PC	3.63288	0	1.73251	2.56916	1.64183	-0.239756	8.55905	1.03397	3.229	high
TCGA-ZF-A9R2	1.7589	0	2.15549	1.15616	2.72387	-0.262757	-0.502196	0.719107	0.837202	low
GSM814052	4.68493	0	1.31246	1.61814	3.00838	-0.0208929	0.46908	1.66616	0.562695	low
GSM814055	6.65753	0	0.60066	3.99897	3.55519	2.80476	1.50739	0.692486	1.58439	high
GSM814057	5.83562	0	0.959654	3.33374	3.96297	2.52274	2.52352	1.34982	1.2703	high
GSM814058	4.52055	0	1.37637	1.99243	3.93621	0.910299	1.09074	1.4613	0.683768	low
GSM814059	7.06849	0	0.534992	2.94318	4.42595	0.163984	0.697217	3.75701	0.242421	low
GSM814061	7.31507	0	1.28569	1.56255	4.00248	0.574092	0.892667	1.29762	0.567814	low
GSM814068	5.83562	0	2.71496	5.84773	3.29906	0.877568	2.82713	2.2275	3.15276	high
GSM814069	3.69863	0	2.18717	2.76921	3.27393	0.352549	0.468519	1.45495	1.10032	high
GSM814071	5.09589	0	1.62854	1.08593	3.4569	1.14626	0.821435	1.11619	0.76065	low
GSM814074	6.41096	0	3.16409	2.21923	3.10735	0.0410879	-0.231878	2.19924	1.04869	high
GSM814075	6.82192	0	1.73116	4.03806	3.54837	2.51388	1.49626	1.39277	1.94497	high
GSM814084	6.90411	0	1.86359	1.98687	4.29495	0.486839	0.629348	2.55397	0.495047	low
GSM814087	5.26027	1	1.99169	2.49445	4.39684	1.12067	0.0402801	2.45666	0.614545	low
GSM814089	4.84932	0	0.402113	2.1338	2.91278	-0.216297	0.83973	1.52481	0.474803	low
GSM814090	5.26027	0	1.38902	2.90034	3.58132	-0.0271269	0.278961	2.05799	0.599009	low
GSM814092	5.67123	1	0.973817	2.01311	2.1421	0.0788915	1.03541	4.3597	0.33726	low
GSM814094	5.26027	1	1.60019	2.17443	2.87738	0.510546	1.98848	1.05462	1.14076	high
GSM814096	6.73973	0	1.7869	1.16858	4.28457	0.651548	-0.0329331	-1.34047	1.12397	high
GSM814100	3.12329	0	1.04946	1.52622	2.57962	1.32717	0.59746	3.10042	0.474623	low
GSM814106	4.84932	0	1.93267	2.04227	3.31784	0.725025	0.363927	-0.664274	1.58806	high
GSM814108	6.41096	0	2.19428	4.65365	1.38853	0.752841	0.426171	-0.808544	5.20569	high
GSM814110	5.50685	0	0.820063	3.25109	4.32161	0.182395	0.267127	1.61216	0.51582	low
GSM814112	5.75342	0	1.61915	2.27664	3.95526	-0.330607	-0.0726728	0.413627	0.750259	low
GSM814114	6.9863	0	1.34013	1.8854	2.16171	0.0405145	0.476438	1.96216	0.68225	low
GSM814118	3.78082	0	1.74842	2.27165	2.40457	0.626826	0.761877	1.33195	1.13064	high
GSM814121	5.58904	0	1.82636	3.65748	2.62889	0.399078	0.483406	2.11367	1.13938	high
GSM814123	6.41096	0	1.52962	1.36603	2.66148	0.0768462	3.29924	-0.116099	1.43992	high
GSM814126	5.17808	0	2.30169	5.67555	1.26126	0.764405	1.8476	-0.394123	7.41181	high
GSM814132	5.50685	0	1.67753	2.94488	3.58586	0.378719	1.0011	2.52896	0.693032	low
GSM814134	6.08219	0	1.33803	2.49568	4.7337	0.0842818	-0.0493325	4.02127	0.235178	low
GSM814138	6.24658	1	2.01967	3.80151	3.80404	0.998791	4.80878	0.116062	3.08751	high
GSM814144	5.50685	0	2.59107	2.37319	3.14723	3.82618	0.28823	2.0947	1.84554	high
GSM814150	5.34247	0	1.59484	1.74878	4.54175	0.238759	0.237103	2.69474	0.351238	low
GSM814155	5.42466	0	1.10835	0.545902	3.30619	0.942615	0.77157	3.07732	0.315748	low
GSM814159	6.90411	0	2.3317	4.7493	2.70248	-0.101844	0.199494	1.27516	1.95892	high
GSM814162	3.61644	0	1.71652	1.92402	3.03836	0.317816	0.110853	2.15697	0.624759	low
GSM814165	6.16438	0	0.835659	3.1395	1.19136	0.414566	0.827575	3.10042	0.753546	low
GSM814166	6.16438	0	1.72641	3.13932	2.8931	0.368573	0.521218	0.770738	1.3295	high
GSM814169	5.50685	0	2.06259	4.21679	3.82725	0.452734	0.386036	1.42116	1.31142	high
GSM814170	6.16438	0	2.12423	2.84144	2.05112	0.355865	1.19521	3.53385	0.877881	low
GSM814171	5.75342	0	2.66836	2.00771	4.31958	-0.309926	0.255245	3.62812	0.418135	low
GSM814172	4.19178	1	0.578573	3.17842	2.88963	-0.86168	0.385447	-0.693433	1.01741	high
GSM814175	6.9863	0	1.74361	2.48329	3.24669	0.251045	2.50253	1.78679	0.98426	high
GSM814176	5.58904	0	2.09081	3.25749	3.05057	1.31892	3.84469	1.86898	1.9379	high
GSM814182	6.82192	1	1.61589	3.33995	3.21693	-0.783128	2.78748	1.31809	1.12192	high
GSM814184	5.67123	0	1.71737	3.6861	3.09603	0.454218	0.807428	2.84344	0.846346	low
GSM814191	5.34247	0	2.19817	2.4069	3.05985	0.183658	0.348615	1.90592	0.901581	high
GSM814192	4.68493	0	1.31533	2.68328	3.66348	1.43552	1.07501	2.84543	0.620842	low
GSM814193	5.83562	0	2.27391	3.69942	5.10661	0.270747	1.48953	1.23717	1.0951	high
GSM814195	4.68493	0	1.63109	3.10958	2.40819	0.127002	0.136486	2.06928	0.907471	high
GSM814196	7.06849	0	1.67694	1.29533	2.97598	0.568501	0.556876	1.60568	0.692678	low
GSM814197	7.39726	0	2.99504	4.06236	3.98241	0.24507	2.54113	2.72957	1.50747	high
GSM814198	4.76712	0	0.673962	1.49848	5.23194	-0.0754643	-0.0829268	1.53997	0.248744	low
GSM814201	6.57534	0	1.8603	1.38667	3.65195	-0.499255	0.550869	1.15835	0.610157	low
GSM814202	6.49315	1	0.908432	4.15752	1.77435	0.937861	0.135752	3.20161	0.846509	low
GSM814203	4.68493	0	0.762354	2.61117	2.60863	0.478046	0.176807	0.735946	0.853138	low
GSM814205	4.60274	0	1.17915	2.27302	3.97541	1.00781	0.224305	3.06913	0.394819	low
GSM814208	5.42466	0	1.04078	2.66992	2.52813	1.07301	0.372713	1.52419	0.896954	high
GSM814215	6.90411	0	2.10089	3.03786	4.14924	1.51981	2.89893	0.0366015	2.23475	high
GSM814217	4.68493	0	1.61317	4.04925	3.79881	0.523506	4.30284	1.7042	1.55769	high
GSM814218	5.34247	1	1.46616	4.11815	2.18677	0.841489	1.3373	0.42884	2.31279	high
GSM814224	1.64384	0	0.847741	2.8359	4.28942	0.951287	1.19083	1.19864	0.682528	low
GSM814225	4.76712	1	2.24997	5.55207	1.49302	1.50854	1.61914	-0.0585886	6.79276	high
GSM814231	5.75342	0	1.72347	2.04269	3.08672	0.364041	0.832825	1.18943	0.911635	high
GSM814234	4.60274	0	0.728253	1.1218	3.74559	0.200103	-0.366555	2.92593	0.225669	low
GSM814238	5.0137	1	2.78877	4.17957	2.11612	0.251282	1.53512	0.690375	3.42229	high
GSM814240	4.60274	0	0.670777	2.27166	2.53004	-0.0545347	-0.0902974	0.986143	0.638024	low
GSM814241	6.49315	1	0.158807	3.79914	3.296	1.26865	5.21362	1.93318	1.10927	high
GSM814247	6.41096	0	1.58875	0.979523	3.89915	-0.0296319	-1.07356	1.04319	0.441177	low
GSM814249	4.68493	0	1.56347	2.77384	4.62187	0.5789	0.901793	2.89531	0.466977	low
GSM814250	5.17808	0	1.46421	2.39311	3.25109	0.0552596	0.866964	3.60023	0.418512	low
GSM814251	5.67123	0	1.6028	3.69919	1.79226	1.26689	3.30086	0.572407	3.14079	high
GSM814254	6.49315	0	-0.156583	1.64064	3.58132	0.51161	0.974743	0.0179079	0.514969	low
GSM814255	6.16438	0	3.38686	1.83111	3.23786	0.375464	0.761214	1.15579	1.61383	high
GSM814256	5.91781	0	0.795813	3.96399	3.41338	0.60769	0.337533	1.2105	0.897532	high
GSM814260	5.09589	0	0.541119	1.49848	4.50502	0.587657	0.552234	2.93608	0.228502	low
GSM814273	5.09589	0	0.280124	1.86775	2.85827	0.0599895	5.10096	2.37614	0.580849	low
GSM814274	4.19178	0	0.872115	2.11254	3.59274	1.43262	0.402921	2.15052	0.522704	low
GSM814276	5.26027	0	1.35835	3.08945	3.20672	0.964154	0.915009	2.81512	0.699291	low
GSM814278	4.93151	0	0.950411	3.83761	2.36627	1.4679	1.6826	0.981222	1.69853	high
GSM814281	6.41096	0	2.02762	3.01417	3.65519	0.231384	0.417464	2.19195	0.795545	low
GSM814282	5.75342	0	2.32185	3.78755	2.95357	3.21219	5.54011	1.23894	4.95528	high
GSM814284	6	0	0.848561	3.55659	1.66779	0.471852	0.56946	1.79763	1.05382	high
GSM814295	5.50685	0	0.556839	3.07975	3.76763	0.806143	1.47351	0.54997	0.872977	low
GSM814298	5.42466	0	0.92293	2.72215	2.16292	0.971211	1.84372	1.61859	1.06456	high
GSM814302	6.32877	0	1.10821	0.851088	3.98445	0.344199	0.741194	-0.208616	0.647735	low
GSM814303	5.26027	0	1.57616	1.90203	4.38734	0.651383	3.83755	1.37207	0.875166	low
GSM814306	6.73973	0	1.08049	1.94805	3.42368	1.17839	0.785292	2.68449	0.488329	low
GSM814309	5.17808	0	1.05592	2.37516	3.52789	0.390428	0.419137	2.63798	0.439813	low
GSM814312	6.90411	0	0.361256	2.65834	3.56756	1.31347	0.933138	2.25135	0.493207	low
GSM814313	6.49315	0	1.1412	3.51319	3.89015	1.85078	4.44345	2.66793	1.1058	high
GSM814317	5.42466	0	2.91691	3.54907	3.32727	0.594961	1.01934	3.61232	1.05601	high
GSM814318	6.24658	0	2.12173	3.75538	4.30285	0.746986	2.52652	2.11922	1.20156	high
GSM814321	4.68493	0	0.100628	2.66137	3.34331	0.402075	0.505901	-0.469683	0.807857	low
GSM814322	5.0137	1	2.38332	3.49097	2.96575	1.33746	1.38302	2.48736	1.492	high
GSM814323	6.49315	0	0.656695	2.18938	2.7298	-0.0990213	0.0533982	0.631653	0.662333	low
GSM814328	6.08219	0	0.832257	2.28134	2.72159	-0.0927521	0.531551	0.968526	0.698784	low
GSM814329	6.24658	0	1.76303	2.69593	2.3897	0.373858	0.56946	0.73137	1.38905	high
GSM814338	2.87671	0	2.25269	2.55859	2.96688	0.773724	0.401737	0.936142	1.42446	high
GSM814342	6.49315	0	1.12905	3.40227	3.27546	0.647645	2.76956	1.75152	1.06024	high
GSM814348	6.57534	0	1.79567	2.81082	4.34277	-0.254553	0.317219	1.71974	0.613793	low
GSM814352	5.58904	0	0.0380333	1.71564	3.73196	1.00119	0.252661	3.19115	0.22765	low
GSM814355	6.08219	0	1.35743	1.86212	3.31248	0.824652	0.749819	1.20436	0.771542	low
GSM814357	5.17808	0	2.35153	2.17109	2.71949	0.581467	0.840655	2.69149	0.89413	high
GSM814358	5.09589	0	1.32035	1.70812	3.51967	0.567835	0.455714	0.867647	0.710591	low

## Sheet: Supplementary Table 8
Supplementary Table8: The tumor microenvironment (TME) was scored by the ESTIMATE method
ID	StromalScore	ImmuneScore	ESTIMATEScore	TumorPurity
TCGA_TCGA-ZF-A9RN	-1279.08	764.427	-514.655	0.863089
TCGA_TCGA-CF-A1HR	-903.066	-19.2077	-922.274	0.891746
TCGA_TCGA-XF-A8HH	338.931	-105.785	233.146	0.802567
TCGA_TCGA-ZF-AA4W	-1481.38	-412.68	-1894.06	0.947023
TCGA_TCGA-XF-A9SU	570.016	735.354	1305.37	0.699141
TCGA_TCGA-DK-A3IQ	1960.71	102.285	2062.99	0.615473
TCGA_TCGA-FD-A6TK	1116.51	1516.32	2632.83	0.547472
TCGA_TCGA-DK-A1A7	-1110	-434.855	-1544.85	0.929323
TCGA_TCGA-CU-A5W6	-1102.4	-237.462	-1339.86	0.917793
TCGA_TCGA-DK-A3X1	-581.269	-336.845	-918.114	0.891469
TCGA_TCGA-XF-A9ST	-1688.68	-1538.01	-3226.69	0.991386
TCGA_TCGA-CF-A9FM	-1769.63	-190.552	-1960.18	0.950095
TCGA_TCGA-BT-A20V	-1831.04	96.9016	-1734.13	0.939223
TCGA_TCGA-GV-A3QF	-1932.32	-976.851	-2909.17	0.984208
TCGA_TCGA-DK-A2I4	1465.75	2833.28	4299.03	0.328544
TCGA_TCGA-DK-A6B2	842.427	1172.49	2014.92	0.62102
TCGA_TCGA-DK-A1AG	-2047.05	-255.357	-2302.41	0.964561
TCGA_TCGA-XF-A9SZ	764.222	633.832	1398.05	0.68935
TCGA_TCGA-E7-A519	-751.983	1119.57	367.585	0.790639
TCGA_TCGA-2F-A9KO	-84.5904	1431.67	1347.08	0.694751
TCGA_TCGA-ZF-A9R1	-1452.32	-689.293	-2141.61	0.958065
TCGA_TCGA-4Z-AA7S	-1649.52	-1229.66	-2879.18	0.983419
TCGA_TCGA-BL-A13J	44.7259	-530.743	-486.018	0.860958
TCGA_TCGA-DK-A3IK	-368.86	-548.916	-917.776	0.891447
TCGA_TCGA-C4-A0F1	-411.62	-72.5593	-484.179	0.860821
TCGA_TCGA-DK-A3IS	-2179.25	-639.69	-2818.93	0.981777
TCGA_TCGA-UY-A9PH	424.976	2027.79	2452.77	0.569397
TCGA_TCGA-E5-A4TZ	-2360.66	-804.504	-3165.17	0.990163
TCGA_TCGA-DK-A3WW	-417.451	1884.3	1466.85	0.682
TCGA_TCGA-K4-A5RH	1132.47	2500.57	3633.05	0.41916
TCGA_TCGA-ZF-AA56	-138.463	837.818	699.355	0.759895
TCGA_TCGA-UY-A8OB	-1449.57	243.415	-1206.15	0.909823
TCGA_TCGA-YC-A9TC	-1140.53	-685.221	-1825.75	0.943755
TCGA_TCGA-CF-A7I0	-431.433	-430.427	-861.86	0.887698
TCGA_TCGA-K4-A5RJ	687.103	2800.99	3488.1	0.438381
TCGA_TCGA-YF-AA3L	-1469.21	-581.102	-2050.31	0.954139
TCGA_TCGA-CF-A3MI	-1095.12	-72.7615	-1167.88	0.907478
TCGA_TCGA-DK-A6B0	-2038.27	-731.808	-2770.08	0.980389
TCGA_TCGA-DK-A6B1	-1360.79	-849.931	-2210.72	0.960923
TCGA_TCGA-G2-AA3C	102.871	1904.67	2007.54	0.621867
TCGA_TCGA-XF-AAN3	381.233	437.146	818.379	0.748423
TCGA_TCGA-CU-A0YO	-311.15	672.641	361.491	0.791186
TCGA_TCGA-BT-A3PJ	-679.01	810.662	131.651	0.811365
TCGA_TCGA-CF-A47Y	-1979.67	-924.397	-2904.07	0.984075
TCGA_TCGA-FD-A62O	-989.242	-1000.05	-1989.29	0.95142
TCGA_TCGA-BL-A0C8	-659.936	-935.899	-1595.84	0.932061
TCGA_TCGA-E7-A7DV	717.586	2010.51	2728.1	0.535717
TCGA_TCGA-DK-A3WY	1138.13	3038.4	4176.53	0.345473
TCGA_TCGA-BT-A20N	-1220.31	-1283.98	-2504.29	0.971956
TCGA_TCGA-G2-A2ES	-9.39592	581.085	571.689	0.771943
TCGA_TCGA-GC-A3YS	580.695	712.948	1293.64	0.700371
TCGA_TCGA-FD-A43X	-2196.63	-1048.81	-3245.44	0.991743
TCGA_TCGA-XF-A9SM	840.287	2519.89	3360.18	0.455179
TCGA_TCGA-DK-A6AV	-1148.15	-87.3304	-1235.48	0.911601
TCGA_TCGA-GU-A42Q	-1702.15	-1066.09	-2768.24	0.980336
TCGA_TCGA-C4-A0F7	-1045.62	-943.163	-1988.79	0.951397
TCGA_TCGA-CF-A47W	-1913.24	-904.474	-2817.71	0.981743
TCGA_TCGA-XF-AAMQ	-733.289	932.921	199.632	0.805492
TCGA_TCGA-K4-A3WS	1394.65	1132.27	2526.92	0.560415
TCGA_TCGA-C4-A0EZ	-1376.26	-1679.48	-3055.74	0.987788
TCGA_TCGA-CF-A47S	-1746.41	-145.836	-1892.24	0.946937
TCGA_TCGA-ZF-AA5P	919.846	754.599	1674.45	0.6594
TCGA_TCGA-XF-A9SX	1173.21	1826.15	2999.35	0.501679
TCGA_TCGA-FD-A3B8	2006.6	2780.92	4787.51	0.260034
TCGA_TCGA-CF-A27C	-2652.82	-894.236	-3547.06	0.996447
TCGA_TCGA-XF-A9T4	-821.993	299.239	-522.754	0.863689
TCGA_TCGA-HQ-A2OF	-1942.54	-1424.84	-3367.38	0.99388
TCGA_TCGA-DK-AA74	1655.2	2359.97	4015.17	0.367602
TCGA_TCGA-FD-A3SM	242.368	-488.432	-246.064	0.842511
TCGA_TCGA-KQ-A41P	-0.0510619	215.439	215.388	0.804119
TCGA_TCGA-C4-A0F6	-399.147	-390.81	-789.957	0.882789
TCGA_TCGA-FD-A3B5	-828.534	-698.185	-1526.72	0.928337
TCGA_TCGA-4Z-AA80	-1983.12	-1034.39	-3017.51	0.986898
TCGA_TCGA-FD-A3B6	-169.326	1616.74	1447.42	0.684082
TCGA_TCGA-4Z-AA87	-965.313	339.574	-625.739	0.871209
TCGA_TCGA-DK-A1A6	-532.218	715.043	182.825	0.806952
TCGA_TCGA-DK-A1AD	-402.689	-95.875	-498.564	0.861894
TCGA_TCGA-FD-A5BS	2035.7	3195.16	5230.86	0.196689
TCGA_TCGA-2F-A9KW	28.9263	-15.7642	13.1622	0.821409
TCGA_TCGA-DK-AA6T	-14.1796	2070.54	2056.36	0.61624
TCGA_TCGA-4Z-AA84	-1154.28	-878.288	-2032.57	0.953356
TCGA_TCGA-FJ-A3Z9	-2408.91	-1247.84	-3656.75	0.997674
TCGA_TCGA-CU-A0YR	270.049	1140.6	1410.65	0.688009
TCGA_TCGA-FD-A3B3	955.113	1990.63	2945.74	0.508471
TCGA_TCGA-FD-A43N	30.8791	-70.365	-39.4859	0.825792
TCGA_TCGA-BL-A13I	1120.21	2135.07	3255.28	0.468836
TCGA_TCGA-KQ-A41S	577.18	-112.5	464.679	0.781833
TCGA_TCGA-4Z-AA86	842.64	1821.8	2664.44	0.543583
TCGA_TCGA-E7-A5KF	-2797.44	-910.148	-3707.58	0.998155
TCGA_TCGA-XF-AAN7	-49.0933	-429.984	-479.077	0.86044
TCGA_TCGA-DK-AA6M	11.9179	1532.27	1544.18	0.673653
TCGA_TCGA-CU-A3YL	-1072.29	-614.978	-1687.27	0.936839
TCGA_TCGA-ZF-A9RD	-138.944	1800.82	1661.87	0.660786
TCGA_TCGA-C4-A0F0	-205.299	503.378	298.078	0.796845
TCGA_TCGA-FD-A3SR	495.393	770.835	1266.23	0.703238
TCGA_TCGA-DK-A6B5	-1059.24	530.812	-528.432	0.864109
TCGA_TCGA-HQ-A5ND	-2012	-584.378	-2596.37	0.975046
TCGA_TCGA-DK-AA76	-2080.1	-1573.02	-3653.12	0.997638
TCGA_TCGA-CF-A47V	-795.19	8.88681	-786.304	0.882537
TCGA_TCGA-E7-A3Y1	-1461.21	-629.79	-2091	0.95591
TCGA_TCGA-ZF-AA53	794.734	1604.28	2399.01	0.575865
TCGA_TCGA-ZF-A9R7	-997.489	2021.61	1024.12	0.728055
TCGA_TCGA-GV-A40G	-2096.42	-1106.54	-3202.96	0.990924
TCGA_TCGA-4Z-AA7M	-1294.45	-657.97	-1952.42	0.949739
TCGA_TCGA-BT-A2LD	-659.745	-198.59	-858.335	0.887459
TCGA_TCGA-4Z-AA82	-179.956	-31.6564	-211.612	0.839776
TCGA_TCGA-FD-A62P	273.086	1015.93	1289.01	0.700856
TCGA_TCGA-DK-AA6U	-2190.08	-922.992	-3113.07	0.989064
TCGA_TCGA-FD-A3N6	-1236.31	-76.3006	-1312.61	0.916197
TCGA_TCGA-2F-A9KR	-1742.41	-670.764	-2413.18	0.968724
TCGA_TCGA-CF-A3MF	-1445.37	-890.078	-2335.45	0.96583
TCGA_TCGA-CU-A3KJ	-1215.77	51.1623	-1164.61	0.907276
TCGA_TCGA-FD-A6TC	357.009	-268.159	88.8497	0.815022
TCGA_TCGA-XF-A8HB	-2253.49	-900.1	-3153.59	0.989924
TCGA_TCGA-XF-AAN1	-1696.6	-631.01	-2327.61	0.965531
TCGA_TCGA-FJ-A871	-948.217	-1005.49	-1953.71	0.949798
TCGA_TCGA-UY-A9PA	-1877.08	516.11	-1360.97	0.919019
TCGA_TCGA-E7-A4IJ	-1483.82	169.771	-1314.05	0.916282
TCGA_TCGA-XF-AAMZ	-1131.16	-87.0673	-1218.22	0.910557
TCGA_TCGA-XF-AAMR	758.808	253.188	1012	0.729274
TCGA_TCGA-BT-A42E	-534.206	1623.88	1089.67	0.721425
TCGA_TCGA-K4-A6FZ	-1003.09	686.872	-316.214	0.848013
TCGA_TCGA-DK-A1AF	1598.41	1782.1	3380.51	0.452521
TCGA_TCGA-FD-A6TB	685.813	2035.78	2721.59	0.536523
TCGA_TCGA-GU-AATO	-106.316	963.62	857.304	0.744621
TCGA_TCGA-BT-A20U	-405.774	-199.173	-604.948	0.869707
TCGA_TCGA-DK-A1AA	-1693.12	-380.361	-2073.48	0.955152
TCGA_TCGA-GV-A3JW	-1742.07	-1534.94	-3277	0.992327
TCGA_TCGA-FD-A5BZ	1243	-254.524	988.48	0.731631
TCGA_TCGA-ZF-A9R9	965.446	171.991	1137.44	0.716552
TCGA_TCGA-G2-AA3F	-1297.54	-989.434	-2286.97	0.963961
TCGA_TCGA-ZF-AA5H	-173.835	1077.79	903.957	0.740032
TCGA_TCGA-XF-A8HD	-264.24	1262.44	998.202	0.730658
TCGA_TCGA-FD-A6TH	86.9215	-309.034	-222.112	0.840612
TCGA_TCGA-4Z-AA7O	-698.918	292.16	-406.758	0.854982
TCGA_TCGA-DK-A6B6	-1662.88	508.633	-1154.25	0.906635
TCGA_TCGA-E7-A6MF	-2145.49	-818.059	-2963.55	0.985589
TCGA_TCGA-DK-AA6W	-1283.74	-549.044	-1832.78	0.944096
TCGA_TCGA-GC-A3BM	-1777.3	-529.612	-2306.91	0.964735
TCGA_TCGA-GU-A42P	-2125.16	-1532.49	-3657.65	0.997683
TCGA_TCGA-GV-A3QI	-1982.57	-1602.72	-3585.29	0.996904
TCGA_TCGA-XF-A9T3	694.384	832.244	1526.63	0.675555
TCGA_TCGA-E7-A8O7	-1492.2	314.396	-1177.8	0.908088
TCGA_TCGA-DK-AA77	-1682.56	96.5576	-1586	0.931537
TCGA_TCGA-XF-AAML	-2226.87	-134.698	-2361.57	0.966816
TCGA_TCGA-2F-A9KQ	-1382.82	-1103.07	-2485.89	0.971317
TCGA_TCGA-CF-A3MH	-2322.85	-537.194	-2860.04	0.982906
TCGA_TCGA-XF-A8HC	-2426.93	-1428.62	-3855.55	0.999238
TCGA_TCGA-ZF-AA4T	-2129.82	-780.186	-2910.01	0.98423
TCGA_TCGA-FD-A6TI	-780.986	-498.783	-1279.77	0.914255
TCGA_TCGA-H4-A2HO	-794.378	236.723	-557.655	0.86626
TCGA_TCGA-CF-A47X	-2192.25	-1254.05	-3446.3	0.995093
TCGA_TCGA-XF-A9SP	1155.79	569.788	1725.58	0.653738
TCGA_TCGA-K4-A4AC	-588.496	715.811	127.315	0.811737
TCGA_TCGA-BL-A5ZZ	1276.86	1146	2422.86	0.573
TCGA_TCGA-S5-AA26	-2259.78	-1059.34	-3319.11	0.993072
TCGA_TCGA-E7-A677	-1205.34	-222.572	-1427.91	0.922848
TCGA_TCGA-DK-A1AC	55.437	711.068	766.505	0.753451
TCGA_TCGA-GU-A766	422.747	2408.09	2830.84	0.522922
TCGA_TCGA-DK-A2HX	1176.77	-86.2131	1090.55	0.721335
TCGA_TCGA-UY-A8OC	425.134	-25.6197	399.514	0.787761
TCGA_TCGA-FD-A5BR	-21.8408	910.661	888.82	0.741525
TCGA_TCGA-DK-AA6S	952.809	991.921	1944.73	0.629062
TCGA_TCGA-4Z-AA7Q	-443.645	1802.36	1358.71	0.693522
TCGA_TCGA-HQ-A2OE	-2047.3	-958.992	-3006.29	0.986631
TCGA_TCGA-XF-AAMX	-408.376	-772.823	-1181.2	0.908297
TCGA_TCGA-LT-A5Z6	-2090.7	-369.989	-2460.69	0.970431
TCGA_TCGA-YC-A89H	-760.058	-54.1407	-814.198	0.884455
TCGA_TCGA-E7-A8O8	-1696.1	-790.98	-2487.08	0.971359
TCGA_TCGA-GC-A3OO	36.6205	84.4481	121.069	0.812272
TCGA_TCGA-DK-AA75	-2190.19	-1264.75	-3454.93	0.995217
TCGA_TCGA-BT-A2LB	312.364	787.88	1100.24	0.720349
TCGA_TCGA-ZF-AA54	1024.63	1635.24	2659.87	0.544146
TCGA_TCGA-FT-A3EE	-1160.73	-770.369	-1931.1	0.948755
TCGA_TCGA-FJ-A3ZF	-2189.87	-1638.19	-3828.06	0.999073
TCGA_TCGA-DK-A3X2	-2042.6	-1456.81	-3499.41	0.995834
TCGA_TCGA-XF-AAME	1948.84	2502.65	4451.49	0.307326
TCGA_TCGA-ZF-AA4R	243.653	-579.315	-335.662	0.849523
TCGA_TCGA-GV-A3JZ	-333.954	-301.062	-635.016	0.871877
TCGA_TCGA-DK-A2I2	383.436	1465.4	1848.84	0.639941
TCGA_TCGA-K4-A83P	1508.43	2635.68	4144.11	0.349935
TCGA_TCGA-4Z-AA7Y	-2022.05	-960.481	-2982.53	0.986057
TCGA_TCGA-E7-A7XN	-979.041	1828.43	849.391	0.745396
TCGA_TCGA-2F-A9KP	-1927.05	-1283.85	-3210.9	0.99108
TCGA_TCGA-UY-A78M	-341.203	-712.499	-1053.7	0.90031
TCGA_TCGA-FD-A6TD	432.665	1558.02	1990.68	0.623803
TCGA_TCGA-BT-A20Q	585.403	875.218	1460.62	0.682668
TCGA_TCGA-ZF-AA51	200.459	1360	1560.46	0.671885
TCGA_TCGA-GU-A42R	-1802.39	-1268.08	-3070.47	0.988123
TCGA_TCGA-PQ-A6FI	-1404.73	102.036	-1302.69	0.915613
TCGA_TCGA-ZF-AA4X	-2835.12	-745.109	-3580.22	0.996845
TCGA_TCGA-FD-A5BU	617.136	1184.5	1801.64	0.645249
TCGA_TCGA-CF-A8HX	-1951.26	-1000.9	-2952.16	0.985305
TCGA_TCGA-XF-A9SK	901.539	1078.72	1980.25	0.624999
TCGA_TCGA-GD-A3OS	-304.277	-522.644	-826.921	0.885325
TCGA_TCGA-FD-A6TG	747.483	637.813	1385.3	0.690705
TCGA_TCGA-4Z-AA7N	1163.86	2686.17	3850.03	0.390035
TCGA_TCGA-GV-A3QK	-1421.51	674.997	-746.512	0.879775
TCGA_TCGA-K4-A5RI	-678.837	-197.04	-875.876	0.888643
TCGA_TCGA-GV-A40E	-613.75	3.09316	-610.656	0.87012
TCGA_TCGA-FD-A43Y	109.892	510.665	620.557	0.767363
TCGA_TCGA-DK-A3IV	-1702.68	1133.6	-569.08	0.867096
TCGA_TCGA-G2-A2EL	-2225.57	-2198.31	-4423.88	0.999015
TCGA_TCGA-E7-A541	-840.726	1087.82	247.093	0.801344
TCGA_TCGA-XF-AAN2	-1097.59	703.556	-394.035	0.854012
TCGA_TCGA-LC-A66R	-218.484	1460.82	1242.33	0.705727
TCGA_TCGA-ZF-A9RE	-2422.64	-830.069	-3252.71	0.991879
TCGA_TCGA-UY-A9PE	-510.594	-788.699	-1299.29	0.915412
TCGA_TCGA-XF-AAMG	-115.735	-475.642	-591.378	0.868722
TCGA_TCGA-GU-A763	-2443.36	-507.564	-2950.92	0.985274
TCGA_TCGA-G2-AA3D	-2501.64	-873.783	-3375.42	0.994009
TCGA_TCGA-ZF-A9R4	-1874.41	-248.513	-2122.92	0.957276
TCGA_TCGA-E7-A97P	237.033	1632.4	1869.44	0.637614
TCGA_TCGA-5N-A9KM	-78.7427	566.424	487.682	0.779723
TCGA_TCGA-ZF-A9RC	99.6881	-664.85	-565.162	0.86681
TCGA_TCGA-MV-A51V	-1259.09	-858.077	-2117.17	0.957031
TCGA_TCGA-S5-A6DX	486.206	1821.1	2307.31	0.586817
TCGA_TCGA-FJ-A3ZE	-2423.18	-1546.15	-3969.33	0.999751
TCGA_TCGA-YC-A8S6	846.01	1221.3	2067.3	0.614974
TCGA_TCGA-UY-A9PF	-434.423	97.5448	-336.879	0.849617
TCGA_TCGA-GV-A3JV	-137.426	339.214	201.788	0.805305
TCGA_TCGA-ZF-AA5N	-1822.5	-599.356	-2421.86	0.969039
TCGA_TCGA-XF-A9T8	532.463	1964.1	2496.56	0.5641
TCGA_TCGA-GV-A3QG	1713.45	2801.48	4514.93	0.298451
TCGA_TCGA-5N-A9KI	23.2254	464.658	487.884	0.779704
TCGA_TCGA-CF-A3MG	-2558.29	-985.891	-3544.18	0.996412
TCGA_TCGA-GC-A4ZW	-1913.47	-1121.92	-3035.39	0.987318
TCGA_TCGA-E7-A4XJ	-1547.87	-938.324	-2486.2	0.971328
TCGA_TCGA-FD-A3NA	-317.211	401.901	84.689	0.815376
TCGA_TCGA-DK-A3IT	-41.2723	179.281	138.009	0.81082
TCGA_TCGA-R3-A69X	692.901	1183.36	1876.26	0.636843
TCGA_TCGA-4Z-AA83	-938.473	127.704	-810.769	0.88422
TCGA_TCGA-ZF-A9R0	-690.279	24.1026	-666.177	0.874108
TCGA_TCGA-GC-A3I6	-532.97	562.824	29.8534	0.820009
TCGA_TCGA-XF-A9SH	-1072.09	-350.318	-1422.41	0.922537
TCGA_TCGA-UY-A78L	-276.073	-189.312	-465.386	0.859414
TCGA_TCGA-XF-AAN5	-630.962	1316.29	685.328	0.761232
TCGA_TCGA-UY-A78P	323.7	1989.82	2313.52	0.586079
TCGA_TCGA-CF-A8HY	-1908.06	-494.723	-2402.78	0.968344
TCGA_TCGA-CF-A9FL	-369.622	-474.209	-843.831	0.886476
TCGA_TCGA-E7-A6MD	150.985	931.646	1082.63	0.72214
TCGA_TCGA-CF-A9FF	-586.833	68.5136	-518.319	0.863361
TCGA_TCGA-XF-AAMY	295.75	-164.517	131.233	0.811401
TCGA_TCGA-G2-A3IE	-1500.68	-637.913	-2138.6	0.957939
TCGA_TCGA-GU-A767	-274.743	-548.247	-822.99	0.885056
TCGA_TCGA-G2-A3IB	-1656.77	-714.776	-2371.55	0.967189
TCGA_TCGA-CF-A1HS	-646.424	290.398	-356.026	0.851096
TCGA_TCGA-DK-A3IN	637.092	831.206	1468.3	0.681844
TCGA_TCGA-2F-A9KT	-1157.27	-570.588	-1727.85	0.938906
TCGA_TCGA-UY-A78N	-1415.25	-1582.88	-2998.13	0.986435
TCGA_TCGA-DK-A1A5	392.691	-10.2956	382.395	0.789306
TCGA_TCGA-E7-A5KE	-2542.93	-1564.92	-4107.84	0.999998
TCGA_TCGA-FD-A62S	1476.09	1363.11	2839.2	0.521875
TCGA_TCGA-G2-AA3B	-2023.33	-66.7326	-2090.06	0.95587
TCGA_TCGA-K4-A54R	337.208	1229.69	1566.89	0.671186
TCGA_TCGA-XF-A9T5	231.86	2138.59	2370.45	0.579288
TCGA_TCGA-BT-A20J	-309.08	1681.01	1371.93	0.692123
TCGA_TCGA-XF-AAMW	-454.576	555.176	100.6	0.814021
TCGA_TCGA-ZF-AA4V	-565.532	581.609	16.0776	0.821165
TCGA_TCGA-GU-AATP	691.813	492.577	1184.39	0.711727
TCGA_TCGA-CU-A0YN	-42.7437	665.933	623.189	0.767115
TCGA_TCGA-XF-AAMH	-852.214	-1056.31	-1908.53	0.947703
TCGA_TCGA-DK-A2I6	-1116.47	-708.21	-1824.68	0.943703
TCGA_TCGA-DK-AA6Q	-1711.94	850.63	-861.307	0.88766
TCGA_TCGA-XF-A8HI	-1827.69	-447.318	-2275.01	0.963492
TCGA_TCGA-DK-A2I1	1065.52	1095.58	2161.09	0.60406
TCGA_TCGA-E7-A7PW	-2274.04	-621.657	-2895.7	0.983856
TCGA_TCGA-XF-AAMT	1079.56	849.64	1929.2	0.630832
TCGA_TCGA-BT-A20R	1118.64	242.307	1360.95	0.693285
TCGA_TCGA-H4-A2HQ	-2048.01	-883.774	-2931.79	0.98479
TCGA_TCGA-FD-A43S	1072.72	2308.74	3381.45	0.452397
TCGA_TCGA-ZF-AA58	1001.68	2394.86	3396.55	0.45042
TCGA_TCGA-DK-AA6P	-1874.14	-1342.98	-3217.12	0.991201
TCGA_TCGA-XF-AAN0	-422.115	724.212	302.097	0.796488
TCGA_TCGA-BT-A0YX	-579.893	720.702	140.809	0.810579
TCGA_TCGA-ZF-A9R5	-2028.95	-622.324	-2651.27	0.976803
TCGA_TCGA-GV-A3JX	-1436.29	333.378	-1102.91	0.90343
TCGA_TCGA-ZF-A9R3	-1407.63	-183.211	-1590.84	0.931795
TCGA_TCGA-G2-A2EO	587.191	1258.08	1845.27	0.640343
TCGA_TCGA-CF-A5UA	-1723.49	-742.249	-2465.74	0.97061
TCGA_TCGA-K4-A3WU	440.891	1554.41	1995.3	0.623273
TCGA_TCGA-DK-AA71	-1499.48	-691.114	-2190.6	0.960101
TCGA_TCGA-XF-A9T2	1.87398	-554.636	-552.762	0.865901
TCGA_TCGA-FD-A5BY	-208.161	84.9376	-123.223	0.832662
TCGA_TCGA-BT-A20T	17.8799	511.914	529.794	0.775838
TCGA_TCGA-UY-A78O	-1061.08	-516.431	-1577.51	0.931083
TCGA_TCGA-4Z-AA89	-2588.9	-554.239	-3143.14	0.989706
TCGA_TCGA-XF-A9SW	1775.99	999.346	2775.34	0.529849
TCGA_TCGA-BT-A20W	-579.88	274.738	-305.142	0.847151
TCGA_TCGA-FD-A3N5	-1058.47	-15.8079	-1074.28	0.90162
TCGA_TCGA-DK-A3WX	212.495	1327.4	1539.89	0.674119
TCGA_TCGA-FD-A62N	1667.11	3016.13	4683.23	0.274784
TCGA_TCGA-HQ-A5NE	-479.42	-0.412879	-479.833	0.860496
TCGA_TCGA-XF-A8HE	-230.495	1174.36	943.863	0.73608
TCGA_TCGA-DK-AA6R	-1020.52	-227.153	-1247.67	0.912336
TCGA_TCGA-XF-A9SI	1019.33	2895.83	3915.17	0.381213
TCGA_TCGA-BT-A42C	-2056.11	-919.246	-2975.36	0.985881
TCGA_TCGA-KQ-A41O	-3165.23	-2057.55	-5222.78	0.986962
TCGA_TCGA-YF-AA3M	-1792.54	-531.121	-2323.66	0.96538
TCGA_TCGA-ZF-AA4N	-802.307	463.689	-338.618	0.849752
TCGA_TCGA-G2-A2EC	571.693	753.94	1325.63	0.697012
TCGA_TCGA-CF-A5U8	-2066.21	-996.436	-3062.65	0.987946
TCGA_TCGA-UY-A8OD	727.734	779.636	1507.37	0.677637
TCGA_TCGA-4Z-AA7R	-1064.32	-1145.8	-2210.12	0.960898
TCGA_TCGA-FD-A3B4	233.257	1236.64	1469.9	0.681672
TCGA_TCGA-FJ-A3Z7	282.644	23.8105	306.455	0.796101
TCGA_TCGA-G2-A2EJ	-1563.86	21.733	-1542.13	0.929176
TCGA_TCGA-SY-A9G0	1387.77	440.653	1828.43	0.64224
TCGA_TCGA-G2-A2EK	-993.955	-56.5158	-1050.47	0.900103
TCGA_TCGA-FD-A5BX	1007.44	1760.56	2768	0.530761
TCGA_TCGA-XF-AAN4	1956.89	2095.65	4052.54	0.362494
TCGA_TCGA-FD-A3SO	512.625	831.314	1343.94	0.695082
TCGA_TCGA-FD-A6TA	760.326	1138.89	1899.21	0.634241
TCGA_TCGA-FD-A3SS	-1129.35	-912.634	-2041.99	0.953773
TCGA_TCGA-FD-A43P	-212.248	1996.59	1784.34	0.647187
TCGA_TCGA-BT-A3PK	501.475	833.087	1334.56	0.696071
TCGA_TCGA-XF-A9T6	-1397.41	-115.117	-1512.52	0.92756
TCGA_TCGA-FD-A5BV	-1212.01	-994.591	-2206.6	0.960755
TCGA_TCGA-ZF-AA4U	-2690.45	-717.03	-3407.48	0.994513
TCGA_TCGA-SY-A9G5	941.47	1634.14	2575.61	0.554482
TCGA_TCGA-KQ-A41R	-1458.04	-946.387	-2404.42	0.968404
TCGA_TCGA-GC-A6I1	-53.0956	2349.91	2296.81	0.588064
TCGA_TCGA-GU-A764	416.864	1358.34	1775.21	0.648209
TCGA_TCGA-G2-A2EF	-623.397	1514.35	890.948	0.741315
TCGA_TCGA-FT-A61P	863.163	1030.27	1893.43	0.634897
TCGA_TCGA-K4-AAQO	625.419	581.549	1206.97	0.709396
TCGA_TCGA-DK-AA6L	-1121.92	556.839	-565.077	0.866804
TCGA_TCGA-K4-A6MB	-457.755	-674.023	-1131.78	0.905239
TCGA_TCGA-BT-A20P	-1731.18	-867.322	-2598.5	0.975115
TCGA_TCGA-FD-A3SJ	-205.817	-466.026	-671.843	0.874512
TCGA_TCGA-G2-A3VY	-2352.74	-1473.55	-3826.29	0.999061
TCGA_TCGA-GC-A3WC	-115.991	1772.57	1656.58	0.661369
TCGA_TCGA-CU-A3QU	-2402.53	-814.066	-3216.6	0.991191
TCGA_TCGA-FD-A3SP	1990.27	1921.47	3911.75	0.381677
TCGA_TCGA-GC-A3RB	-1530.51	-675.508	-2206.02	0.960732
TCGA_TCGA-GU-AATQ	-1323.53	-301.478	-1625.01	0.933603
TCGA_TCGA-GC-A6I3	-192.424	1556.88	1364.46	0.692914
TCGA_TCGA-GC-A3RD	-1345.48	-531.527	-1877.01	0.946216
TCGA_TCGA-GD-A3OQ	-1389.18	-531.095	-1920.27	0.948251
TCGA_TCGA-CF-A47T	-1463.32	-847.047	-2310.36	0.964869
TCGA_TCGA-ZF-AA52	1024.04	863.075	1887.12	0.635613
TCGA_TCGA-XF-A8HG	-2149.13	-1065.46	-3214.59	0.991152
TCGA_TCGA-FD-A3B7	1555.96	2136.95	3692.91	0.411166
TCGA_TCGA-DK-A3IL	-905.667	-797.246	-1702.91	0.93764
TCGA_TCGA-E7-A6ME	-1814.13	-168.554	-1982.69	0.951121
TCGA_TCGA-GD-A2C5	-170.199	-410.16	-580.359	0.86792
TCGA_TCGA-DK-AA6X	-640.619	656.139	15.52	0.821212
TCGA_TCGA-UY-A9PD	-282.642	-534.807	-817.45	0.884677
TCGA_TCGA-DK-A3IM	-2020.05	-1235.47	-3255.52	0.991932
TCGA_TCGA-BT-A42F	-83.095	2080.09	1996.99	0.623079
TCGA_TCGA-FD-A3SL	1396.76	528.774	1925.54	0.631249
TCGA_TCGA-BT-A3PH	-1156.08	-825.085	-1981.17	0.951052
TCGA_TCGA-FD-A3SQ	1000.92	662.236	1663.15	0.660645
TCGA_TCGA-ZF-A9RF	-658.462	1833.27	1174.8	0.712715
TCGA_TCGA-DK-A1A3	356.239	378.54	734.779	0.756505
TCGA_TCGA-BT-A2LA	-1424.08	-1970.42	-3394.5	0.994312
TCGA_TCGA-PQ-A6FN	-609.378	400.63	-208.748	0.839548
TCGA_TCGA-GD-A3OP	162.139	-55.8611	106.278	0.813537
TCGA_TCGA-FD-A5BT	1673.91	2312.32	3986.23	0.37155
TCGA_TCGA-BL-A3JM	-677.896	-726.291	-1404.19	0.921501
TCGA_TCGA-E7-A85H	-620.378	252.142	-368.236	0.852036
TCGA_TCGA-CU-A72E	-144.76	-116.575	-261.335	0.843717
TCGA_TCGA-FD-A3SN	-297.04	-76.5015	-373.542	0.852443
TCGA_TCGA-GU-A762	565.128	2349.67	2914.8	0.512377
TCGA_TCGA-GV-A3QH	-2665.92	-1232.07	-3898	0.999462
TCGA_TCGA-FD-A6TF	615.225	61.3167	676.542	0.762068
TCGA_TCGA-XF-A9SJ	340.635	1284.15	1624.79	0.664862
TCGA_TCGA-ZF-A9RL	-2520.66	-1400.38	-3921.05	0.999567
TCGA_TCGA-E7-A678	-2297.2	-452.482	-2749.68	0.979794
TCGA_TCGA-GD-A76B	-729.523	1292.46	562.935	0.772759
TCGA_TCGA-GV-A6ZA	-1574.62	-18.2892	-1592.91	0.931905
TCGA_TCGA-FD-A5C1	886.173	1733.57	2619.74	0.549079
TCGA_TCGA-BT-A20X	-201.118	91.1248	-109.993	0.831585
TCGA_TCGA-K4-A3WV	-1535.88	-1288.94	-2824.82	0.981941
TCGA_TCGA-FD-A5C0	-513.649	-210.414	-724.064	0.878204
TCGA_TCGA-DK-A3IU	1192.56	2819.92	4012.48	0.367969
TCGA_TCGA-UY-A78K	-546.977	1787.71	1240.74	0.705893
TCGA_TCGA-DK-A1AE	-1525.2	-922.96	-2448.17	0.969986
TCGA_TCGA-LT-A8JT	-1754.3	-296.631	-2050.93	0.954166
TCGA_TCGA-BT-A20O	1328.95	3100.44	4429.4	0.310411
TCGA_TCGA-K4-A4AB	249.872	235.908	485.78	0.779898
TCGA_TCGA-FD-A43U	1251.71	2282.2	3533.92	0.432326
TCGA_TCGA-FD-A6TE	-2274.08	-568.79	-2842.87	0.982438
TCGA_TCGA-XF-A9SV	200.576	-578.197	-377.621	0.852756
TCGA_TCGA-GD-A6C6	-1180.11	-202.133	-1382.24	0.920245
TCGA_TCGA-KQ-A41N	-1420.38	-1296.51	-2716.9	0.97882
TCGA_TCGA-4Z-AA7W	21.2567	2411.1	2432.36	0.571857
TCGA_TCGA-CF-A9FH	-2271.23	-642.688	-2913.91	0.984331
TCGA_TCGA-KQ-A41Q	-1708.75	-884.121	-2592.87	0.974932
TCGA_TCGA-E7-A3X6	-729.878	883.643	153.765	0.809464
TCGA_TCGA-XF-A9SL	1356.84	2081.46	3438.3	0.44494
TCGA_TCGA-4Z-AA81	-1503.73	507.838	-995.894	0.896584
TCGA_TCGA-DK-A1AB	1094.42	744.957	1839.37	0.641008
TCGA_TCGA-XF-A9T0	-213.822	309.018	95.1965	0.814482
TCGA_TCGA-GC-A3RC	-361.034	1259.53	898.493	0.740572
TCGA_TCGA-XF-AAN8	2370.99	2165.6	4536.59	0.295415
TCGA_TCGA-XF-A8HF	-147.28	123.225	-24.055	0.824513
TCGA_TCGA-E5-A2PC	-1926.24	82.028	-1844.22	0.944648
TCGA_TCGA-ZF-A9R2	-2926.09	-1336.49	-4262.57	0.999786
TCGA_TCGA-E5-A4U1	-2213.07	-1402.9	-3615.97	0.997248
TCGA_TCGA-BT-A0S7	-445.577	-517.793	-963.371	0.894459
TCGA_TCGA-ZF-A9RM	-2810.06	-1254.95	-4065.01	0.999966
TCGA_TCGA-UY-A9PB	957.852	1899.03	2856.88	0.519659
TCGA_TCGA-XF-A9SY	738.873	2063.99	2802.87	0.526417
TCGA_TCGA-E7-A7DU	-1804.91	-692.317	-2497.22	0.971711
TCGA_TCGA-XF-AAMJ	1445.95	291.449	1737.4	0.652425
GSE32894_GSM814052	-1758.59	-1196.29	-2954.88	0.985373
GSE32894_GSM814053	1382.04	1257.62	2639.65	0.546633
GSE32894_GSM814054	-194.568	-57.5305	-252.098	0.842988
GSE32894_GSM814055	1188.79	1025.71	2214.5	0.597794
GSE32894_GSM814056	-458.245	-482.322	-940.567	0.892958
GSE32894_GSM814057	1237.22	1884.04	3121.26	0.48612
GSE32894_GSM814058	-1966.12	-936.856	-2902.98	0.984047
GSE32894_GSM814059	-1008.23	782.591	-225.639	0.840893
GSE32894_GSM814060	-202.809	950.715	747.907	0.755243
GSE32894_GSM814061	-1433.27	-801.71	-2234.98	0.961903
GSE32894_GSM814062	2567.15	2532.94	5100.09	0.215472
GSE32894_GSM814063	-602.705	-11.7382	-614.443	0.870394
GSE32894_GSM814064	643.28	1354.16	1997.44	0.623028
GSE32894_GSM814065	-1705.35	-710.621	-2415.97	0.968825
GSE32894_GSM814066	-891.742	-798.975	-1690.72	0.937016
GSE32894_GSM814067	-788.938	-651.206	-1440.14	0.923538
GSE32894_GSM814068	2244.61	2716.27	4960.88	0.23538
GSE32894_GSM814069	-1605.29	-693.086	-2298.37	0.964405
GSE32894_GSM814070	563.889	2230.28	2794.16	0.527503
GSE32894_GSM814071	-1015.97	-462.75	-1478.72	0.925695
GSE32894_GSM814072	-110.624	-729.318	-839.942	0.886212
GSE32894_GSM814073	-1165.84	-259.621	-1425.46	0.922709
GSE32894_GSM814074	-1225.15	-29.7648	-1254.92	0.912771
GSE32894_GSM814075	734.835	2524.97	3259.8	0.468249
GSE32894_GSM814076	1834.38	1153.86	2988.24	0.503089
GSE32894_GSM814077	1259.23	2581.15	3840.38	0.391339
GSE32894_GSM814078	-1620.13	-775.854	-2395.98	0.968095
GSE32894_GSM814079	-1492.8	608.04	-884.762	0.88924
GSE32894_GSM814080	1168.42	1782.56	2950.98	0.507809
GSE32894_GSM814081	667.926	1664.65	2332.58	0.58381
GSE32894_GSM814082	-1397.16	-1001.33	-2398.49	0.968187
GSE32894_GSM814083	722.295	2019.85	2742.15	0.533974
GSE32894_GSM814084	-1153.02	-33.378	-1186.4	0.908616
GSE32894_GSM814085	-68.2069	564.083	495.876	0.778969
GSE32894_GSM814086	-997.149	579.464	-417.684	0.855813
GSE32894_GSM814087	-1050.17	-612.543	-1662.71	0.935572
GSE32894_GSM814088	-1664.98	-962.351	-2627.33	0.976044
GSE32894_GSM814089	-656.01	258.777	-397.232	0.854256
GSE32894_GSM814090	393.592	1290.37	1683.96	0.658349
GSE32894_GSM814091	-1160.64	-443.775	-1604.41	0.932516
GSE32894_GSM814092	162.904	1497.76	1660.67	0.660919
GSE32894_GSM814093	-175.863	145.713	-30.1499	0.825018
GSE32894_GSM814094	-467.611	947.196	479.584	0.780467
GSE32894_GSM814095	-1144.61	-245.32	-1389.93	0.920686
GSE32894_GSM814096	-1373.37	-669.727	-2043.09	0.953821
GSE32894_GSM814097	667.753	1163.07	1830.82	0.64197
GSE32894_GSM814098	543.682	268.001	811.682	0.749074
GSE32894_GSM814099	-1629.14	-82.7104	-1711.85	0.938095
GSE32894_GSM814100	-1387.25	-15.2684	-1402.51	0.921406
GSE32894_GSM814101	-1135.31	372.354	-762.955	0.88092
GSE32894_GSM814102	-1196.58	735.018	-461.563	0.859127
GSE32894_GSM814103	-2133.06	-802.245	-2935.31	0.98488
GSE32894_GSM814104	446.463	1746.2	2192.66	0.600361
GSE32894_GSM814105	957.067	1468.24	2425.31	0.572705
GSE32894_GSM814106	-742.126	93.158	-648.968	0.872878
GSE32894_GSM814107	-766.978	-21.1897	-788.168	0.882665
GSE32894_GSM814108	1406.73	560.421	1967.15	0.6265
GSE32894_GSM814109	1205.78	2920.82	4126.6	0.352341
GSE32894_GSM814110	-1554.25	-405.746	-1959.99	0.950087
GSE32894_GSM814111	-149.952	175.277	25.3251	0.820389
GSE32894_GSM814112	-1941.83	-1069.24	-3011.08	0.986745
GSE32894_GSM814113	128.12	751.415	879.535	0.742439
GSE32894_GSM814114	-1140.32	-62.0843	-1202.41	0.909595
GSE32894_GSM814115	514.551	1163.34	1677.9	0.659019
GSE32894_GSM814116	-244.229	129.133	-115.096	0.832
GSE32894_GSM814117	-1031.48	144.122	-887.354	0.889414
GSE32894_GSM814118	-1294.57	-874.195	-2168.77	0.9592
GSE32894_GSM814119	-1007.48	901.82	-105.663	0.831231
GSE32894_GSM814120	-824.97	1162.93	337.957	0.793294
GSE32894_GSM814121	-1669.1	-771.851	-2440.95	0.969727
GSE32894_GSM814122	-1274.5	-312.323	-1586.83	0.931581
GSE32894_GSM814123	-1434.04	-465.25	-1899.29	0.947269
GSE32894_GSM814124	-1639.24	-699.767	-2339.01	0.965965
GSE32894_GSM814125	-984.022	-215.952	-1199.97	0.909447
GSE32894_GSM814126	-85.5964	23.2833	-62.3131	0.827677
GSE32894_GSM814127	1596.03	2079	3675.03	0.413557
GSE32894_GSM814128	-2049.4	-490.371	-2539.77	0.973167
GSE32894_GSM814129	-1026.9	-845.355	-1872.26	0.94599
GSE32894_GSM814130	-1186.36	-1493.46	-2679.83	0.977692
GSE32894_GSM814131	-1392.3	-788.433	-2180.73	0.959695
GSE32894_GSM814132	-740.987	2043.48	1302.49	0.699444
GSE32894_GSM814133	-1271.97	325.285	-946.68	0.893361
GSE32894_GSM814134	-2138.51	-692.627	-2831.14	0.982116
GSE32894_GSM814135	217.812	1188.12	1405.94	0.688511
GSE32894_GSM814136	-617.898	206.601	-411.297	0.855328
GSE32894_GSM814137	-577.645	-224.48	-802.125	0.883626
GSE32894_GSM814138	-362.243	954.603	592.36	0.77001
GSE32894_GSM814139	-2024.33	-1194.4	-3218.74	0.991233
GSE32894_GSM814140	-1454.78	-812.94	-2267.72	0.963205
GSE32894_GSM814141	418.519	1342.23	1760.75	0.649823
GSE32894_GSM814142	-936.453	-1226.73	-2163.19	0.958968
GSE32894_GSM814143	-2056.19	-895.205	-2951.4	0.985286
GSE32894_GSM814144	-247.781	1877.38	1629.6	0.664334
GSE32894_GSM814145	-67.0984	539.31	472.211	0.781143
GSE32894_GSM814146	2076.42	1844.26	3920.69	0.380464
GSE32894_GSM814147	-1229.13	-677.277	-1906.4	0.947603
GSE32894_GSM814148	-1537.77	-566.855	-2104.62	0.956495
GSE32894_GSM814149	-271.16	-409.473	-680.633	0.875137
GSE32894_GSM814150	-1985.02	-784.883	-2769.9	0.980384
GSE32894_GSM814151	-70.0906	656.269	586.179	0.770589
GSE32894_GSM814152	1227.76	919.351	2147.11	0.605695
GSE32894_GSM814153	-1416.44	-901.972	-2318.41	0.965178
GSE32894_GSM814154	-1678.71	-389.203	-2067.91	0.954909
GSE32894_GSM814155	-2079.61	-244.721	-2324.33	0.965405
GSE32894_GSM814156	751.275	2369.35	3120.62	0.486202
GSE32894_GSM814157	-1105.86	462.69	-643.167	0.872462
GSE32894_GSM814158	-32.3157	1007.3	974.986	0.73298
GSE32894_GSM814159	-1832.57	-1299.35	-3131.92	0.989469
GSE32894_GSM814160	-1822.6	-668.709	-2491.31	0.971506
GSE32894_GSM814161	-834.977	-934.988	-1769.96	0.941016
GSE32894_GSM814162	-1979.19	-977.336	-2956.53	0.985415
GSE32894_GSM814163	-1843.98	-861.122	-2705.1	0.978464
GSE32894_GSM814164	-780.254	-7.97991	-788.234	0.88267
GSE32894_GSM814165	-1968.46	-855.796	-2824.26	0.981925
GSE32894_GSM814166	-2427.49	-976.271	-3403.76	0.994455
GSE32894_GSM814167	-1461.59	-689.346	-2150.93	0.958457
GSE32894_GSM814168	807.808	2308.08	3115.89	0.486809
GSE32894_GSM814169	-2277.49	-1246.24	-3523.73	0.996153
GSE32894_GSM814170	-1047.31	-396.006	-1443.32	0.923717
GSE32894_GSM814171	-1656.83	-525.638	-2182.47	0.959767
GSE32894_GSM814172	-251.46	366.128	114.668	0.81282
GSE32894_GSM814173	1165.63	2425.89	3591.52	0.424687
GSE32894_GSM814174	-1825.14	-740.143	-2565.29	0.974022
GSE32894_GSM814175	156.069	1570.51	1726.58	0.653627
GSE32894_GSM814176	613.209	1324.39	1937.6	0.629875
GSE32894_GSM814177	-1075.05	-1292.45	-2367.5	0.967038
GSE32894_GSM814178	-437.997	-204.211	-642.208	0.872393
GSE32894_GSM814179	-285.92	1180.39	894.47	0.740968
GSE32894_GSM814180	-705.049	465.788	-239.26	0.841973
GSE32894_GSM814181	-869.408	123.058	-746.35	0.879764
GSE32894_GSM814182	351.71	545.628	897.338	0.740686
GSE32894_GSM814183	-1672.97	-994.414	-2667.39	0.977307
GSE32894_GSM814184	-1940.9	-664.32	-2605.22	0.975333
GSE32894_GSM814185	-887.338	-272.532	-1159.87	0.906983
GSE32894_GSM814186	489.548	-37.466	452.082	0.782984
GSE32894_GSM814187	-497.971	-649.217	-1147.19	0.906197
GSE32894_GSM814188	-247.832	959.617	711.785	0.758708
GSE32894_GSM814189	1614.48	2450.04	4064.52	0.360855
GSE32894_GSM814190	-1027.23	-654.089	-1681.31	0.936533
GSE32894_GSM814191	-1814	-800.571	-2614.57	0.975635
GSE32894_GSM814192	-1906.61	-602.903	-2509.51	0.972136
GSE32894_GSM814193	-887.479	-0.0148285	-887.494	0.889424
GSE32894_GSM814194	-2024.16	-1099.46	-3123.62	0.989292
GSE32894_GSM814195	-1806.44	-962.143	-2768.58	0.980345
GSE32894_GSM814196	-1465.88	-862.419	-2328.3	0.965557
GSE32894_GSM814197	908.12	2086.22	2994.34	0.502316
GSE32894_GSM814198	-1459.91	-665.592	-2125.5	0.957385
GSE32894_GSM814199	-1827.8	-298.403	-2126.21	0.957415
GSE32894_GSM814200	-1613.35	535.28	-1078.07	0.901861
GSE32894_GSM814201	-1733.36	-892.738	-2626.09	0.976005
GSE32894_GSM814202	-1097.08	-857.66	-1954.74	0.949846
GSE32894_GSM814203	-1932.14	-874.244	-2806.38	0.981425
GSE32894_GSM814204	2073.02	1671.07	3744.09	0.404306
GSE32894_GSM814205	-1749.49	-576.473	-2325.97	0.965468
GSE32894_GSM814206	-1652.76	467.927	-1184.83	0.90852
GSE32894_GSM814207	-2110.69	-1226.07	-3336.76	0.993373
GSE32894_GSM814208	-1514.2	-1374.88	-2889.08	0.983682
GSE32894_GSM814209	-1997.8	-633.926	-2631.72	0.976185
GSE32894_GSM814210	-1920.5	-1076.72	-2997.22	0.986413
GSE32894_GSM814211	-1660.01	-813.876	-2473.89	0.970897
GSE32894_GSM814212	-1152.65	-16.438	-1169.09	0.907552
GSE32894_GSM814213	-1346.62	-564.301	-1910.92	0.947815
GSE32894_GSM814214	2151.2	2331.7	4482.9	0.302935
GSE32894_GSM814215	-337.857	-222.686	-560.542	0.866471
GSE32894_GSM814216	-1653.92	-435.684	-2089.61	0.95585
GSE32894_GSM814217	1507.91	1485.14	2993.04	0.502481
GSE32894_GSM814218	504.753	1226.75	1731.51	0.65308
GSE32894_GSM814219	621.546	1546.01	2167.55	0.603304
GSE32894_GSM814220	923.895	1977.71	2901.6	0.51404
GSE32894_GSM814221	-947.629	-937.223	-1884.85	0.946588
GSE32894_GSM814222	-833.156	80.2946	-752.861	0.880218
GSE32894_GSM814223	-72.2967	937.799	865.503	0.743817
GSE32894_GSM814224	-1258.4	-948.609	-2207.01	0.960772
GSE32894_GSM814225	794.086	84.2295	878.315	0.742559
GSE32894_GSM814226	-1832.2	-101.458	-1933.66	0.948874
GSE32894_GSM814227	-1398.41	-1058.4	-2456.81	0.970293
GSE32894_GSM814228	-1607.18	-103.236	-1710.41	0.938022
GSE32894_GSM814229	-1609.29	-901.571	-2510.86	0.972182
GSE32894_GSM814230	-1264.76	-348.581	-1613.34	0.932988
GSE32894_GSM814231	-2035.82	-1111.87	-3147.69	0.989801
GSE32894_GSM814232	-153.017	978.469	825.452	0.747734
GSE32894_GSM814233	-14.6632	1232.09	1217.43	0.708312
GSE32894_GSM814234	-1055.42	818.324	-237.097	0.841802
GSE32894_GSM814235	-151.833	-566.266	-718.099	0.877785
GSE32894_GSM814236	656.848	1223.75	1880.6	0.636351
GSE32894_GSM814237	-1336.26	129.24	-1207.02	0.909876
GSE32894_GSM814238	1227.1	1980.96	3208.06	0.474946
GSE32894_GSM814239	196.432	691.912	888.344	0.741572
GSE32894_GSM814240	-1008.21	317.926	-690.28	0.875821
GSE32894_GSM814241	1722.21	2375.14	4097.36	0.356356
GSE32894_GSM814242	-1977.94	-1221.41	-3199.35	0.990853
GSE32894_GSM814243	-1212.63	167.802	-1044.83	0.899742
GSE32894_GSM814244	-444.668	818.674	374.006	0.790062
GSE32894_GSM814245	-1366.07	-961.38	-2327.45	0.965525
GSE32894_GSM814246	-1180.78	1372.81	192.029	0.806153
GSE32894_GSM814247	-775.83	197.808	-578.022	0.867749
GSE32894_GSM814248	17.939	-158.486	-140.547	0.834067
GSE32894_GSM814249	-1968.07	-773.073	-2741.14	0.979543
GSE32894_GSM814250	-686.185	67.8303	-618.355	0.870677
GSE32894_GSM814251	825.553	1856.62	2682.17	0.541397
GSE32894_GSM814252	-2072.54	-960.258	-3032.79	0.987258
GSE32894_GSM814253	-1603.56	-955.222	-2558.78	0.973806
GSE32894_GSM814254	-828.826	370.56	-458.267	0.858879
GSE32894_GSM814255	-1081.4	679.422	-401.974	0.854618
GSE32894_GSM814256	-1213.57	-881.083	-2094.65	0.956067
GSE32894_GSM814257	-1016.75	-21.4158	-1038.17	0.899315
GSE32894_GSM814258	905.382	605.768	1511.15	0.677229
GSE32894_GSM814259	181.335	968.192	1149.53	0.715313
GSE32894_GSM814260	-449.067	345.62	-103.448	0.831051
GSE32894_GSM814261	-1538.86	-793.142	-2332	0.965698
GSE32894_GSM814262	1246.64	794.096	2040.73	0.618045
GSE32894_GSM814263	-1334.66	-656.203	-1990.86	0.95149
GSE32894_GSM814264	864.134	2629.12	3493.25	0.437701
GSE32894_GSM814265	-1041.18	-222.026	-1263.2	0.913267
GSE32894_GSM814266	-711.305	394.921	-316.384	0.848027
GSE32894_GSM814267	-977.326	-549.093	-1526.42	0.928321
GSE32894_GSM814268	22.1899	1434.34	1456.53	0.683106
GSE32894_GSM814269	-394.598	14.2323	-380.365	0.852966
GSE32894_GSM814270	-45.7513	1220.82	1175.07	0.712688
GSE32894_GSM814271	-161.389	297.311	135.922	0.810999
GSE32894_GSM814272	-668.536	1372.63	704.092	0.759443
GSE32894_GSM814273	-128.723	-32.901	-161.624	0.83577
GSE32894_GSM814274	-1317.46	-140.916	-1458.37	0.924561
GSE32894_GSM814275	-660.253	-325.308	-985.561	0.895911
GSE32894_GSM814276	-1327.72	-207.067	-1534.79	0.928777
GSE32894_GSM814277	25.3954	1420.32	1445.72	0.684264
GSE32894_GSM814278	-1262.74	-345.651	-1608.39	0.932727
GSE32894_GSM814279	383.783	1381.95	1765.73	0.649267
GSE32894_GSM814280	-761.935	-314.971	-1076.91	0.901787
GSE32894_GSM814281	-2033.14	-536.943	-2570.08	0.974182
GSE32894_GSM814282	680.247	738.558	1418.81	0.68714
GSE32894_GSM814283	-732.328	1255.05	522.719	0.776492
GSE32894_GSM814284	-1686.55	-759.752	-2446.31	0.969919
GSE32894_GSM814285	1796.96	3052.02	4848.98	0.251311
GSE32894_GSM814286	-2139.59	-578.817	-2718.41	0.978866
GSE32894_GSM814287	2257.41	2619.61	4877.02	0.247326
GSE32894_GSM814288	-1826.84	-1383.13	-3209.98	0.991062
GSE32894_GSM814289	-168.318	772.425	604.106	0.768909
GSE32894_GSM814290	-1607.34	-651.32	-2258.66	0.962847
GSE32894_GSM814291	-1064.29	-923.476	-1987.77	0.951351
GSE32894_GSM814292	-1360.02	-1206.23	-2566.25	0.974054
GSE32894_GSM814293	-649.988	1601.26	951.272	0.735344
GSE32894_GSM814294	-4.2565	839.642	835.385	0.746765
GSE32894_GSM814295	-174.909	330.237	155.328	0.809329
GSE32894_GSM814296	-211.084	238.785	27.7015	0.82019
GSE32894_GSM814297	-1350.19	-615.869	-1966.06	0.950364
GSE32894_GSM814298	1034.34	1923.53	2957.87	0.506938
GSE32894_GSM814299	-930.96	-357.86	-1288.82	0.914792
GSE32894_GSM814300	-834.129	-783.955	-1618.08	0.933239
GSE32894_GSM814301	1077.54	1295.71	2373.26	0.578952
GSE32894_GSM814302	-498.585	1073.43	574.843	0.771648
GSE32894_GSM814303	492.962	1100.35	1593.31	0.668306
GSE32894_GSM814304	-1485.4	-1291.55	-2776.95	0.980587
GSE32894_GSM814305	-1328.56	18.1988	-1310.36	0.916065
GSE32894_GSM814306	-1586.43	-343.168	-1929.6	0.948685
GSE32894_GSM814307	-1685.52	-671.164	-2356.69	0.966633
GSE32894_GSM814308	361.227	2685.4	3046.63	0.495664
GSE32894_GSM814309	-1990.92	-1128.37	-3119.29	0.989199
GSE32894_GSM814310	-1260.82	-419.868	-1680.68	0.936501
GSE32894_GSM814311	-16.3774	32.854	16.4766	0.821131
GSE32894_GSM814312	1008.16	2134.62	3142.78	0.483357
GSE32894_GSM814313	1796.55	2731.28	4527.83	0.296644
GSE32894_GSM814314	-699.26	-695.728	-1394.99	0.920976
GSE32894_GSM814315	559.71	2367.7	2927.41	0.510786
GSE32894_GSM814316	138.884	1534.66	1673.55	0.659499
GSE32894_GSM814317	935.49	3130.27	4065.76	0.360686
GSE32894_GSM814318	-425.93	196.078	-229.852	0.841227
GSE32894_GSM814319	-1671.72	59.5242	-1612.2	0.932928
GSE32894_GSM814320	187.627	1813.19	2000.82	0.62264
GSE32894_GSM814321	-1579.73	-889.296	-2469.03	0.970726
GSE32894_GSM814322	-301.263	229.438	-71.8253	0.82846
GSE32894_GSM814323	-1253.33	-653.17	-1906.5	0.947608
GSE32894_GSM814324	-2045.99	-1233.97	-3279.96	0.99238
GSE32894_GSM814325	-845.092	-371.203	-1216.3	0.91044
GSE32894_GSM814326	-217.525	1233.35	1015.82	0.72889
GSE32894_GSM814327	-445.314	1087.36	642.049	0.765336
GSE32894_GSM814328	-1477.99	-870.082	-2348.07	0.966308
GSE32894_GSM814329	-1387.75	-1238.76	-2626.52	0.976018
GSE32894_GSM814330	-1344.12	-1183.41	-2527.53	0.972752
GSE32894_GSM814331	389.991	1647.6	2037.6	0.618407
GSE32894_GSM814332	710.286	630.487	1340.77	0.695416
GSE32894_GSM814333	-1670.98	-218.244	-1889.23	0.946795
GSE32894_GSM814334	1311.8	2970.27	4282.07	0.330894
GSE32894_GSM814335	352.77	1396.05	1748.82	0.651153
GSE32894_GSM814336	-1321.91	-410.144	-1732.05	0.939118
GSE32894_GSM814337	-1403.16	-430.709	-1833.87	0.944148
GSE32894_GSM814338	-1431.54	-884.75	-2316.29	0.965097
GSE32894_GSM814339	-740.266	-565.948	-1306.21	0.91582
GSE32894_GSM814340	636.505	1898.84	2535.34	0.559391
GSE32894_GSM814341	-724.607	-587.815	-1312.42	0.916186
GSE32894_GSM814342	-888.883	-83.5233	-972.406	0.895052
GSE32894_GSM814343	-1598.95	-425.67	-2024.62	0.953003
GSE32894_GSM814344	-767.848	-166.205	-934.054	0.892527
GSE32894_GSM814345	-1788.68	-821.684	-2610.37	0.9755
GSE32894_GSM814346	-116.713	1416.97	1300.26	0.699678
GSE32894_GSM814347	-1045.37	617.063	-428.31	0.856619
GSE32894_GSM814348	-2444.81	-948.027	-3392.83	0.994285
GSE32894_GSM814349	-898.133	1449.08	550.951	0.773874
GSE32894_GSM814350	-1263.65	-856.67	-2120.32	0.957165
GSE32894_GSM814351	-1764.82	-903.726	-2668.55	0.977343
GSE32894_GSM814352	-1050.23	-931.886	-1982.11	0.951095
GSE32894_GSM814353	612.603	1881.22	2493.83	0.564431
GSE32894_GSM814354	748.344	1637.3	2385.64	0.577469
GSE32894_GSM814355	-1064.92	-1096.82	-2161.74	0.958908
GSE32894_GSM814356	-727.679	282.072	-445.607	0.857926
GSE32894_GSM814357	-1852.07	-1298.51	-3150.58	0.989861
GSE32894_GSM814358	-1545.27	-253.501	-1798.77	0.942438
GSE32894_GSM814359	382.218	1388.57	1770.79	0.648702

## Sheet: Supplementary Table 9
Supplementary Table9: Immune cell infiltration was analyzed by CIBERSORT method
Mixture	B cells naive	B cells memory	Plasma cells	T cells CD8	T cells CD4 naive	T cells CD4 memory resting	T cells CD4 memory activated	T cells follicular helper	T cells regulatory (Tregs)	T cells gamma delta	NK cells resting	NK cells activated	Monocytes	Macrophages M0	Macrophages M1	Macrophages M2	Dendritic cells resting	Dendritic cells activated	Mast cells resting	Mast cells activated	Eosinophils	Neutrophils	P-value	Correlation	RMSE
TCGA_TCGA-ZF-A9RN	0.0205414	0	0	0.256985	0	0.123203	0.10792	0.0788886	0.0569588	0.044995	0	0.056336	0	0.0325627	0.118537	0.0551867	0	0	0.0478866	0	0	0	0.029	0.20344	1.03486
TCGA_TCGA-CF-A1HR	0.0182267	0	0.0888495	0.266234	0	0	0	0.0224601	0.0934019	0	0	0.0804574	0.0186501	0	0.0284535	0.0756705	0.0490887	0.108726	0.149781	0	0	0	0.081	0.145414	1.02894
TCGA_TCGA-XF-A8HH	0.126225	0	0.036172	0.047174	0	0.0601724	0	0.0156846	0.128813	0	0	0.0479643	0.0059911	0.0928747	0.0914024	0.181496	0.0695798	0.000224227	0.0937345	0	0.00249171	0	0.222	0.0879673	1.04439
TCGA_TCGA-ZF-AA4W	0.0189672	0	0.237245	0.0533977	0	0.0981056	0.0533628	0	0.0134232	0	0	0.184521	0	0.039169	0.118117	0	0	0.101605	0	0	0	0.0820862	0.126	0.121051	1.0515
TCGA_TCGA-XF-A9SU	0.0752186	0	0.082941	0.125133	0.129414	0	0	0	0.0931193	0	0	0.0551434	0.0425498	0.0357442	0.113875	0.138664	0.0305658	0	0.0042801	0.0696184	0	0.00373457	0.001	0.338013	0.943413
TCGA_TCGA-DK-A3IQ	0.0560862	0	0	0.0112678	0	0.188777	0	0	0	0	0.0246924	0.00100346	0.00347959	0.0368652	0	0.161974	0	0.0298347	0.486019	0	0	0	0.012	0.23868	1.01825
TCGA_TCGA-FD-A6TK	0	0	0	0.226358	0	0.051298	0.163506	0.0451678	0.00481422	0	0.0169997	0.0099373	0.00588283	0.0186428	0.103409	0.191552	0.00928369	0.0341093	0.108742	0	0	0.0102984	0	0.384084	0.923811
TCGA_TCGA-DK-A1A7	0.261451	0	0.0509332	0.128092	0	0.10721	0	0.0539207	0.114388	0	0	0.0755753	0	0.00449944	0	0.0234025	0.0305178	0.0371983	0.112812	0	0	0	0.122	0.122872	1.04974
TCGA_TCGA-CU-A5W6	0.0452085	0	0.0848258	0.00548149	0	0.0498659	0	0.0822512	0.0404824	0	0	0.0798923	0.0161653	0	0.0168854	0	0.0277054	0.254015	0	0.208927	0.0318845	0.0564101	0.204	0.0935009	1.05666
TCGA_TCGA-DK-A3X1	0.0354032	0	0.030572	0.161572	0.00385475	0	0	0.049432	0.0863659	0	0	0.0909499	0.0247415	0.0133213	0.0849302	0.0724799	0.048732	0.0390481	0	0.244492	0.0141062	0	0.411	0.0468466	1.07895
TCGA_TCGA-XF-A9ST	0.373945	0	0.025876	0	0	0.0938278	0	0	0.0194731	0	0.202112	0	0	0.27669	0	0	0	0	0	0	0.00807598	0	0.345	0.0589926	1.10399
TCGA_TCGA-CF-A9FM	0	0	0	0.0600808	0	0.1515	0	0	0.163794	0	0	0.0329946	0.0198683	0	0.0106696	0.0439994	0.0770067	0.123343	0	0.287646	0.000873484	0.0282252	0.235	0.0854418	1.06756
TCGA_TCGA-BT-A20V	0	0.00237416	0	0.184202	0	0.0749867	0.0717627	0.0192425	0.0919022	0	0	0.208514	0.0891719	0	0.0773954	0.0188199	0.0840457	0.0109202	0	0.0593414	0.00732126	0	0.173	0.101077	1.08377
TCGA_TCGA-GV-A3QF	0.103548	0	0.174341	0	0.119311	0.0201562	0	0	0.056598	0	0.0494745	0	0.0395689	0	0	0	0	0.117314	0	0.0929799	0.0162148	0.210493	0.138	0.115682	1.04031
TCGA_TCGA-DK-A2I4	0	0	0	0.297699	0	0.0326907	0.129204	0.00491223	0	0	0.00455261	0.0483416	0.0156701	0.0360485	0.116101	0.227612	0.0102181	0	0.0678152	0	0	0.00913562	0	0.535573	0.845904
TCGA_TCGA-DK-A6B2	0.0801159	0	0.0678534	0.128637	0	0.0249886	0	0	0.0936279	0	0	0.0336145	0.0216234	0.018546	0.144107	0.189591	0.0503184	0.052675	0.0853355	0	0	0.00896758	0	0.392857	0.919386
TCGA_TCGA-DK-A1AG	0	0	0.0267499	0.107602	0	0.33318	0.0223567	0	0.185363	0	0	0.0590286	0.046992	0.0464091	0	0	0	0.060004	0	0	0	0.112314	0.284	0.0721358	1.09912
TCGA_TCGA-XF-A9SZ	0	0	0.00795539	0.0278288	0	0.102873	0	0	0.056679	0	0.0385903	0	0	0.273263	0.00503233	0.119572	0	0.013228	0	0.280511	0	0.0744671	0.296	0.0697214	1.11101
TCGA_TCGA-E7-A519	0.00134194	0.0237275	0	0.0401599	0	0.135963	0.0687187	0	0.300468	0	0.0046508	0.0585346	0.0551609	0.0479448	0	0.0635524	0	0.118622	0	0.0773203	0	0.00383541	0	0.363022	0.936018
TCGA_TCGA-2F-A9KO	0	0.0291859	1.74351e-05	0.296792	0	0.0104975	0.157807	0.0648015	0.0682489	0.00389151	0	0.0451151	0.0107319	0	0.0822726	0.0946061	0.0365543	0.0410705	0	0.0584076	0	0	0.032	0.200033	1.01782
TCGA_TCGA-ZF-A9R1	0.236297	0	0	0.156433	0	0.115652	0	0.0535384	0.119457	0	0	0	0.0238284	0.0250721	0.0227903	0.0172967	0.0182642	0.0243296	0.187041	0	0	0	0.236	0.0847296	1.06391
TCGA_TCGA-4Z-AA7S	0.171912	0	0.0486706	0.0194952	0.0998842	0	0	0.195233	0.00194894	0	0	0.0664148	0	0	0	0.0656402	0	0.137295	0	0.193507	0	0	0.46	0.036787	1.07372
TCGA_TCGA-BL-A13J	0.12392	0	0.0617792	0	0.0683845	0.238842	0.0267315	0	0.0371731	0	0.0530932	0	0	0.114846	0.0422959	0.0510666	0.0241934	0.0311371	0.0985779	0	0	0.0279605	0.848	-0.0165505	1.08177
TCGA_TCGA-DK-A3IK	0.0727164	0.0982924	0.114001	0.0695784	0	0	0	0.0383274	0.0787503	0	0.0295607	0	0.0143827	0.101877	0.0656579	0	0	0.0204378	0.296417	0	0	0	0.595	0.0188351	1.07415
TCGA_TCGA-C4-A0F1	0.0150439	0	0.155274	0.0267074	0	0.137553	0	0.0714414	0	0	0	0.0592847	0.0144781	0.0515242	0.123012	0	0.110043	0.0203624	0	0.196623	0	0.0186519	0.016	0.22631	0.990365
TCGA_TCGA-DK-A3IS	0	0	0	0.342692	0	0	0.046505	0.156706	0.0268286	0	0	0.0778106	0	0	0.0370604	0.0530915	0.128032	0.00525005	0.126024	0	0	0	0.682	0.00812302	1.11405
TCGA_TCGA-UY-A9PH	0.0175463	0	0.0750306	0.207177	0	0.026933	0.140014	0.00946688	0.0259144	0	0	0.0760333	0.0591582	0	0.134778	0.176455	0.0223928	0.0214249	0	0	0.00214397	0.00553043	0	0.595271	0.815036
TCGA_TCGA-E5-A4TZ	0.179779	0	0.037787	0.0764391	0	0	0	0.106935	0.16163	0	0	0.0491076	0.00540175	0.10069	0	0.0083171	0	0.209277	0.0646378	0	0	0	0.443	0.0403813	1.07624
TCGA_TCGA-DK-A3WW	0.00738889	0	0.00987086	0.332691	0	0	0.179313	0.0313393	0	0	0.0120463	0.0686678	0	0.00488901	0.122831	0.107886	0.0143162	0	0	0.0931415	0	0.015619	0	0.424545	0.908094
TCGA_TCGA-K4-A5RH	0.00312437	0	0	0.491628	0	0	0.139531	0.0287377	0	0.0114485	0.00988986	0	0.0125	0	0.0715948	0.226575	0	0	0.00497172	0	0	0	0	0.402699	0.924447
TCGA_TCGA-ZF-AA56	0.0368558	0.0194881	0.0620789	0.0617661	0	0.136764	0.00837594	0	0.0572692	0	0	0.0196808	0.0167897	0	0.0398613	0.122095	0.018697	0.0544448	0.246427	0.0317796	0	0.0676274	0	0.382965	0.923155
TCGA_TCGA-UY-A8OB	0	0	0	0.349019	0	0.0186118	0.205305	0.00653537	0	0	0.0268884	0.081915	0.0163348	0.0756266	0.0233898	0.0909975	0.00483891	0.041967	0	0.0585708	0	0	0.036	0.191185	1.03248
TCGA_TCGA-YC-A9TC	0.0632531	0	0	0.0710417	0	0.0505442	0	0.0142249	0.0798231	0	0	0.134412	0	0.101891	0.00211855	0.104862	0	0.0155961	0	0.355041	0.00719187	0	0.308	0.0666348	1.10246
TCGA_TCGA-CF-A7I0	0.0510134	0	0	0.296915	0	0.0529717	0	0	0.177436	0	0.00392519	0	0.0445801	0	0.0184684	0.0259108	0.0432313	0	0.285548	0	0	0	0.279	0.0734632	1.08184
TCGA_TCGA-K4-A5RJ	0	0.008672	0.00847748	0.301094	0	0	0.0928067	0.0396052	0.00112841	0.0108198	0	0.0240579	0	0	0.114446	0.324361	0.042017	0	0.0217743	0	0	0.0107403	0	0.602135	0.807195
TCGA_TCGA-YF-AA3L	0	0	0	0	0	0.239352	0.00814419	0	0.233	0	0.0544681	0	0.00114947	0	0	0.0962632	0.216709	0	0.150915	0	0	0	0.513	0.0290529	1.08173
TCGA_TCGA-CF-A3MI	0	0	0	0.298602	0	0	0	0	0.130332	0	0	0.068031	0.0144286	0	0	0.102742	0.0584385	0.0174636	0	0.309248	0.000713581	0	0.532	0.0264757	1.11399
TCGA_TCGA-DK-A6B0	0	0	0	0.0638089	0	0.111229	0	0	0.12885	0	0	0.159732	0.0606741	0	0	0.150021	0.0922755	0.093684	0	0.134843	0	0.00488275	0.927	-0.0282959	1.1089
TCGA_TCGA-DK-A6B1	0.0986035	0	0.0143546	0	0	0.224499	0	0	0.181678	0	0	0.0486836	0.0350224	0	0	0.107898	0.0370736	0.16107	0.0563505	0.0347671	0	0	0.971	-0.0398623	1.10187
TCGA_TCGA-G2-AA3C	0.00311596	0	0.00253695	0.06637	0	0.0779835	0	0	0	0	0.00422695	0.0685488	0.23162	0	0.00373262	0.49846	0	0.00989065	0	0.0293419	0	0.00417249	0.002	0.331481	0.966842
TCGA_TCGA-XF-AAN3	0	0.004549	0	0.0340104	0	0.143757	0.000972328	0	0.103829	0	0.0123122	0	0.0112632	0	0.0121127	0.199294	0.180225	0.109721	0.150807	0	0.0203687	0.0167794	0.011	0.246007	0.983351
TCGA_TCGA-CU-A0YO	0.00990824	0.00763191	0	0.0685484	0	0.278736	0.0524007	0	0.0671784	0	0.021866	0	0.0386055	0	0.0661569	0.0410845	0.0182535	0.137125	0	0.182821	0.00968429	0	0.041	0.178843	1.02291
TCGA_TCGA-BT-A3PJ	0.0497008	0	0	0.10989	0	0.0797083	0.0351822	0.0325518	0.0821872	0	0.0156072	0.0504627	0.0296649	0.0547478	0.112541	0.102802	0.0252883	0.00471395	0	0.209197	0	0.00575459	0.011	0.23999	0.992722
TCGA_TCGA-CF-A47Y	0.048804	0	0.0846346	0	0	0.370424	0	0	0.278743	0.0777557	0	0	0	0.014611	0	0.00735975	0.0393116	0	0.0566295	0	0.0217268	0	0.565	0.0220115	1.1179
TCGA_TCGA-FD-A62O	0.183073	0	0.0958692	0.106949	0	0	0	0	0.122783	0	0	0.0284122	0.00217815	0.0319829	0	0.0190673	0	0.104689	0	0.25385	0	0.0511466	0.285	0.0719646	1.05954
TCGA_TCGA-BL-A0C8	0.146619	0	0.083456	0	0.0353638	0.0574143	0	0	0.0283923	0.0716819	0.00877975	0	0	0.104584	0	0.180377	0	0.104077	0.15055	0	0.0099868	0.018718	0.978	-0.0447899	1.08748
TCGA_TCGA-E7-A7DV	0	0	0	0.0717595	0	0.163437	0	0	0	0	0.0250386	0.0099139	0.094556	0.0500417	0.0872201	0.471809	0.000285917	0.00515853	0	0.00186839	0	0.0189112	0	0.457996	0.89066
TCGA_TCGA-DK-A3WY	0.20681	0.216324	0.0510102	0.138208	0	0	0.0386574	0.0832917	0.0761459	0	0	0.0452765	0	0.0360626	0.0500248	0.056801	0	0	0	0.000510633	0	0.000876618	0	0.401223	0.918845
TCGA_TCGA-BT-A20N	0.0412221	0	0.139558	0.127877	0	0.0160893	0	0.0308966	0.0789602	0	0	0.10961	0.0215401	0	0.135587	0.00597529	0.0720561	0.0450235	0	0.167134	0	0.00847159	0.848	-0.0163413	1.09991
TCGA_TCGA-G2-A2ES	0.0162863	0	0	0.144724	0	0.084472	0.0862786	0.0172056	0.0181822	0	0.0271805	0.0361657	0.00616368	0.0539478	0.0679306	0.116452	0.00500112	0.112078	0	0.177273	0.0197083	0.0109506	0.016	0.226696	0.997565
TCGA_TCGA-GC-A3YS	0	0	0.0214193	0.0320171	0	0.17295	0	0	0.070171	0	0.0182674	0.0708567	0	0.023423	0.00879148	0.18213	0.143149	0.107548	0	0.144866	0	0.00441119	0	0.386281	0.922355
TCGA_TCGA-FD-A43X	0	0	0	0	0.326583	0.0111668	0	0	0	0	0.273904	0	0	0.0301886	0	0.133113	0	0	0.219889	0	0.00515595	0	0.994	-0.0573649	1.15401
TCGA_TCGA-XF-A9SM	0.0413726	0	0	0.301379	0	0	0.147262	0.0423495	0.0359692	0	0	0.0389586	0.00563985	0	0.097164	0.213797	0.028847	0	0	0.0372413	0	0.0100212	0	0.516444	0.857018
TCGA_TCGA-DK-A6AV	0.11826	0	0	0.143771	0	0	0.0506607	0.135104	0.0940402	0	0	0.0461761	0.00594822	0	0.0391216	0.117244	0.0504757	0.184505	0.0146927	0	0	0	0.009	0.253043	0.986291
TCGA_TCGA-GU-A42Q	0.0469497	0	0.1295	0.0834314	0	0.0713071	0	0.0346731	0	0	0	0.112878	0.00736004	0.203667	0.0307737	0	0.0556575	0	0	0.199352	0.02445	0	0.257	0.0777819	1.06038
TCGA_TCGA-C4-A0F7	0.0341476	0	0	0.112538	0	0.159865	0	0.117211	0	0	0	0.0177126	0.0477825	0.0527425	0.0167846	0	0	0.16975	0.254154	0	0	0.017312	0.414	0.0462741	1.07788
TCGA_TCGA-CF-A47W	0.135244	0	0	0.288786	0.0601645	0	0	0	0.064797	0	0.101227	0.0572138	0.0410085	0	0	0.0928318	0	0	0.158728	0	0	0	0.79	-0.00871651	1.12766
TCGA_TCGA-XF-AAMQ	0.0107387	0	0.0475942	0.337413	0	0	0.0521943	0.146653	0.0658518	0	0	0.0319147	0.0190638	0	0.0924691	0.0925038	0.012915	0.061341	0.00919175	0	0.0201563	0	0	0.352857	0.946846
TCGA_TCGA-K4-A3WS	0.0977833	0	0	0.194541	0	0.0146867	0.057646	0	0.0306235	0	0.0440686	0.0155155	0.0371593	0	0.223542	0.114782	0.0485104	0	0	0.120026	0	0.00111539	0	0.532074	0.846787
TCGA_TCGA-C4-A0EZ	0.143132	0	0	0.108644	0	0	0	0.0360903	0.0731028	0	0	0.033805	0	0.22049	0.0903252	0.145754	0.0411853	0	0.107471	0	0	0	0.983	-0.0482329	1.11468
TCGA_TCGA-CF-A47S	0.0645549	0	0	0.11338	0	0	0	0.0105192	0.13963	0	0	0.128629	0.00552201	0	0.0306362	0.00251536	0.0474785	0.172125	0	0.279529	0.00547921	0	0.112	0.12852	1.06045
TCGA_TCGA-ZF-AA5P	0.0894388	0	0.0468402	0.109869	0	0	0	0.0259317	0.0385367	0	0	0.0362864	0.00799915	0	0.0496202	0.0403963	0	0.0509141	0	0.498866	0	0.00530233	0.007	0.26998	1.01519
TCGA_TCGA-XF-A9SX	0.0189825	0	0	0.112908	0	0.0348523	0.0775894	0.0513219	0.119384	0	0	0.0895274	0.019948	0	0.108727	0.196311	0.0135416	0.0750281	0.0682782	0	0.0136004	0	0	0.514163	0.859148
TCGA_TCGA-FD-A3B8	0.0551136	0	0	0.193261	0	0.12114	0.0799776	0.00831486	0.0180644	0	0.0132469	0.00235974	0.0227757	0.0361412	0.158698	0.149004	0.00511412	0.0146776	0.0333509	0.066032	0	0.0227279	0	0.606714	0.806455
TCGA_TCGA-CF-A27C	0	0	0.217086	0.281911	0	0.0541113	0	0	0.205287	0	0.034439	0.0247619	0	0	0	0	0.0897347	0.0205588	0	0.0721101	0	0	0.853	-0.0178169	1.10835
TCGA_TCGA-XF-A9T4	0.0283398	0	0.00554571	0.13666	0	0.132758	0.0279964	0.0277152	0	0	0	0.145241	0.00331627	0	0.0884542	0.0543892	0.0623873	0.0119308	0	0.243254	0.0168093	0.0152034	0.087	0.140267	1.05044
TCGA_TCGA-HQ-A2OF	0.171979	0	0.112803	0.261126	0	0.119771	0.0626853	0	0.0280802	0	0.0337124	0	0.0222306	0.0272727	0	0.0802979	0	0	0	0.0800418	0	0	0.842	-0.01489	1.09764
TCGA_TCGA-DK-AA74	0	0	0	0.170454	0	0.0403186	0.0217398	0.0933324	0.0283953	0.00961014	0	0.105745	0	0.0406147	0.13407	0.17763	0.109555	0	0	0.0349896	0	0.033545	0	0.60267	0.807311
TCGA_TCGA-FD-A3SM	0	0	0.0251699	0	0	0.200102	0	0.0161873	0.0150342	0	0	0.0585165	0	0.369669	0.0565169	0.0927607	0	0.0144622	0.151581	0	0	0	0.171	0.101841	1.07798
TCGA_TCGA-KQ-A41P	0.0249868	0	0	0.0371682	0	0.0110306	0	0	0.125017	0.0108868	0	0	0	0.406947	0.00811963	0.226114	0	0.0855066	0.0642229	0	0	0	0	0.483803	0.881599
TCGA_TCGA-C4-A0F6	0	0	0.107477	0.26107	0	0	0.0654878	0.00305504	0.032021	0.0950208	0	0	0	0.184669	0.0578257	0.118805	0.00887913	0.00383987	0.0331971	0.00756051	0.0210916	0	0.099	0.137094	1.03759
TCGA_TCGA-FD-A3B5	0	0	0.175518	0.0106088	0	0.108017	0	0.051968	0	0	0	0.110545	0	0.107109	0	0	0	0.086521	0	0.281449	0	0.068264	0.499	0.0308216	1.08355
TCGA_TCGA-4Z-AA80	0.146836	0	0.185331	0.161237	0.0424679	0	0	0.0756026	0.0226165	0	0.0116672	0.0440487	0	0	0.0423416	0.0661538	0	0.0748717	0	0.126826	0	0	0.44	0.0411898	1.05714
TCGA_TCGA-FD-A3B6	0.0135376	0	0	0.243119	0	0.0537126	0.196514	0.0205437	0	0.0286428	0.00830146	0.0212642	0	0.090129	0.103089	0.168413	0.00415443	0	0	0.0291228	0	0.0194567	0.001	0.337761	0.949066
TCGA_TCGA-4Z-AA87	0	0.0174709	0.0725991	0.236312	0	0	0.138816	0.0250271	0.0606746	0.0319397	0.00452593	0.0066327	0.00503223	0.0459389	0.0991701	0.177853	0.0736074	0	0	0.00440039	0	0	0.038	0.188041	1.01019
TCGA_TCGA-DK-A1A6	0.0224458	0	0	0.244692	0	0	0.0865012	0.0559445	0.0306663	0	0	0.0115027	0.0189225	0	0	0.119929	0	0.302998	0	0.0901111	0	0.0162872	0	0.385389	0.927325
TCGA_TCGA-DK-A1AD	0.0578108	0	0.0509789	0.280094	0	0	0	0	0.177526	0	0.0322137	0.0220165	0.0511832	0.0265673	0.170257	0.0612257	0.0221709	0.0268572	0	0	0.0210984	0	0.009	0.25558	1.00012
TCGA_TCGA-FD-A5BS	0	0.0205439	0.120798	0.190435	0	0	0.175903	0.0448523	0.0226837	0	0.0122987	0.0845079	0.0113333	0.0846867	0.105676	0.097981	0.018746	0.00130901	0.00607224	0	0	0.0021727	0	0.566839	0.833293
TCGA_TCGA-2F-A9KW	0.110838	0	0	0	0	0.0175439	0	0	0.056412	0	0	0.00144186	0	0.173194	0.00347358	0.100498	0	0.141867	0	0.310694	0.0370306	0.0470063	0.147	0.113383	1.07806
TCGA_TCGA-DK-AA6T	0.066444	0.537945	0.0252726	0.0642785	0	0	0.0434905	0.0233464	0.0183673	0.0348937	0.00248387	0	0	0	0.00131478	0.0448028	0	0.11187	0.02549	0	0	0	0.004	0.322963	0.9657
TCGA_TCGA-4Z-AA84	0.0937057	0	0.0750128	0.0335391	0	0.00518461	0	0.0559908	0.173138	0	0.0369085	0	0	0.228942	0	0	0	0.113824	0	0.183755	0	0	0.354	0.057682	1.07096
TCGA_TCGA-FJ-A3Z9	0.125143	0	0.0819066	0	0.0518737	0.070597	0	0.0131332	0.10258	0.0925958	0	0.111136	0	0.291186	0	0	0.0262525	0	0	0	0.0335962	0	0.565	0.0219934	1.09932
TCGA_TCGA-CU-A0YR	0.00117134	0	0.0108123	0.115513	0	0	0	0.0135093	0.0349583	0	0.00892579	0.0415338	0	0.251621	0.112888	0.129266	0.0845333	0.0560797	0	0.129025	0.0101628	0	0.01	0.249215	1.00456
TCGA_TCGA-FD-A3B3	0.00663748	0	0.0214653	0.208061	0	0.022784	0.181362	0.0363839	0	0	0.0115735	0.0573041	0.00661852	0.0772755	0.180003	0.108002	0.0039613	0.0216331	0.0286146	0.0153698	0	0.0129505	0	0.506596	0.861332
TCGA_TCGA-FD-A43N	0.0411836	0	0.0231581	0.112806	0.0378886	0.0184031	0	0	0.198248	0	0.0643562	0	0.0127716	0.0730019	0.0154015	0.00611617	0	0.0483065	0	0.327728	0.0086774	0.0119536	0.017	0.218995	1.0141
TCGA_TCGA-BL-A13I	0.0138535	0	0	0.0197312	0	0.178358	0	0.0485051	0.0202343	0	0.000329419	0.00761013	0.0264409	0	0.0422762	0.479276	0	0	0.14874	0.0146212	0	2.28305e-05	0	0.596149	0.810022
TCGA_TCGA-KQ-A41S	0.0604827	0	0	0.0603495	0	0.198885	0	0	0.0435843	0	0	0.0370985	0.00813382	0	0.00552652	0.258326	0	0.0296444	0.294355	0	0	0.00361473	0.694	0.00628622	1.09257
TCGA_TCGA-4Z-AA86	0	0	0	0.183547	0	0.0850259	0.109742	0.00800849	0	0	0.0591142	0.0199504	0	0.157637	0.0734324	0.104465	0	0.00234453	0	0.196678	0	5.56758e-05	0	0.406759	0.915544
TCGA_TCGA-E7-A5KF	0	0.0974544	0.0195089	0	0	0.237407	0	0	0.193315	0	0	0.091323	0	0	0	0	0	0.174038	0	0.131769	0.0551835	0	0.839	-0.013742	1.11005
TCGA_TCGA-XF-AAN7	0.125183	0	0.0113201	0.0426099	0	0.203835	0	0.0106078	0.045232	0	0	0.10096	0.0135727	0.0886273	0.0784221	0.209995	0	0	0.0696339	0	0	0	0.302	0.0681229	1.06242
TCGA_TCGA-DK-AA6M	0.0324375	0	0	0.0502423	0	0.124278	0	0	0.0922767	0	0	0.127426	3.5274e-05	0	0.0726853	0.208533	0.190626	0.00155067	0.0462789	0.0320246	0	0.0216059	0	0.534044	0.849781
TCGA_TCGA-CU-A3YL	0.0543211	0	0.0379321	0.306277	0	0.0381941	0	0.102557	0.0321459	0	0	0.0921861	0.0173066	0.00278006	0.117206	0.0379363	0.0737331	0	0.0874246	0	0	0	0.629	0.0148249	1.10998
TCGA_TCGA-ZF-A9RD	0.100335	0	0.0237396	0.207152	0	0.0154151	0.126907	0.011583	0.0139776	0	0.00220336	0.0283909	0.00109396	0.0121391	0.153773	0.11493	0.0657294	0	0	0.109475	0	0.0131552	0	0.44843	0.892896
TCGA_TCGA-C4-A0F0	0.0110223	0	0	0.194441	0	0.0338097	0.0384356	0	0	0	0	0.0670008	0.0231167	0.000477654	0.0957935	0.116857	0.115259	0.0978299	0	0.181609	0	0.0243488	0.005	0.317808	0.957705
TCGA_TCGA-FD-A3SR	0.0438714	0	0	0.151606	0	0.0344998	0.00385274	0.0243918	0.110661	0.0101751	0	0.0466202	0.00872643	0.028606	0.249895	0.110978	0.0293873	0.00314286	0.143586	0	0	0	0.007	0.270684	1.00049
TCGA_TCGA-DK-A6B5	0	0	0	0.0957746	0	0.0691905	0.0419175	0.0686105	0.0602131	0	0	0.0708068	0.0289235	0	0.0928054	0.0712046	0.338795	0.0306941	0	0.0310649	0	0	0.031	0.201738	1.01168
TCGA_TCGA-HQ-A5ND	0	0.00289731	0	0	0.074704	0.153326	0.215698	0.0309131	0	0	0.0889305	0.024366	0	0.0797224	0.0932925	0	0	0.0361531	0	0.199997	0	0	0.312	0.0655738	1.07782
TCGA_TCGA-DK-AA76	0.052046	0	0.0897273	0	0.0230069	0.131286	0	0	0.211743	0	0	0	0	0	0	0.0805496	0	0.0446239	0	0.367017	0	0	0.948	-0.0322103	1.13008
TCGA_TCGA-CF-A47V	0.0177828	0	0	0.175366	0.0393329	0	0	0	0.191851	0	0	0.108783	0.101914	0	0.0117222	0	0.0957697	0.134312	0	0.123166	0	0	0.397	0.0488944	1.08048
TCGA_TCGA-E7-A3Y1	0	0.0225197	0.0478864	0.176955	0	0	0	0.108663	0.116039	0.0227345	0	0.078108	0	0	0	0.202603	0	0	0.224492	0	0	0	0.622	0.0155612	1.0912
TCGA_TCGA-ZF-AA53	0	0	0	0.17443	0	0.0309454	0.0652178	0.0339297	0.0479691	0	0.00289149	0.0447055	0.00638205	0.00867226	0.138349	0.195174	0.190202	0	0	0.0405389	0	0.0205926	0	0.488182	0.872403
TCGA_TCGA-ZF-A9R7	0.0192702	0.0115355	0.00553683	0.375224	0	0	0.0704299	0.245481	0.0145816	0	0	0.0911846	0.00894568	0	0.0648008	0.0282848	0.0184152	0	0.0188887	0.027421	0	0	0	0.437431	0.910529
TCGA_TCGA-GV-A40G	0.00603911	0	0.0741599	0	0	0.331111	0	0	0.0755531	0	0.0516132	0.130203	0.0661767	0.0685575	0	0	0	0.0451977	0.0987665	0	0	0.0526222	0.957	-0.0346324	1.12047
TCGA_TCGA-4Z-AA7M	0.130999	0	0.117496	0.028562	0.200834	0	0	0	0.069795	0	0.0548224	0	0.0111744	0.0818454	0.0444806	0.066888	0.0107529	0	0	0.182351	0	0	0.041	0.179498	1.00798
TCGA_TCGA-BT-A2LD	0.0520852	0	0.19273	0.142969	0	0.0340268	0.0280489	0.0513845	0.040176	0	0	0.0945922	0	0.0287359	0.145624	0.173027	0	0.0078919	0.00397235	0	0	0.00473574	0.377	0.0538238	1.06805
TCGA_TCGA-4Z-AA82	0.0151785	0	0	0.0186034	0	0.0841394	0	0.0617259	0.0488011	0	0	0.16197	0.0111445	0	0	0.0199912	0.249658	0.193726	0.115872	0.0146707	0	0.00451972	0.006	0.282498	0.976012
TCGA_TCGA-FD-A62P	0.00514962	0	0	0.193478	0	0	0.183258	0.0151836	0.0211081	0	0.000960531	0.0298089	0.01699	0.181326	0.0485372	0.205373	0	0.0354912	0.0277941	0.00100266	0.0197545	0.0147854	0	0.407296	0.913323
TCGA_TCGA-DK-AA6U	0.0982932	0	0	0.145631	0.0124433	0	0	0	0.25134	0	0.0204567	0.0754453	0.0486778	0	0.0369241	0.026888	0.0804712	0.082203	0.0605147	0.0400654	0	0.0206463	0.574	0.0211298	1.08534
TCGA_TCGA-FD-A3N6	0.0209071	0	0.0444187	0.190256	0	0	0.0491533	0.100122	0	0	0	0.118409	0.00109115	0.0856067	0.144331	0.0452799	0.0435253	0	0	0.153598	0	0.0033017	0.01	0.250531	0.99469
TCGA_TCGA-2F-A9KR	0	0.0114221	0.0893591	0.185237	0	0.0994679	0.0731522	0.120189	0	0	0.0596437	0.0616044	0.0152761	0.001572	0	0.0438301	0.0615022	0.0755286	0.0399611	0	0.0268057	0.0354483	0.721	0.00123021	1.09364
TCGA_TCGA-CF-A3MF	0.388018	0	0	0.0126799	0.384703	0	0	0	0.0993125	0.0433087	0.0268936	0	0	0	0	0	0	0.0186211	0	0.0264633	0	0	0.128	0.119919	1.09729
TCGA_TCGA-CU-A3KJ	0.0322391	0	0	0.0852137	0	0.104458	0	0.0554821	0.015567	0	0	0.0538859	0.00126995	0	0.089527	0.0330167	0.0882078	0.0602155	0	0.361927	0	0.0189902	0.118	0.125912	1.06379
TCGA_TCGA-FD-A6TC	0.00061558	0	0.02829	0	0.0486004	0.11669	0	0	0.0257697	0	0.0135192	0.00223122	0	0.174629	0	0.144535	0	0.0596629	0	0.366865	0	0.0185915	0.058	0.164057	1.06082
TCGA_TCGA-XF-A8HB	0	0.000148012	0	0	0	0.216854	0	0	0.150625	0	0.0320254	0	0.0749891	0	0	0.259572	0.0844912	0.0891672	0.0921273	0	0	0	0.912	-0.025494	1.09447
TCGA_TCGA-XF-AAN1	0.0194328	0	0	0.154591	0	0.0801181	0	0	0.276613	0	0	0	0.0512223	0	0	0	0.150884	0.146959	0	0.12018	0	0	0.379	0.0527356	1.07678
TCGA_TCGA-FJ-A871	0.00343053	0	0.0385901	0.0305379	0.174446	0.14666	0.425858	0	0	0	0.0595377	0	0	0.0627867	0	0.0155197	0	0.0236408	0.0189922	0	0	0	0	0.430546	0.905803
TCGA_TCGA-UY-A9PA	0.00880731	0	0	0.163358	0	0.220762	0.0310373	0.121648	0.0256175	0	0.0139125	0.0856905	0.0210515	0	0.0606465	0.0321928	0.0192404	0.120558	0	0.0664292	0.00904926	0	0.361	0.056424	1.09902
TCGA_TCGA-E7-A4IJ	0.0373878	0	0	0.398821	0	0	0.0735508	0.127224	0.0303104	0	0.0285749	0.0568347	0	0	0.074322	0.0483113	0	0.065219	0	0.0594434	0	0	0.228	0.0866589	1.10187
TCGA_TCGA-XF-AAMZ	0.239834	0	0.101393	0.0564212	0	0.111367	0	0.0645575	0.144965	0	0	0.00461169	0	0	0.00214858	0.10081	0.0163768	0.0618644	0	0.0700016	0.0116394	0.0140101	0.015	0.236125	0.986861
TCGA_TCGA-XF-AAMR	0.0135553	0	0	0.0397793	0	0.0377366	0	0	0.0257584	0	0	0.0400857	0.00628414	0	0	0.3014	0.0832481	0.0123444	0.43431	0	0	0.0054982	0.006	0.291633	0.986876
TCGA_TCGA-BT-A42E	0	0	0	0.156385	0	0	0.0261018	0.0923214	0.112822	0	0	0.075542	0.00593674	0	0.113374	0.0985672	0.117423	0.0505234	0	0.151003	0	0	0	0.381911	0.926483
TCGA_TCGA-K4-A6FZ	0	0	0	0.0363653	0	0.154236	0	0	0.0367412	0	0	0.0580537	0.0117119	0	0.0699508	0.0949265	0.0591497	0.0416168	0	0.385528	0.0170352	0.0346848	0.015	0.236119	1.01228
TCGA_TCGA-DK-A1AF	0.0423741	0	0	0.153785	0	0.132622	0	2.59053e-05	0.022974	0	0	0.0565022	0.0310613	0.116033	0.0892428	0.0713189	0.0470402	0.00440541	0	0.200429	0	0.0321864	0.006	0.284294	0.97375
TCGA_TCGA-FD-A6TB	0.212417	0	0	0.23424	0	0	0.111701	0.0178229	0.0705201	0	0	0.068411	0.00854395	0.0482457	0.0723593	0.122517	0	0.000469686	0.032752	0	0	0	0	0.477652	0.877708
TCGA_TCGA-GU-AATO	0	0	0.165378	0.18211	0	0	0.0819794	0.0512545	0.0438009	0	0	0.0315735	0.0360851	0.0312942	0.105223	0.134847	0	0	0.0873816	0	0	0.0490717	0.008	0.255977	0.973776
TCGA_TCGA-BT-A20U	0	0	0	0.058043	0	0.0745285	0.0287872	0.046999	0.19594	0	0.00832941	0.0246078	0.0206542	0.221378	0.0703974	0.0712509	0.0920637	0.0109843	0	0.0598837	0.0161527	0	0.011	0.242828	0.992795
TCGA_TCGA-DK-A1AA	0	0	0.0899803	0	0	0.244144	0	0	0.116449	0	0	0.0766576	0.00952359	0	0.00549784	0.0386359	0.166812	0.0758473	0.176453	0	0	0	0.344	0.0596359	1.05479
TCGA_TCGA-GV-A3JW	0.168352	0	0.0845598	0	0.353519	0	0	0	0.0504389	0	0.0876007	0	0	0.0666233	0	0.0413857	0	0.00275593	0.144765	0	0	0	0.988	-0.0525148	1.11454
TCGA_TCGA-FD-A5BZ	0.0590236	0	0.0207959	0.0184725	0	0.0569703	0.0100804	0	0.134068	0	0.0597917	0	0	0.342529	0.0372903	0.0282012	0	0	0.230015	0	0	0.00276194	0.007	0.262373	0.990143
TCGA_TCGA-ZF-A9R9	0.128733	0	0.165013	0.10633	0	0.0779742	0	0.0411865	0.086152	0	0	0.0811529	0.00337761	0	0.0629733	0.133132	0	0.00901854	0.100771	0.00418584	0	0	0.118	0.125	1.02538
TCGA_TCGA-G2-AA3F	0.115258	0	0.0329291	0.101489	0.100534	0	0	0	0.173585	0	0.0686703	0.024829	0	0.0599753	0.0852251	0.184483	0.0288408	0	0.0241817	0	0	0	0.399	0.0483273	1.07214
TCGA_TCGA-ZF-AA5H	0.0254985	0	0	0.119158	0	0.190837	0.148248	0	0.00390723	0	0.0409104	0.00504783	0	0.163608	0.129002	0.152747	0	0.0109544	0.0100812	0	0	0	0.006	0.284033	0.977173
TCGA_TCGA-XF-A8HD	0.00194785	0	0.0160157	0.349972	0	0	0.228107	0.0290712	0.010722	0	0	0.0932133	0.0138581	0	0.0117761	0.0727112	0	0.152441	0.00973649	0	0.00100778	0.00942052	0	0.437082	0.902953
TCGA_TCGA-FD-A6TH	0.162008	0	0.00452957	0.0568743	0	0.118384	0	0.0707415	0.0172912	0	0	0.0398295	0	0.252747	0.108033	0.1376	0	0	0	0.0275281	0	0.0044342	0.037	0.189161	1.02415
TCGA_TCGA-4Z-AA7O	0	1.64511e-05	0.0620756	0.324095	0	0.0444466	0.00598122	0.0767649	0.0406459	0.0488252	0	0.0460602	0	0	0.0112483	0.0834439	0.054734	0.112984	0.0799236	0	0	0.00875545	0.032	0.200449	1.01945
TCGA_TCGA-DK-A6B6	0.0666767	0	0.192859	0.0554127	0	0	0.0930312	0.0403726	0.172697	0.11968	0.0161775	0.000980247	0	0	0.0890357	0.032094	0.0461325	0.0490285	0.0234156	0	0	0.00240659	0.083	0.143253	1.02326
TCGA_TCGA-E7-A6MF	0.176365	0	0	0.125872	0	0.208689	0	0.0106968	0.111826	0	0.0172389	0	0.0825962	0	0.00220023	0.128602	0.0635315	0.0450668	0.0273165	0	0	0	0.366	0.0558596	1.06923
TCGA_TCGA-DK-AA6W	0	0.00638986	0	0.0461965	0	0	0	0.0616894	0.122291	0	0	0	0	0.16412	0.0357357	0.174431	0.383283	0	0	0.00292219	0.00294131	0	0	0.393212	0.929934
[truncated: 576 more rows]
